# Supplementary material for: The effect of therapeutic potential and safety of bone marrow-derived against adipose-derived mesenchymal stem cells in aged mice associated with septic arthritis
Source: PLoS One. 2025 Nov 26;20(11):e0335011. doi: 10.1371/journal.pone.0335011 (PMC12654889; doi:10.1371/journal.pone.0335011)
Supplement: S1 File — (ZIP) [file pone.0335011.s001.zip]

Archive with 5 entries (5 files):
- Supplementar__Fig 8.xlsx
- Supplementar__Table 3.xlsx
- Supplementary file _Table 7.xlsx
- Supplementary_Table 5.xlsx
- Supplementary file __Fig 11.xlsx
