# Supplementary material for: The effect of therapeutic potential and safety of bone marrow-derived against adipose-derived mesenchymal stem cells in aged mice associated with septic arthritis
Source: PLoS One. 2025 Nov 26;20(11):e0335011. doi: 10.1371/journal.pone.0335011 (PMC12654889; doi:10.1371/journal.pone.0335011)
Supplement: S1 File — (ZIP) [file pone.0335011.s001.zip › Supplementar__Fig 8.xlsx]

## Sheet: Sheet1
	Group	GAPDH (CT)	IL-6 (CT)	TNF-α (CT)	Pro-Inflammatory Gene (CT)
	Control	18.5 ± 0.3	30.2 ± 0.4	31.0 ± 0.5	35.5 ± 0.4
	BM-MSC1	18.6 ± 0.2	29.5 ± 0.5	30.0 ± 0.4	35.0 ± 0.3
	BM-MSC2	18.4 ± 0.3	25.8 ± 0.5	29.5 ± 0.4	31.5 ± 0.4
	AD-MSC1	18.5 ± 0.2	22.5 ± 0.6	28.0 ± 0.5	28.0 ± 0.5
	AD-MSC2	18.4 ± 0.3	21.8 ± 0.5	28.5 ± 0.4	28.5 ± 0.4
	Un-BM1	18.5 ± 0.2	20.0 ± 0.4	14.5 ± 0.5	26.0 ± 0.5
	Un-BM2	18.6 ± 0.3	20.5 ± 0.4	14.0 ± 0.4	25.5 ± 0.4
	Un-AD1	18.5 ± 0.2	22.8 ± 0.5	16.2 ± 0.5	25.8 ± 0.5
	Un-AD2	18.4 ± 0.3	22.0 ± 0.4	18.5 ± 0.5	25.0 ± 0.5

## Sheet: Sheet2
	Group	SOX9 Band Intensity (Arbitrary Units)	Relative Expression Level
	Control	1.0 ± 0.1	Baseline
	BM-MSC1	4.8 ± 0.3	High
	BM-MSC2	4.5 ± 0.2	High
	AD-MSC1	4.0 ± 0.3	Moderate-High
	AD-MSC2	3.8 ± 0.2	Moderate-High
	Un-BM1	0.7 ± 0.1	Low
	Un-BM2	0.6 ± 0.1	Low
	Un-AD1	0.5 ± 0.1	Very Low
	Un-AD2	0.4 ± 0.1	Very Low
