# Supplementary material for: The effect of therapeutic potential and safety of bone marrow-derived against adipose-derived mesenchymal stem cells in aged mice associated with septic arthritis
Source: PLoS One. 2025 Nov 26;20(11):e0335011. doi: 10.1371/journal.pone.0335011 (PMC12654889; doi:10.1371/journal.pone.0335011)
Supplement: S1 File — (ZIP) [file pone.0335011.s001.zip › Supplementar__Table 3.xlsx]

## Sheet: Sheet1
	Group	Joint Swelling (mm)	Inflammation Score (0-3)	Pain Sensitivity (g)	IL-6 (pg/mL)	TNF-α (pg/mL)	Gene Expression (Fold Change)
	Control	0.6 ± 0.1	0	15.2 ± 1.1	20 ± 3	18 ± 2	1.0 ± 0.2
	BM-MSC1	0.7 ± 0.1	1	14.5 ± 1.0	24 ± 4	19 ± 3	1.0 ± 0.3
	BM-MSC2	0.8 ± 0.2	1	13.0 ± 0.9	32 ± 5	20 ± 4	1.3 ± 0.2
	AD-MSC1	1.1 ± 0.1	1	11.5 ± 1.1	47 ± 4	32 ± 3	2.0 ± 0.2
	AD-MSC2	1.1 ± 0.2	1	11.9 ± 1.0	42 ± 5	36 ± 4	2.1 ± 0.3
	Un-BM1	1.3 ± 0.2	2	8.5 ± 0.9	75 ± 6	65 ± 5	2.5 ± 0.3
	Un-BM2	1.4 ± 0.2	2	8.0 ± 1.0	80 ± 7	70 ± 6	2.8 ± 0.4
	Un-AD1	1.35 ± 0.1	2	8.2 ± 1.1	78 ± 6	68 ± 5	2.6 ± 0.3
	Un-AD2	1.4 ± 0.2	3	7.8 ± 1.2	85 ± 8	75 ± 7	3.0 ± 0.5
