# Supplementary material for: The effect of therapeutic potential and safety of bone marrow-derived against adipose-derived mesenchymal stem cells in aged mice associated with septic arthritis
Source: PLoS One. 2025 Nov 26;20(11):e0335011. doi: 10.1371/journal.pone.0335011 (PMC12654889; doi:10.1371/journal.pone.0335011)
Supplement: S1 File — (ZIP) [file pone.0335011.s001.zip › Supplementary file _Table 7.xlsx]

## Sheet: RNA data
nFeature_RNA	Age	Tissue	Sample	RNA_CSS_snn_res.0.8	Mapped_fetal_endoderm_organ	Mapped_fetal_endoderm_organ_group	Major_cell_type	Cell_type	Gene folds
18687	0.0663764	d40	E-N-1	Sample_d40_H9-d5-HIO-0E-0N	4	Intestine	Intestine	Mesenchymal	5462
23356	0.064359	d40	E-N-1	Sample_d40_H9-d5-HIO-0E-0N	4	Lung	Lung	Mesenchymal	5968
17099	0.0501569	d40	E-N-1	Sample_d40_H9-d5-HIO-0E-0N	12	Intestine	Intestine	Mesenchymal	4832
19954	0.0636483	d40	E-N-1	Sample_d40_H9-d5-HIO-0E-0N	6	Lung	Lung	Mesenchymal	5594
7056	0.0981977	d40	E-N-1	Sample_d40_H9-d5-HIO-0E-0N	6	Intestine	Intestine	Mesenchymal	3272
11759	0.05	d40	E-N-1	Sample_d40_H9-d5-HIO-0E-0N	1	Intestine	Intestine	Mesenchymal	4165
6659	0.0403964	d40	E-N-1	Sample_d40_H9-d5-HIO-0E-0N	1	Intestine	Intestine	Mesenchymal	3051
16552	0.0545074	d40	E-N-1	Sample_d40_H9-d5-HIO-0E-0N	8	Intestine	Intestine	Mesenchymal	5287
9666	0.0239307	d40	E-N-1	Sample_d40_H9-d5-HIO-0E-0N	5	Intestine	Intestine	Mesenchymal	3772
13127	0.0484151	d40	E-N-1	Sample_d40_H9-d5-HIO-0E-0N	4	Intestine	Intestine	Mesenchymal	4514
9243	0.0545887	d40	E-N-1	Sample_d40_H9-d5-HIO-0E-0N	4	Lung	Lung	Mesenchymal	3763
10352	0.0565927	d40	E-N-1	Sample_d40_H9-d5-HIO-0E-0N	8	Intestine	Intestine	Mesenchymal	3938
6232	0.0359166	d40	E-N-1	Sample_d40_H9-d5-HIO-0E-0N	1	Intestine	Intestine	Mesenchymal	2854
4384	0.084522	d40	E-N-1	Sample_d40_H9-d5-HIO-0E-0N	6	Intestine	Intestine	Mesenchymal	2225
4500	0.0741653	d40	E-N-1	Sample_d40_H9-d5-HIO-0E-0N	6	Stomach	Stomach	Mesenchymal	2282
14988	0.0710018	d40	E-N-1	Sample_d40_H9-d5-HIO-0E-0N	0	Lung	Lung	Mesenchymal	4903
7120	0.0756957	d40	E-N-1	Sample_d40_H9-d5-HIO-0E-0N	1	Intestine	Intestine	Mesenchymal	3162
10649	0.065232	d40	E-N-1	Sample_d40_H9-d5-HIO-0E-0N	2	Intestine	Intestine	Mesenchymal	3947
6605	0.0432128	d40	E-N-1	Sample_d40_H9-d5-HIO-0E-0N	4	Intestine	Intestine	Mesenchymal	3164
8631	0.0264813	d40	E-N-1	Sample_d40_H9-d5-HIO-0E-0N	3	Intestine	Intestine	Mesenchymal	3467
13875	0.044664	d40	E-N-1	Sample_d40_H9-d5-HIO-0E-0N	5	Intestine	Intestine	Mesenchymal	4864
6928	0.0673067	d40	E-N-1	Sample_d40_H9-d5-HIO-0E-0N	6	Intestine	Intestine	Mesenchymal	3014
13017	0.0598951	d40	E-N-1	Sample_d40_H9-d5-HIO-0E-0N	0	Intestine	Intestine	Mesenchymal	4466
8238	0.0649474	d40	E-N-1	Sample_d40_H9-d5-HIO-0E-0N	6	Stomach	Stomach	Mesenchymal	3702
6669	0.0228306	d40	E-N-1	Sample_d40_H9-d5-HIO-0E-0N	3	Intestine	Intestine	Mesenchymal	2774
8413	0.0285374	d40	E-N-1	Sample_d40_H9-d5-HIO-0E-0N	3	Intestine	Intestine	Mesenchymal	3569
7399	0.0498623	d40	E-N-1	Sample_d40_H9-d5-HIO-0E-0N	1	Intestine	Intestine	Mesenchymal	3446
12037	0.0512774	d40	E-N-1	Sample_d40_H9-d5-HIO-0E-0N	8	Intestine	Intestine	Mesenchymal	4306
9001	0.0170592	d40	E-N-1	Sample_d40_H9-d5-HIO-0E-0N	1	Intestine	Intestine	Mesenchymal	3699
4693	0.0620567	d40	E-N-1	Sample_d40_H9-d5-HIO-0E-0N	1	Intestine	Intestine	Mesenchymal	2448
4603	0.0654061	d40	E-N-1	Sample_d40_H9-d5-HIO-0E-0N	1	Intestine	Intestine	Mesenchymal	2490
9535	0.0333072	d40	E-N-1	Sample_d40_H9-d5-HIO-0E-0N	5	Intestine	Intestine	Mesenchymal	3661
15425	0.0607921	d40	E-N-1	Sample_d40_H9-d5-HIO-0E-0N	4	Intestine	Intestine	Mesenchymal	4962
12094	0.0594254	d40	E-N-1	Sample_d40_H9-d5-HIO-0E-0N	6	Stomach	Stomach	Mesenchymal	4256
9011	0.0535727	d40	E-N-1	Sample_d40_H9-d5-HIO-0E-0N	1	Intestine	Intestine	Mesenchymal	3562
8426	0.0137866	d40	E-N-1	Sample_d40_H9-d5-HIO-0E-0N	1	Intestine	Intestine	Mesenchymal	3468
3367	0.0927772	d40	E-N-1	Sample_d40_H9-d5-HIO-0E-0N	6	Stomach	Stomach	Mesenchymal	1925
13742	0.0674225	d40	E-N-1	Sample_d40_H9-d5-HIO-0E-0N	12	Lung	Lung	Mesenchymal	4624
8580	0.0147853	d40	E-N-1	Sample_d40_H9-d5-HIO-0E-0N	1	Intestine	Intestine	Mesenchymal	3488
8197	0.0406119	d40	E-N-1	Sample_d40_H9-d5-HIO-0E-0N	1	Intestine	Intestine	Mesenchymal	3543
9240	0.0577654	d40	E-N-1	Sample_d40_H9-d5-HIO-0E-0N	4	Intestine	Intestine	Mesenchymal	3794
7363	0.0412248	d40	E-N-1	Sample_d40_H9-d5-HIO-0E-0N	3	Intestine	Intestine	Mesenchymal	3217
9848	0.0624642	d40	E-N-1	Sample_d40_H9-d5-HIO-0E-0N	7	Intestine	Intestine	Mesenchymal	3816
6989	0.0421467	d40	E-N-1	Sample_d40_H9-d5-HIO-0E-0N	3	Stomach	Stomach	Mesenchymal	3074
13633	0.0449911	d40	E-N-1	Sample_d40_H9-d5-HIO-0E-0N	6	Lung	Lung	Mesenchymal	4604
16052	0.0429935	d40	E-N-1	Sample_d40_H9-d5-HIO-0E-0N	3	Intestine	Intestine	Mesenchymal	5020
21231	0.0822636	d40	E-N-1	Sample_d40_H9-d5-HIO-0E-0N	6	Lung	Lung	Mesenchymal	5498
5617	0.0391442	d40	E-N-1	Sample_d40_H9-d5-HIO-0E-0N	6	Stomach	Stomach	Mesenchymal	2681
14528	0.0375167	d40	E-N-1	Sample_d40_H9-d5-HIO-0E-0N	2	Stomach	Stomach	Mesenchymal	4451
30350	0.0385628	d40	E-N-1	Sample_d40_H9-d5-HIO-0E-0N	11	Intestine	Intestine	Mesenchymal	6398
14363	0.0540261	d40	E-N-1	Sample_d40_H9-d5-HIO-0E-0N	1	Intestine	Intestine	Mesenchymal	4724
6090	0.0258334	d40	E-N-1	Sample_d40_H9-d5-HIO-0E-0N	1	Intestine	Intestine	Mesenchymal	2914
11477	0.0681593	d40	E-N-1	Sample_d40_H9-d5-HIO-0E-0N	6	Lung	Lung	Mesenchymal	4245
10243	0.0625844	d40	E-N-1	Sample_d40_H9-d5-HIO-0E-0N	10	Lung	Lung	Mesenchymal	3737
8397	0.0611397	d40	E-N-1	Sample_d40_H9-d5-HIO-0E-0N	7	Intestine	Intestine	Mesenchymal	3711
9653	0.0595928	d40	E-N-1	Sample_d40_H9-d5-HIO-0E-0N	3	Intestine	Intestine	Mesenchymal	3753
13398	0.0611834	d40	E-N-1	Sample_d40_H9-d5-HIO-0E-0N	5	Intestine	Intestine	Mesenchymal	4776
10568	0.0482049	d40	E-N-1	Sample_d40_H9-d5-HIO-0E-0N	6	Intestine	Intestine	Mesenchymal	4003
11925	0.0558444	d40	E-N-1	Sample_d40_H9-d5-HIO-0E-0N	4	Intestine	Intestine	Mesenchymal	4339
13699	0.0986263	d40	E-N-1	Sample_d40_H9-d5-HIO-0E-0N	7	Intestine	Intestine	Mesenchymal	4130
20194	0.0477464	d40	E-N-1	Sample_d40_H9-d5-HIO-0E-0N	4	Intestine	Intestine	Mesenchymal	5500
6169	0.0419397	d40	E-N-1	Sample_d40_H9-d5-HIO-0E-0N	6	Intestine	Intestine	Mesenchymal	2981
6597	0.072687	d40	E-N-1	Sample_d40_H9-d5-HIO-0E-0N	1	Intestine	Intestine	Mesenchymal	3016
15455	0.0716682	d40	E-N-1	Sample_d40_H9-d5-HIO-0E-0N	9	Intestine	Intestine	Mesenchymal	4693
24397	0.0377555	d40	E-N-1	Sample_d40_H9-d5-HIO-0E-0N	4	Intestine	Intestine	Mesenchymal	5765
5670	0.0307675	d40	E-N-1	Sample_d40_H9-d5-HIO-0E-0N	6	Intestine	Intestine	Mesenchymal	2503
9565	0.0850434	d40	E-N-1	Sample_d40_H9-d5-HIO-0E-0N	9	Intestine	Intestine	Mesenchymal	3753
11207	0.0427703	d40	E-N-1	Sample_d40_H9-d5-HIO-0E-0N	6	Lung	Lung	Mesenchymal	4076
4252	0.027422	d40	E-N-1	Sample_d40_H9-d5-HIO-0E-0N	4	Intestine	Intestine	Mesenchymal	2317
7440	0.0886584	d40	E-N-1	Sample_d40_H9-d5-HIO-0E-0N	0	Intestine	Intestine	Mesenchymal	3378
7194	0.0530181	d40	E-N-1	Sample_d40_H9-d5-HIO-0E-0N	3	Lung	Lung	Mesenchymal	3251
7581	0.0496133	d40	E-N-1	Sample_d40_H9-d5-HIO-0E-0N	8	Stomach	Stomach	Mesenchymal	3031
6896	0.03305	d40	E-N-1	Sample_d40_H9-d5-HIO-0E-0N	1	Intestine	Intestine	Mesenchymal	3179
10237	0.044153	d40	E-N-1	Sample_d40_H9-d5-HIO-0E-0N	3	Lung	Lung	Mesenchymal	3948
14842	0.0114872	d40	E-N-1	Sample_d40_H9-d5-HIO-0E-0N	1	Intestine	Intestine	Mesenchymal	4762
14753	0.0492124	d40	E-N-1	Sample_d40_H9-d5-HIO-0E-0N	7	Intestine	Intestine	Mesenchymal	4352
29370	0.0250273	d40	E-N-1	Sample_d40_H9-d5-HIO-0E-0N	6	Intestine	Intestine	Mesenchymal	6605
6994	0.0243339	d40	E-N-1	Sample_d40_H9-d5-HIO-0E-0N	6	Lung	Lung	Mesenchymal	3067
11910	0.0482826	d40	E-N-1	Sample_d40_H9-d5-HIO-0E-0N	5	Intestine	Intestine	Mesenchymal	4484
7925	0.0391056	d40	E-N-1	Sample_d40_H9-d5-HIO-0E-0N	5	Intestine	Intestine	Mesenchymal	3579
5444	0.0540209	d40	E-N-1	Sample_d40_H9-d5-HIO-0E-0N	3	Intestine	Intestine	Mesenchymal	2632
9410	0.0360078	d40	E-N-1	Sample_d40_H9-d5-HIO-0E-0N	7	Intestine	Intestine	Mesenchymal	3661
9715	0.0341805	d40	E-N-1	Sample_d40_H9-d5-HIO-0E-0N	3	Stomach	Stomach	Mesenchymal	3609
12447	0.0644196	d40	E-N-1	Sample_d40_H9-d5-HIO-0E-0N	6	Intestine	Intestine	Mesenchymal	4357
10007	0.0421682	d40	E-N-1	Sample_d40_H9-d5-HIO-0E-0N	5	Intestine	Intestine	Mesenchymal	3822
7857	0.0460722	d40	E-N-1	Sample_d40_H9-d5-HIO-0E-0N	3	Intestine	Intestine	Mesenchymal	3383
7104	0.0500765	d40	E-N-1	Sample_d40_H9-d5-HIO-0E-0N	6	Intestine	Intestine	Mesenchymal	3118
18209	0.0710162	d40	E-N-1	Sample_d40_H9-d5-HIO-0E-0N	12	Intestine	Intestine	Mesenchymal	5137
8807	0.0250276	d40	E-N-1	Sample_d40_H9-d5-HIO-0E-0N	1	Intestine	Intestine	Mesenchymal	3497
20855	0.049493	d40	E-N-1	Sample_d40_H9-d5-HIO-0E-0N	4	Intestine	Intestine	Mesenchymal	5451
17279	0.0804617	d40	E-N-1	Sample_d40_H9-d5-HIO-0E-0N	0	Intestine	Intestine	Mesenchymal	5159
10148	0.0268008	d40	E-N-1	Sample_d40_H9-d5-HIO-0E-0N	6	Intestine	Intestine	Mesenchymal	4091
5166	0.0374114	d40	E-N-1	Sample_d40_H9-d5-HIO-0E-0N	3	Stomach	Stomach	Mesenchymal	2423
6858	0.0989011	d40	E-N-1	Sample_d40_H9-d5-HIO-0E-0N	4	Intestine	Intestine	Mesenchymal	3068
5145	0.050841	d40	E-N-1	Sample_d40_H9-d5-HIO-0E-0N	3	Intestine	Intestine	Mesenchymal	2456
17083	0.0602203	d40	E-N-1	Sample_d40_H9-d5-HIO-0E-0N	7	Intestine	Intestine	Mesenchymal	4814
9478	0.0715605	d40	E-N-1	Sample_d40_H9-d5-HIO-0E-0N	0	Lung	Lung	Mesenchymal	3812
7569	0.0860403	d40	E-N-1	Sample_d40_H9-d5-HIO-0E-0N	6	Intestine	Intestine	Mesenchymal	3419
8189	0.00610961	d40	E-N-1	Sample_d40_H9-d5-HIO-0E-0N	2	Intestine	Intestine	Mesenchymal	3594
10508	0.0475102	d40	E-N-1	Sample_d40_H9-d5-HIO-0E-0N	8	Lung	Lung	Mesenchymal	3789
6829	0.0549264	d40	E-N-1	Sample_d40_H9-d5-HIO-0E-0N	6	Intestine	Intestine	Mesenchymal	3161
5930	0.0271003	d40	E-N-1	Sample_d40_H9-d5-HIO-0E-0N	1	Intestine	Intestine	Mesenchymal	2683
8545	0.0649566	d40	E-N-1	Sample_d40_H9-d5-HIO-0E-0N	6	Stomach	Stomach	Mesenchymal	3540
4719	0.0550847	d40	E-N-1	Sample_d40_H9-d5-HIO-0E-0N	1	Intestine	Intestine	Mesenchymal	2421
7000	0.00943396	d40	E-N-1	Sample_d40_H9-d5-HIO-0E-0N	5	Intestine	Intestine	Mesenchymal	3226
7598	0.0434584	d40	E-N-1	Sample_d40_H9-d5-HIO-0E-0N	1	Intestine	Intestine	Mesenchymal	3199
3904	0.0359595	d40	E-N-1	Sample_d40_H9-d5-HIO-0E-0N	3	Intestine	Intestine	Mesenchymal	2144
6374	0.0573309	d40	E-N-1	Sample_d40_H9-d5-HIO-0E-0N	3	Lung	Lung	Mesenchymal	2876
10775	0.0578428	d40	E-N-1	Sample_d40_H9-d5-HIO-0E-0N	6	Lung	Lung	Mesenchymal	3739
9382	0.0640255	d40	E-N-1	Sample_d40_H9-d5-HIO-0E-0N	5	Intestine	Intestine	Mesenchymal	3768
7934	0.0434862	d40	E-N-1	Sample_d40_H9-d5-HIO-0E-0N	6	Intestine	Intestine	Mesenchymal	3502
7725	0.064155	d40	E-N-1	Sample_d40_H9-d5-HIO-0E-0N	6	Lung	Lung	Mesenchymal	3185
7315	0.0476143	d40	E-N-1	Sample_d40_H9-d5-HIO-0E-0N	7	Intestine	Intestine	Mesenchymal	3230
5894	0.00312539	d40	E-N-1	Sample_d40_H9-d5-HIO-0E-0N	9	Intestine	Intestine	Mesenchymal	2819
16017	0.05336	d40	E-N-1	Sample_d40_H9-d5-HIO-0E-0N	5	Lung	Lung	Mesenchymal	4717
13600	0.0445638	d40	E-N-1	Sample_d40_H9-d5-HIO-0E-0N	4	Intestine	Intestine	Mesenchymal	4478
6189	0.0105626	d40	E-N-1	Sample_d40_H9-d5-HIO-0E-0N	1	Intestine	Intestine	Mesenchymal	2706
12301	0.0329727	d40	E-N-1	Sample_d40_H9-d5-HIO-0E-0N	4	Intestine	Intestine	Mesenchymal	4361
7664	0.0327325	d40	E-N-1	Sample_d40_H9-d5-HIO-0E-0N	6	Lung	Lung	Mesenchymal	3316
11029	0.0106045	d40	E-N-1	Sample_d40_H9-d5-HIO-0E-0N	1	Intestine	Intestine	Mesenchymal	3917
18434	0.0104064	d40	E-N-1	Sample_d40_H9-d5-HIO-0E-0N	4	Intestine	Intestine	Mesenchymal	5011
8038	0.0505455	d40	E-N-1	Sample_d40_H9-d5-HIO-0E-0N	3	Intestine	Intestine	Mesenchymal	3389
12824	0.0394111	d40	E-N-1	Sample_d40_H9-d5-HIO-0E-0N	4	Intestine	Intestine	Mesenchymal	4336
20315	0.0531153	d40	E-N-1	Sample_d40_H9-d5-HIO-0E-0N	4	Intestine	Intestine	Mesenchymal	5535
12949	0.0264002	d40	E-N-1	Sample_d40_H9-d5-HIO-0E-0N	4	Intestine	Intestine	Mesenchymal	4455
10126	0.0306508	d40	E-N-1	Sample_d40_H9-d5-HIO-0E-0N	1	Intestine	Intestine	Mesenchymal	4139
6843	0.0467396	d40	E-N-1	Sample_d40_H9-d5-HIO-0E-0N	6	Intestine	Intestine	Mesenchymal	2973
8821	0.0417677	d40	E-N-1	Sample_d40_H9-d5-HIO-0E-0N	1	Intestine	Intestine	Mesenchymal	3510
10609	0.0338972	d40	E-N-1	Sample_d40_H9-d5-HIO-0E-0N	5	Intestine	Intestine	Mesenchymal	4073
6878	0.0224107	d40	E-N-1	Sample_d40_H9-d5-HIO-0E-0N	1	Intestine	Intestine	Mesenchymal	3178
9343	0.0517529	d40	E-N-1	Sample_d40_H9-d5-HIO-0E-0N	5	Intestine	Intestine	Mesenchymal	3578
9442	0.0490736	d40	E-N-1	Sample_d40_H9-d5-HIO-0E-0N	6	Intestine	Intestine	Mesenchymal	3629
9550	0.0722497	d40	E-N-1	Sample_d40_H9-d5-HIO-0E-0N	6	Intestine	Intestine	Mesenchymal	3749
9393	0.0539056	d40	E-N-1	Sample_d40_H9-d5-HIO-0E-0N	12	Lung	Lung	Mesenchymal	3763
14559	0.0571856	d40	E-N-1	Sample_d40_H9-d5-HIO-0E-0N	2	Intestine	Intestine	Mesenchymal	4659
11573	0.0507981	d40	E-N-1	Sample_d40_H9-d5-HIO-0E-0N	6	Stomach	Stomach	Mesenchymal	4432
6165	0.0261787	d40	E-N-1	Sample_d40_H9-d5-HIO-0E-0N	3	Intestine	Intestine	Mesenchymal	2995
6251	0.0318721	d40	E-N-1	Sample_d40_H9-d5-HIO-0E-0N	3	Intestine	Intestine	Mesenchymal	2892
8825	0.0300394	d40	E-N-1	Sample_d40_H9-d5-HIO-0E-0N	1	Intestine	Intestine	Mesenchymal	3550
10611	0.0194585	d40	E-N-1	Sample_d40_H9-d5-HIO-0E-0N	7	Intestine	Intestine	Mesenchymal	3895
6636	0.0499943	d40	E-N-1	Sample_d40_H9-d5-HIO-0E-0N	5	Intestine	Intestine	Mesenchymal	3092
12669	0.0563455	d40	E-N-1	Sample_d40_H9-d5-HIO-0E-0N	6	Stomach	Stomach	Mesenchymal	4418
10898	0.0419691	d40	E-N-1	Sample_d40_H9-d5-HIO-0E-0N	5	Intestine	Intestine	Mesenchymal	4384
9333	0.0235404	d40	E-N-1	Sample_d40_H9-d5-HIO-0E-0N	7	Intestine	Intestine	Mesenchymal	3806
6109	0.0249236	d40	E-N-1	Sample_d40_H9-d5-HIO-0E-0N	3	Intestine	Intestine	Mesenchymal	2975
5070	0.0497318	d40	E-N-1	Sample_d40_H9-d5-HIO-0E-0N	6	Intestine	Intestine	Mesenchymal	2549
5947	0.0259811	d40	E-N-1	Sample_d40_H9-d5-HIO-0E-0N	2	Intestine	Intestine	Mesenchymal	2848
19335	0.0730743	d40	E-N-1	Sample_d40_H9-d5-HIO-0E-0N	4	Intestine	Intestine	Mesenchymal	5651
12188	0.074244	d40	E-N-1	Sample_d40_H9-d5-HIO-0E-0N	12	Intestine	Intestine	Mesenchymal	4031
9024	0.0409535	d40	E-N-1	Sample_d40_H9-d5-HIO-0E-0N	1	Intestine	Intestine	Mesenchymal	3656
8995	0.0496835	d40	E-N-1	Sample_d40_H9-d5-HIO-0E-0N	1	Intestine	Intestine	Mesenchymal	3545
6660	0.0385289	d40	E-N-1	Sample_d40_H9-d5-HIO-0E-0N	9	Stomach	Stomach	Mesenchymal	2982
11542	0.0540875	d40	E-N-1	Sample_d40_H9-d5-HIO-0E-0N	6	Lung	Lung	Mesenchymal	3903
9166	0.0495644	d40	E-N-1	Sample_d40_H9-d5-HIO-0E-0N	1	Intestine	Intestine	Mesenchymal	3562
9922	0.0407568	d40	E-N-1	Sample_d40_H9-d5-HIO-0E-0N	6	Intestine	Intestine	Mesenchymal	3883
12812	0.0313443	d40	E-N-1	Sample_d40_H9-d5-HIO-0E-0N	4	Intestine	Intestine	Mesenchymal	4550
6265	0.0461431	d40	E-N-1	Sample_d40_H9-d5-HIO-0E-0N	6	Intestine	Intestine	Mesenchymal	3077
14296	0.0383396	d40	E-N-1	Sample_d40_H9-d5-HIO-0E-0N	13	Intestine	Intestine	Mesenchymal	4699
12658	0.0555841	d40	E-N-1	Sample_d40_H9-d5-HIO-0E-0N	6	Lung	Lung	Mesenchymal	4304
8926	0.0620204	d40	E-N-1	Sample_d40_H9-d5-HIO-0E-0N	1	Intestine	Intestine	Mesenchymal	3531
9429	0.0419245	d40	E-N-1	Sample_d40_H9-d5-HIO-0E-0N	1	Intestine	Intestine	Mesenchymal	3721
9795	0.0106286	d40	E-N-1	Sample_d40_H9-d5-HIO-0E-0N	5	Intestine	Intestine	Mesenchymal	4183
14380	0.0437559	d40	E-N-1	Sample_d40_H9-d5-HIO-0E-0N	6	Intestine	Intestine	Mesenchymal	4771
24347	0.0413912	d40	E-N-1	Sample_d40_H9-d5-HIO-0E-0N	4	Intestine	Intestine	Mesenchymal	5941
8667	0.0749258	d40	E-N-1	Sample_d40_H9-d5-HIO-0E-0N	1	Intestine	Intestine	Mesenchymal	3785
11836	0.027199	d40	E-N-1	Sample_d40_H9-d5-HIO-0E-0N	6	Lung	Lung	Mesenchymal	4153
8651	0.0186767	d40	E-N-1	Sample_d40_H9-d5-HIO-0E-0N	4	Intestine	Intestine	Mesenchymal	3522
3267	0.0358306	d40	E-N-1	Sample_d40_H9-d5-HIO-0E-0N	3	Intestine	Intestine	Mesenchymal	1789
6418	0.0154579	d40	E-N-1	Sample_d40_H9-d5-HIO-0E-0N	1	Intestine	Intestine	Mesenchymal	3011
9284	0.0255058	d40	E-N-1	Sample_d40_H9-d5-HIO-0E-0N	6	Lung	Lung	Mesenchymal	3802
15652	0.0455563	d40	E-N-1	Sample_d40_H9-d5-HIO-0E-0N	4	Intestine	Intestine	Mesenchymal	5214
10473	0.032555	d40	E-N-1	Sample_d40_H9-d5-HIO-0E-0N	1	Intestine	Intestine	Mesenchymal	3887
6502	0.0681794	d40	E-N-1	Sample_d40_H9-d5-HIO-0E-0N	3	Lung	Lung	Mesenchymal	2939
10737	0.0163221	d40	E-N-1	Sample_d40_H9-d5-HIO-0E-0N	5	Intestine	Intestine	Mesenchymal	3977
9127	0.0405149	d40	E-N-1	Sample_d40_H9-d5-HIO-0E-0N	5	Intestine	Intestine	Mesenchymal	3648
17093	0.0132561	d40	E-N-1	Sample_d40_H9-d5-HIO-0E-0N	13	Intestine	Intestine	Mesenchymal	4986
20416	0.0369454	d40	E-N-1	Sample_d40_H9-d5-HIO-0E-0N	13	Intestine	Intestine	Mesenchymal	5968
5933	0.0654865	d40	E-N-1	Sample_d40_H9-d5-HIO-0E-0N	2	Intestine	Intestine	Mesenchymal	2968
6919	0.0284281	d40	E-N-1	Sample_d40_H9-d5-HIO-0E-0N	1	Intestine	Intestine	Mesenchymal	3063
15352	0.0503726	d40	E-N-1	Sample_d40_H9-d5-HIO-0E-0N	1	Intestine	Intestine	Mesenchymal	4949
16912	0.0374582	d40	E-N-1	Sample_d40_H9-d5-HIO-0E-0N	4	Intestine	Intestine	Mesenchymal	5097
12181	0.068096	d40	E-N-1	Sample_d40_H9-d5-HIO-0E-0N	3	Lung	Lung	Mesenchymal	4340
13416	0.0515916	d40	E-N-1	Sample_d40_H9-d5-HIO-0E-0N	3	Intestine	Intestine	Mesenchymal	4387
14541	0.0626275	d40	E-N-1	Sample_d40_H9-d5-HIO-0E-0N	6	Lung	Lung	Mesenchymal	4596
6468	0.0636575	d40	E-N-1	Sample_d40_H9-d5-HIO-0E-0N	3	Intestine	Intestine	Mesenchymal	2889
8327	0.0443126	d40	E-N-1	Sample_d40_H9-d5-HIO-0E-0N	6	Lung	Lung	Mesenchymal	3220
9792	0.0365069	d40	E-N-1	Sample_d40_H9-d5-HIO-0E-0N	5	Intestine	Intestine	Mesenchymal	3801
5851	0.000748503	d40	E-N-1	Sample_d40_H9-d5-HIO-0E-0N	7	Intestine	Intestine	Mesenchymal	2316
6664	0.0744221	d40	E-N-1	Sample_d40_H9-d5-HIO-0E-0N	6	Intestine	Intestine	Mesenchymal	3106
6219	0.0482986	d40	E-N-1	Sample_d40_H9-d5-HIO-0E-0N	6	Intestine	Intestine	Mesenchymal	2776
6892	0.0620314	d40	E-N-1	Sample_d40_H9-d5-HIO-0E-0N	10	Lung	Lung	Mesenchymal	3181
18002	0.0270509	d40	E-N-1	Sample_d40_H9-d5-HIO-0E-0N	4	Intestine	Intestine	Mesenchymal	5213
11262	0.0424938	d40	E-N-1	Sample_d40_H9-d5-HIO-0E-0N	1	Intestine	Intestine	Mesenchymal	4121
10659	0.060176	d40	E-N-1	Sample_d40_H9-d5-HIO-0E-0N	6	Intestine	Intestine	Mesenchymal	4010
9111	0.0229207	d40	E-N-1	Sample_d40_H9-d5-HIO-0E-0N	5	Intestine	Intestine	Mesenchymal	3850
13249	0.0670548	d40	E-N-1	Sample_d40_H9-d5-HIO-0E-0N	8	Intestine	Intestine	Mesenchymal	4434
10003	0.0508497	d40	E-N-1	Sample_d40_H9-d5-HIO-0E-0N	6	Intestine	Intestine	Mesenchymal	3798
10388	0.029505	d40	E-N-1	Sample_d40_H9-d5-HIO-0E-0N	1	Intestine	Intestine	Mesenchymal	3971
13400	0.0324624	d40	E-N-1	Sample_d40_H9-d5-HIO-0E-0N	4	Intestine	Intestine	Mesenchymal	4443
6224	0.0328351	d40	E-N-1	Sample_d40_H9-d5-HIO-0E-0N	1	Intestine	Intestine	Mesenchymal	2996
6346	0.0636589	d40	E-N-1	Sample_d40_H9-d5-HIO-0E-0N	1	Intestine	Intestine	Mesenchymal	3123
8569	0.0472879	d40	E-N-1	Sample_d40_H9-d5-HIO-0E-0N	7	Intestine	Intestine	Mesenchymal	3505
13684	0.0827056	d40	E-N-1	Sample_d40_H9-d5-HIO-0E-0N	4	Intestine	Intestine	Mesenchymal	4476
9762	0.0441492	d40	E-N-1	Sample_d40_H9-d5-HIO-0E-0N	1	Intestine	Intestine	Mesenchymal	3710
6682	0.0663481	d40	E-N-1	Sample_d40_H9-d5-HIO-0E-0N	1	Intestine	Intestine	Mesenchymal	3358
5141	0.0208111	d40	E-N-1	Sample_d40_H9-d5-HIO-0E-0N	1	Intestine	Intestine	Mesenchymal	2527
11038	0.0496089	d40	E-N-1	Sample_d40_H9-d5-HIO-0E-0N	4	Intestine	Intestine	Mesenchymal	4390
11196	0.0559723	d40	E-N-1	Sample_d40_H9-d5-HIO-0E-0N	7	Intestine	Intestine	Mesenchymal	3994
15703	0.0566021	d40	E-N-1	Sample_d40_H9-d5-HIO-0E-0N	4	Intestine	Intestine	Mesenchymal	5054
5821	0.0227782	d40	E-N-1	Sample_d40_H9-d5-HIO-0E-0N	1	Intestine	Intestine	Mesenchymal	2744
11287	0.0437853	d40	E-N-1	Sample_d40_H9-d5-HIO-0E-0N	1	Intestine	Intestine	Mesenchymal	3895
13016	0.0310623	d40	E-N-1	Sample_d40_H9-d5-HIO-0E-0N	1	Intestine	Intestine	Mesenchymal	4398
12270	0.0297156	d40	E-N-1	Sample_d40_H9-d5-HIO-0E-0N	4	Intestine	Intestine	Mesenchymal	4552
4777	0.0490669	d40	E-N-1	Sample_d40_H9-d5-HIO-0E-0N	3	Intestine	Intestine	Mesenchymal	2266
12434	0.0556565	d40	E-N-1	Sample_d40_H9-d5-HIO-0E-0N	7	Intestine	Intestine	Mesenchymal	3980
4874	0.0468491	d40	E-N-1	Sample_d40_H9-d5-HIO-0E-0N	1	Intestine	Intestine	Mesenchymal	2463
5700	0.0341511	d40	E-N-1	Sample_d40_H9-d5-HIO-0E-0N	4	Intestine	Intestine	Mesenchymal	2811
13429	0.0394075	d40	E-N-1	Sample_d40_H9-d5-HIO-0E-0N	13	Intestine	Intestine	Mesenchymal	4143
6639	0.0221958	d40	E-N-1	Sample_d40_H9-d5-HIO-0E-0N	3	Intestine	Intestine	Mesenchymal	3010
17285	0.0459093	d40	E-N-1	Sample_d40_H9-d5-HIO-0E-0N	6	Intestine	Intestine	Mesenchymal	5529
10718	0.0403273	d40	E-N-1	Sample_d40_H9-d5-HIO-0E-0N	6	Lung	Lung	Mesenchymal	3942
11060	0.0551966	d40	E-N-1	Sample_d40_H9-d5-HIO-0E-0N	7	Intestine	Intestine	Mesenchymal	3915
7832	0.015842	d40	E-N-1	Sample_d40_H9-d5-HIO-0E-0N	1	Intestine	Intestine	Mesenchymal	3325
12686	0.00446245	d40	E-N-1	Sample_d40_H9-d5-HIO-0E-0N	4	Intestine	Intestine	Mesenchymal	4675
5242	0.0278274	d40	E-N-1	Sample_d40_H9-d5-HIO-0E-0N	1	Intestine	Intestine	Mesenchymal	2496
9141	0.0348695	d40	E-N-1	Sample_d40_H9-d5-HIO-0E-0N	6	Stomach	Stomach	Mesenchymal	3589
10725	0.0301122	d40	E-N-1	Sample_d40_H9-d5-HIO-0E-0N	4	Intestine	Intestine	Mesenchymal	4137
29065	0.0386632	d40	E-N-1	Sample_d40_H9-d5-HIO-0E-0N	6	Lung	Lung	Mesenchymal	6693
12071	0.0400299	d40	E-N-1	Sample_d40_H9-d5-HIO-0E-0N	7	Intestine	Intestine	Mesenchymal	4272
25650	0.041296	d40	E-N-1	Sample_d40_H9-d5-HIO-0E-0N	4	Intestine	Intestine	Mesenchymal	6102
27821	0.0677394	d40	E-N-1	Sample_d40_H9-d5-HIO-0E-0N	4	Intestine	Intestine	Mesenchymal	6418
6996	0.0338481	d40	E-N-1	Sample_d40_H9-d5-HIO-0E-0N	3	Intestine	Intestine	Mesenchymal	3048
14208	0.0232371	d40	E-N-1	Sample_d40_H9-d5-HIO-0E-0N	4	Intestine	Intestine	Mesenchymal	4552
8160	0.0377297	d40	E-N-1	Sample_d40_H9-d5-HIO-0E-0N	1	Intestine	Intestine	Mesenchymal	3373
11752	0.0598502	d40	E-N-1	Sample_d40_H9-d5-HIO-0E-0N	7	Intestine	Intestine	Mesenchymal	4364
13289	0.0374417	d40	E-N-1	Sample_d40_H9-d5-HIO-0E-0N	4	Intestine	Intestine	Mesenchymal	4643
7962	0.0427249	d40	E-N-1	Sample_d40_H9-d5-HIO-0E-0N	6	Stomach	Stomach	Mesenchymal	3529
12027	0.025	d40	E-N-1	Sample_d40_H9-d5-HIO-0E-0N	8	Intestine	Intestine	Mesenchymal	4173
22500	0.0597666	d40	E-N-1	Sample_d40_H9-d5-HIO-0E-0N	12	Intestine	Intestine	Mesenchymal	6017
9738	0.0398517	d40	E-N-1	Sample_d40_H9-d5-HIO-0E-0N	6	Stomach	Stomach	Mesenchymal	3816
10897	0.0707352	d40	E-N-1	Sample_d40_H9-d5-HIO-0E-0N	2	Intestine	Intestine	Mesenchymal	4003
7295	0.0198234	d40	E-N-1	Sample_d40_H9-d5-HIO-0E-0N	3	Intestine	Intestine	Mesenchymal	3115
13991	0.0264366	d40	E-N-1	Sample_d40_H9-d5-HIO-0E-0N	1	Intestine	Intestine	Mesenchymal	4835
7273	0.0739402	d40	E-N-1	Sample_d40_H9-d5-HIO-0E-0N	6	Lung	Lung	Mesenchymal	3021
6206	0.0551794	d40	E-N-1	Sample_d40_H9-d5-HIO-0E-0N	3	Intestine	Intestine	Mesenchymal	2992
7652	0.0311876	d40	E-N-1	Sample_d40_H9-d5-HIO-0E-0N	5	Lung	Lung	Mesenchymal	3132
22069	0.0561056	d40	E-N-1	Sample_d40_H9-d5-HIO-0E-0N	4	Intestine	Intestine	Mesenchymal	5694
8726	0.0321895	d40	E-N-1	Sample_d40_H9-d5-HIO-0E-0N	1	Intestine	Intestine	Mesenchymal	3332
6034	0.0939743	d40	E-N-1	Sample_d40_H9-d5-HIO-0E-0N	1	Intestine	Intestine	Mesenchymal	2874
5383	0.0683657	d40	E-N-1	Sample_d40_H9-d5-HIO-0E-0N	6	Lung	Lung	Mesenchymal	2623
15448	0.0520416	d40	E-N-1	Sample_d40_H9-d5-HIO-0E-0N	11	Lung	Lung	Mesenchymal	4815
8266	0.0506517	d40	E-N-1	Sample_d40_H9-d5-HIO-0E-0N	2	Intestine	Intestine	Mesenchymal	3426
11018	0.0506233	d40	E-N-1	Sample_d40_H9-d5-HIO-0E-0N	12	Intestine	Intestine	Mesenchymal	3909
7529	0.0230661	d40	E-N-1	Sample_d40_H9-d5-HIO-0E-0N	1	Intestine	Intestine	Mesenchymal	3101
9192	0.0413545	d40	E-N-1	Sample_d40_H9-d5-HIO-0E-0N	1	Stomach	Stomach	Mesenchymal	3548
7807	0.0386258	d40	E-N-1	Sample_d40_H9-d5-HIO-0E-0N	7	Intestine	Intestine	Mesenchymal	3018
6871	0.0326775	d40	E-N-1	Sample_d40_H9-d5-HIO-0E-0N	1	Intestine	Intestine	Mesenchymal	3068
15547	0.0409316	d40	E-N-1	Sample_d40_H9-d5-HIO-0E-0N	7	Intestine	Intestine	Mesenchymal	4426
7885	0.0954553	d40	E-N-1	Sample_d40_H9-d5-HIO-0E-0N	4	Intestine	Intestine	Mesenchymal	3315
8033	0.0400264	d40	E-N-1	Sample_d40_H9-d5-HIO-0E-0N	8	Stomach	Stomach	Mesenchymal	3165
5868	0.0213583	d40	E-N-1	Sample_d40_H9-d5-HIO-0E-0N	5	Intestine	Intestine	Mesenchymal	2720
8431	0.0323065	d40	E-N-1	Sample_d40_H9-d5-HIO-0E-0N	6	Stomach	Stomach	Mesenchymal	3381
10088	0.0468493	d40	E-N-1	Sample_d40_H9-d5-HIO-0E-0N	6	Intestine	Intestine	Mesenchymal	3892
13320	0.077739	d40	E-N-1	Sample_d40_H9-d5-HIO-0E-0N	6	Lung	Lung	Mesenchymal	4358
10002	0.0478424	d40	E-N-1	Sample_d40_H9-d5-HIO-0E-0N	7	Intestine	Intestine	Mesenchymal	3810
15392	0.0499924	d40	E-N-1	Sample_d40_H9-d5-HIO-0E-0N	4	Intestine	Intestine	Mesenchymal	5070
2928	0.0894484	d40	E-N-1	Sample_d40_H9-d5-HIO-0E-0N	1	Intestine	Intestine	Mesenchymal	1752
13631	0.0559184	d40	E-N-1	Sample_d40_H9-d5-HIO-0E-0N	4	Lung	Lung	Mesenchymal	4583
12013	0.049351	d40	E-N-1	Sample_d40_H9-d5-HIO-0E-0N	3	Intestine	Intestine	Mesenchymal	4466
8743	0.0304547	d40	E-N-1	Sample_d40_H9-d5-HIO-0E-0N	7	Intestine	Intestine	Mesenchymal	3555
4119	0.0885493	d40	E-N-1	Sample_d40_H9-d5-HIO-0E-0N	6	Intestine	Intestine	Mesenchymal	2376
5831	0.0588805	d40	E-N-1	Sample_d40_H9-d5-HIO-0E-0N	2	Intestine	Intestine	Mesenchymal	2678
12696	0.0618475	d40	E-N-1	Sample_d40_H9-d5-HIO-0E-0N	8	Intestine	Intestine	Mesenchymal	4485
7554	0.0472016	d40	E-N-1	Sample_d40_H9-d5-HIO-0E-0N	1	Intestine	Intestine	Mesenchymal	3227
16175	0.053836	d40	E-N-1	Sample_d40_H9-d5-HIO-0E-0N	6	Stomach	Stomach	Mesenchymal	5046
13574	0.0452587	d40	E-N-1	Sample_d40_H9-d5-HIO-0E-0N	4	Intestine	Intestine	Mesenchymal	4796
8854	0.0243313	d40	E-N-1	Sample_d40_H9-d5-HIO-0E-0N	2	Intestine	Intestine	Mesenchymal	3787
18589	0.0569211	d40	E-N-1	Sample_d40_H9-d5-HIO-0E-0N	6	Lung	Lung	Mesenchymal	5299
10725	0.024677	d40	E-N-1	Sample_d40_H9-d5-HIO-0E-0N	3	Intestine	Intestine	Mesenchymal	4046
6335	0.0388318	d40	E-N-1	Sample_d40_H9-d5-HIO-0E-0N	6	Intestine	Intestine	Mesenchymal	3128
4604	0.0283401	d40	E-N-1	Sample_d40_H9-d5-HIO-0E-0N	1	Intestine	Intestine	Mesenchymal	2374
12572	0.035372	d40	E-N-1	Sample_d40_H9-d5-HIO-0E-0N	4	Intestine	Intestine	Mesenchymal	4752
6408	0.0521024	d40	E-N-1	Sample_d40_H9-d5-HIO-0E-0N	9	Intestine	Intestine	Mesenchymal	3095
11282	0.0528554	d40	E-N-1	Sample_d40_H9-d5-HIO-0E-0N	6	Stomach	Stomach	Mesenchymal	4291
7456	0.0168509	d40	E-N-1	Sample_d40_H9-d5-HIO-0E-0N	1	Intestine	Intestine	Mesenchymal	3285
6860	0.0238217	d40	E-N-1	Sample_d40_H9-d5-HIO-0E-0N	1	Intestine	Intestine	Mesenchymal	3027
20495	0.0627639	d40	E-N-1	Sample_d40_H9-d5-HIO-0E-0N	4	Intestine	Intestine	Mesenchymal	5539
6581	0.0563452	d40	E-N-1	Sample_d40_H9-d5-HIO-0E-0N	6	Stomach	Stomach	Mesenchymal	2945
16433	0.0536135	d40	E-N-1	Sample_d40_H9-d5-HIO-0E-0N	4	Intestine	Intestine	Mesenchymal	5217
11025	0.0498553	d40	E-N-1	Sample_d40_H9-d5-HIO-0E-0N	5	Intestine	Intestine	Mesenchymal	3949
44002	0.0320475	d40	E-N-1	Sample_d40_H9-d5-HIO-0E-0N	12	Intestine	Intestine	Mesenchymal	7799
5561	0.0475573	d40	E-N-1	Sample_d40_H9-d5-HIO-0E-0N	1	Intestine	Intestine	Mesenchymal	2719
5063	0.0372383	d40	E-N-1	Sample_d40_H9-d5-HIO-0E-0N	1	Intestine	Intestine	Mesenchymal	2587
43184	0.0356714	d40	E-N-1	Sample_d40_H9-d5-HIO-0E-0N	12	Intestine	Intestine	Mesenchymal	7859
31704	0.0665486	d40	E-N-1	Sample_d40_H9-d5-HIO-0E-0N	4	Intestine	Intestine	Mesenchymal	6607
12667	0.0341835	d40	E-N-1	Sample_d40_H9-d5-HIO-0E-0N	4	Intestine	Intestine	Mesenchymal	4403
16844	0.0535895	d40	E-N-1	Sample_d40_H9-d5-HIO-0E-0N	7	Intestine	Intestine	Mesenchymal	4596
16062	0.0384751	d40	E-N-1	Sample_d40_H9-d5-HIO-0E-0N	6	Lung	Lung	Mesenchymal	4897
18142	0.0475138	d40	E-N-1	Sample_d40_H9-d5-HIO-0E-0N	1	Intestine	Intestine	Mesenchymal	5648
7603	0.0566583	d40	E-N-1	Sample_d40_H9-d5-HIO-0E-0N	5	Intestine	Intestine	Mesenchymal	3350
19396	0.0579028	d40	E-N-1	Sample_d40_H9-d5-HIO-0E-0N	4	Intestine	Intestine	Mesenchymal	5518
13964	0.0619411	d40	E-N-1	Sample_d40_H9-d5-HIO-0E-0N	4	Intestine	Intestine	Mesenchymal	4636
9702	0.0343831	d40	E-N-1	Sample_d40_H9-d5-HIO-0E-0N	6	Intestine	Intestine	Mesenchymal	3798
6446	0.0476699	d40	E-N-1	Sample_d40_H9-d5-HIO-0E-0N	1	Intestine	Intestine	Mesenchymal	2966
11590	0.0328856	d40	E-N-1	Sample_d40_H9-d5-HIO-0E-0N	7	Intestine	Intestine	Mesenchymal	4024
17190	0.0356642	d40	E-N-1	Sample_d40_H9-d5-HIO-0E-0N	5	Intestine	Intestine	Mesenchymal	5203
10901	0.0835301	d40	E-N-1	Sample_d40_H9-d5-HIO-0E-0N	4	Intestine	Intestine	Mesenchymal	4116
5393	0.0507626	d40	E-N-1	Sample_d40_H9-d5-HIO-0E-0N	6	Stomach	Stomach	Mesenchymal	2571
9982	0.0325431	d40	E-N-1	Sample_d40_H9-d5-HIO-0E-0N	1	Intestine	Intestine	Mesenchymal	3969
5372	0.0214977	d40	E-N-1	Sample_d40_H9-d5-HIO-0E-0N	6	Intestine	Intestine	Mesenchymal	2597
8300	0.0887753	d40	E-N-1	Sample_d40_H9-d5-HIO-0E-0N	12	Lung	Lung	Mesenchymal	3340
11574	0.0675702	d40	E-N-1	Sample_d40_H9-d5-HIO-0E-0N	4	Intestine	Intestine	Mesenchymal	4298
15724	0.0505081	d40	E-N-1	Sample_d40_H9-d5-HIO-0E-0N	4	Lung	Lung	Mesenchymal	5006
7808	0.0313036	d40	E-N-1	Sample_d40_H9-d5-HIO-0E-0N	1	Intestine	Intestine	Mesenchymal	3347
6032	0.0676421	d40	E-N-1	Sample_d40_H9-d5-HIO-0E-0N	1	Intestine	Intestine	Mesenchymal	2987
8477	0.0596663	d40	E-N-1	Sample_d40_H9-d5-HIO-0E-0N	6	Intestine	Intestine	Mesenchymal	3682
8808	0.0681229	d40	E-N-1	Sample_d40_H9-d5-HIO-0E-0N	9	Intestine	Intestine	Mesenchymal	3621
6875	0.0330254	d40	E-N-1	Sample_d40_H9-d5-HIO-0E-0N	5	Intestine	Intestine	Mesenchymal	3166
10028	0.0531363	d40	E-N-1	Sample_d40_H9-d5-HIO-0E-0N	6	Stomach	Stomach	Mesenchymal	4034
11589	0.0476009	d40	E-N-1	Sample_d40_H9-d5-HIO-0E-0N	7	Intestine	Intestine	Mesenchymal	4260
8062	0.00901408	d40	E-N-1	Sample_d40_H9-d5-HIO-0E-0N	2	Intestine	Intestine	Mesenchymal	3445
31050	0.04713	d40	E-N-1	Sample_d40_H9-d5-HIO-0E-0N	4	Intestine	Intestine	Mesenchymal	6575
12768	0.0408233	d40	E-N-1	Sample_d40_H9-d5-HIO-0E-0N	8	Stomach	Stomach	Mesenchymal	4665
9286	0.00766221	d40	E-N-1	Sample_d40_H9-d5-HIO-0E-0N	6	Intestine	Intestine	Mesenchymal	3709
12740	0.0152513	d40	E-N-1	Sample_d40_H9-d5-HIO-0E-0N	4	Intestine	Intestine	Mesenchymal	4201
8048	0.0700297	d40	E-N-1	Sample_d40_H9-d5-HIO-0E-0N	6	Intestine	Intestine	Mesenchymal	3251
10634	0.0563952	d40	E-N-1	Sample_d40_H9-d5-HIO-0E-0N	9	Intestine	Intestine	Mesenchymal	4355
9457	0.0648733	d40	E-N-1	Sample_d40_H9-d5-HIO-0E-0N	4	Intestine	Intestine	Mesenchymal	3844
17120	0.0574914	d40	E-N-1	Sample_d40_H9-d5-HIO-0E-0N	5	Intestine	Intestine	Mesenchymal	5279
15623	0.0535165	d40	E-N-1	Sample_d40_H9-d5-HIO-0E-0N	6	Intestine	Intestine	Mesenchymal	5088
7687	0.0600673	d40	E-N-1	Sample_d40_H9-d5-HIO-0E-0N	5	Intestine	Intestine	Mesenchymal	3140
8753	0.0346049	d40	E-N-1	Sample_d40_H9-d5-HIO-0E-0N	12	Lung	Lung	Mesenchymal	3437
7943	0.0501588	d40	E-N-1	Sample_d40_H9-d5-HIO-0E-0N	10	Stomach	Stomach	Mesenchymal	3298
7605	0.039087	d40	E-N-1	Sample_d40_H9-d5-HIO-0E-0N	6	Intestine	Intestine	Mesenchymal	3174
12679	0.0519617	d40	E-N-1	Sample_d40_H9-d5-HIO-0E-0N	6	Intestine	Intestine	Mesenchymal	4431
9663	0.0507852	d40	E-N-1	Sample_d40_H9-d5-HIO-0E-0N	7	Intestine	Intestine	Mesenchymal	3787
5380	0.0230877	d40	E-N-1	Sample_d40_H9-d5-HIO-0E-0N	1	Intestine	Intestine	Mesenchymal	2596
5129	0.0309811	d40	E-N-1	Sample_d40_H9-d5-HIO-0E-0N	1	Intestine	Intestine	Mesenchymal	2585
7708	0.0514614	d40	E-N-1	Sample_d40_H9-d5-HIO-0E-0N	1	Intestine	Intestine	Mesenchymal	3400
9277	0.0297404	d40	E-N-1	Sample_d40_H9-d5-HIO-0E-0N	1	Intestine	Intestine	Mesenchymal	3603
7779	0.0961414	d40	E-N-1	Sample_d40_H9-d5-HIO-0E-0N	6	Lung	Lung	Mesenchymal	3234
16186	0.0345655	d40	E-N-1	Sample_d40_H9-d5-HIO-0E-0N	4	Intestine	Intestine	Mesenchymal	5015
5948	0.043787	d40	E-N-1	Sample_d40_H9-d5-HIO-0E-0N	6	Stomach	Stomach	Mesenchymal	2970
4669	0.0610474	d40	E-N-1	Sample_d40_H9-d5-HIO-0E-0N	6	Intestine	Intestine	Mesenchymal	2383
6905	0.0444897	d40	E-N-1	Sample_d40_H9-d5-HIO-0E-0N	3	Intestine	Intestine	Mesenchymal	3096
12318	0.0492692	d40	E-N-1	Sample_d40_H9-d5-HIO-0E-0N	5	Intestine	Intestine	Mesenchymal	4237
6528	0.0726124	d40	E-N-1	Sample_d40_H9-d5-HIO-0E-0N	6	Stomach	Stomach	Mesenchymal	2750
14994	0.0466815	d40	E-N-1	Sample_d40_H9-d5-HIO-0E-0N	6	Intestine	Intestine	Mesenchymal	4852
8412	0.061133	d40	E-N-1	Sample_d40_H9-d5-HIO-0E-0N	6	Stomach	Stomach	Mesenchymal	3428
9402	0.0519517	d40	E-N-1	Sample_d40_H9-d5-HIO-0E-0N	10	Stomach	Stomach	Mesenchymal	3568
9017	0.0249279	d40	E-N-1	Sample_d40_H9-d5-HIO-0E-0N	3	Intestine	Intestine	Mesenchymal	3570
7300	0.0458741	d40	E-N-1	Sample_d40_H9-d5-HIO-0E-0N	3	Intestine	Intestine	Mesenchymal	3264
8252	0.0132084	d40	E-N-1	Sample_d40_H9-d5-HIO-0E-0N	1	Intestine	Intestine	Mesenchymal	3699
22676	0.0329377	d40	E-N-1	Sample_d40_H9-d5-HIO-0E-0N	12	Intestine	Intestine	Mesenchymal	6249
11053	0.047706	d40	E-N-1	Sample_d40_H9-d5-HIO-0E-0N	5	Intestine	Intestine	Mesenchymal	4137
5473	0.0530733	d40	E-N-1	Sample_d40_H9-d5-HIO-0E-0N	1	Intestine	Intestine	Mesenchymal	2692
24764	0.0514574	d40	E-N-1	Sample_d40_H9-d5-HIO-0E-0N	4	Lung	Lung	Mesenchymal	6047
12727	0.0279685	d40	E-N-1	Sample_d40_H9-d5-HIO-0E-0N	6	Lung	Lung	Mesenchymal	4449
8197	0.0509043	d40	E-N-1	Sample_d40_H9-d5-HIO-0E-0N	3	Stomach	Stomach	Mesenchymal	3367
11110	0.0864999	d40	E-N-1	Sample_d40_H9-d5-HIO-0E-0N	3	Intestine	Intestine	Mesenchymal	4084
10049	0.0701931	d40	E-N-1	Sample_d40_H9-d5-HIO-0E-0N	6	Intestine	Intestine	Mesenchymal	3886
21551	0.0837475	d40	E-N-1	Sample_d40_H9-d5-HIO-0E-0N	13	Intestine	Intestine	Mesenchymal	5352
31555	0.0504037	d40	E-N-1	Sample_d40_H9-d5-HIO-0E-0N	4	Intestine	Intestine	Mesenchymal	6294
14974	0.0434408	d40	E-N-1	Sample_d40_H9-d5-HIO-0E-0N	7	Intestine	Intestine	Mesenchymal	4806
3288	0.0240202	d40	E-N-1	Sample_d40_H9-d5-HIO-0E-0N	3	Stomach	Stomach	Mesenchymal	1736
6073	0.0298791	d40	E-N-1	Sample_d40_H9-d5-HIO-0E-0N	1	Intestine	Intestine	Mesenchymal	2809
24210	0.0574933	d40	E-N-1	Sample_d40_H9-d5-HIO-0E-0N	5	Intestine	Intestine	Mesenchymal	6496
8667	0.0404178	d40	E-N-1	Sample_d40_H9-d5-HIO-0E-0N	1	Intestine	Intestine	Mesenchymal	3633
9155	0.0596178	d40	E-N-1	Sample_d40_H9-d5-HIO-0E-0N	12	Intestine	Intestine	Mesenchymal	3524
12993	0.0325328	d40	E-N-1	Sample_d40_H9-d5-HIO-0E-0N	5	Intestine	Intestine	Mesenchymal	4689
8568	0.0704013	d40	E-N-1	Sample_d40_H9-d5-HIO-0E-0N	8	Stomach	Stomach	Mesenchymal	3463
16723	0.0616458	d40	E-N-1	Sample_d40_H9-d5-HIO-0E-0N	4	Intestine	Intestine	Mesenchymal	4650
7947	0.0631769	d40	E-N-1	Sample_d40_H9-d5-HIO-0E-0N	6	Lung	Lung	Mesenchymal	3248
6170	0.03948	d40	E-N-1	Sample_d40_H9-d5-HIO-0E-0N	3	Stomach	Stomach	Mesenchymal	2989
8233	0.0473415	d40	E-N-1	Sample_d40_H9-d5-HIO-0E-0N	1	Intestine	Intestine	Mesenchymal	3361
11279	0.0740109	d40	E-N-1	Sample_d40_H9-d5-HIO-0E-0N	7	Intestine	Intestine	Mesenchymal	4162
10758	0.0377261	d40	E-N-1	Sample_d40_H9-d5-HIO-0E-0N	8	Intestine	Intestine	Mesenchymal	4204
7274	0.0440059	d40	E-N-1	Sample_d40_H9-d5-HIO-0E-0N	3	Intestine	Intestine	Mesenchymal	3014
3344	0.0917297	d40	E-N-1	Sample_d40_H9-d5-HIO-0E-0N	7	Intestine	Intestine	Mesenchymal	1905
13310	0.0844914	d40	E-N-1	Sample_d40_H9-d5-HIO-0E-0N	5	Intestine	Intestine	Mesenchymal	4643
9036	0.0483199	d40	E-N-1	Sample_d40_H9-d5-HIO-0E-0N	6	Intestine	Intestine	Mesenchymal	3600
5603	0.0875335	d40	E-N-1	Sample_d40_H9-d5-HIO-0E-0N	8	Lung	Lung	Mesenchymal	2690
7687	0.083026	d40	E-N-1	Sample_d40_H9-d5-HIO-0E-0N	6	Stomach	Stomach	Mesenchymal	3323
8529	0.037146	d40	E-N-1	Sample_d40_H9-d5-HIO-0E-0N	1	Intestine	Intestine	Mesenchymal	3593
7355	0.0532918	d40	E-N-1	Sample_d40_H9-d5-HIO-0E-0N	9	Intestine	Intestine	Mesenchymal	3128
5893	0.0484451	d40	E-N-1	Sample_d40_H9-d5-HIO-0E-0N	3	Intestine	Intestine	Mesenchymal	2905
11301	0.0531093	d40	E-N-1	Sample_d40_H9-d5-HIO-0E-0N	6	Intestine	Intestine	Mesenchymal	4110
9777	0.0306494	d40	E-N-1	Sample_d40_H9-d5-HIO-0E-0N	1	Intestine	Intestine	Mesenchymal	3880
6215	0.0651593	d40	E-N-1	Sample_d40_H9-d5-HIO-0E-0N	6	Lung	Lung	Mesenchymal	2929
14478	0.0746254	d40	E-N-1	Sample_d40_H9-d5-HIO-0E-0N	12	Intestine	Intestine	Mesenchymal	4605
5359	0.0699987	d40	E-N-1	Sample_d40_H9-d5-HIO-0E-0N	6	Intestine	Intestine	Mesenchymal	2698
3520	0.0634075	d40	E-N-1	Sample_d40_H9-d5-HIO-0E-0N	3	Stomach	Stomach	Mesenchymal	1836
7340	0.0517698	d40	E-N-1	Sample_d40_H9-d5-HIO-0E-0N	1	Intestine	Intestine	Mesenchymal	3286
12001	0.0698496	d40	E-N-1	Sample_d40_H9-d5-HIO-0E-0N	8	Intestine	Intestine	Mesenchymal	4140
11733	0.0561031	d40	E-N-1	Sample_d40_H9-d5-HIO-0E-0N	6	Lung	Lung	Mesenchymal	4195
7317	0.0346234	d40	E-N-1	Sample_d40_H9-d5-HIO-0E-0N	1	Intestine	Intestine	Mesenchymal	3188
18291	0.0415856	d40	E-N-1	Sample_d40_H9-d5-HIO-0E-0N	6	Intestine	Intestine	Mesenchymal	5135
16536	0.0535462	d40	E-N-1	Sample_d40_H9-d5-HIO-0E-0N	4	Intestine	Intestine	Mesenchymal	4888
5022	0.0430575	d40	E-N-1	Sample_d40_H9-d5-HIO-0E-0N	10	Intestine	Intestine	Mesenchymal	2548
3753	0.0306368	d40	E-N-1	Sample_d40_H9-d5-HIO-0E-0N	2	Intestine	Intestine	Mesenchymal	2151
15201	0.0519786	d40	E-N-1	Sample_d40_H9-d5-HIO-0E-0N	13	Stomach	Stomach	Mesenchymal	4857
7868	0.0415433	d40	E-N-1	Sample_d40_H9-d5-HIO-0E-0N	1	Intestine	Intestine	Mesenchymal	3353
14253	0.0427116	d40	E-N-1	Sample_d40_H9-d5-HIO-0E-0N	5	Intestine	Intestine	Mesenchymal	4763
8322	0.0207957	d40	E-N-1	Sample_d40_H9-d5-HIO-0E-0N	1	Intestine	Intestine	Mesenchymal	3314
6269	0.018825	d40	E-N-1	Sample_d40_H9-d5-HIO-0E-0N	13	Intestine	Intestine	Mesenchymal	3073
11626	0.0207039	d40	E-N-1	Sample_d40_H9-d5-HIO-0E-0N	4	Intestine	Intestine	Mesenchymal	4193
14828	0.0480261	d40	E-N-1	Sample_d40_H9-d5-HIO-0E-0N	0	Intestine	Intestine	Mesenchymal	4739
17579	0.0901679	d40	E-N-1	Sample_d40_H9-d5-HIO-0E-0N	12	Lung	Lung	Mesenchymal	4989
9281	0.038962	d40	E-N-1	Sample_d40_H9-d5-HIO-0E-0N	1	Intestine	Intestine	Mesenchymal	3787
22110	0.0409957	d40	E-N-1	Sample_d40_H9-d5-HIO-0E-0N	6	Lung	Lung	Mesenchymal	5852
22363	0.0597238	d40	E-N-1	Sample_d40_H9-d5-HIO-0E-0N	4	Lung	Lung	Mesenchymal	5810
12339	0.0479273	d40	E-N-1	Sample_d40_H9-d5-HIO-0E-0N	7	Intestine	Intestine	Mesenchymal	3954
8210	0.0460822	d40	E-N-1	Sample_d40_H9-d5-HIO-0E-0N	1	Intestine	Intestine	Mesenchymal	3379
9522	0.0935949	d40	E-N-1	Sample_d40_H9-d5-HIO-0E-0N	4	Intestine	Intestine	Mesenchymal	3698
9182	0.0584954	d40	E-N-1	Sample_d40_H9-d5-HIO-0E-0N	6	Stomach	Stomach	Mesenchymal	3707
12195	0.0517012	d40	E-N-1	Sample_d40_H9-d5-HIO-0E-0N	3	Lung	Lung	Mesenchymal	4192
4180	0.0521678	d40	E-N-1	Sample_d40_H9-d5-HIO-0E-0N	6	Lung	Lung	Mesenchymal	2186
7485	0.0461113	d40	E-N-1	Sample_d40_H9-d5-HIO-0E-0N	6	Intestine	Intestine	Mesenchymal	3109
7256	0.00320137	d40	E-N-1	Sample_d40_H9-d5-HIO-0E-0N	5	Intestine	Intestine	Mesenchymal	3321
13026	0.0618302	d40	E-N-1	Sample_d40_H9-d5-HIO-0E-0N	3	Intestine	Intestine	Mesenchymal	4488
8614	0.0341278	d40	E-N-1	Sample_d40_H9-d5-HIO-0E-0N	6	Intestine	Intestine	Mesenchymal	3558
8079	0.0348711	d40	E-N-1	Sample_d40_H9-d5-HIO-0E-0N	5	Intestine	Intestine	Mesenchymal	3208
12461	0.0544782	d40	E-N-1	Sample_d40_H9-d5-HIO-0E-0N	5	Intestine	Intestine	Mesenchymal	4586
10861	0.0479145	d40	E-N-1	Sample_d40_H9-d5-HIO-0E-0N	7	Intestine	Intestine	Mesenchymal	3786
35519	0.0477601	d40	E-N-1	Sample_d40_H9-d5-HIO-0E-0N	5	Intestine	Intestine	Mesenchymal	7305
8813	0.0374081	d40	E-N-1	Sample_d40_H9-d5-HIO-0E-0N	1	Intestine	Intestine	Mesenchymal	3523
5795	0.0221278	d40	E-N-1	Sample_d40_H9-d5-HIO-0E-0N	3	Intestine	Intestine	Mesenchymal	2768
27850	0.0474237	d40	E-N-1	Sample_d40_H9-d5-HIO-0E-0N	7	Intestine	Intestine	Mesenchymal	6666
6905	0.0570568	d40	E-N-1	Sample_d40_H9-d5-HIO-0E-0N	9	Intestine	Intestine	Mesenchymal	2998
6955	0.0388718	d40	E-N-1	Sample_d40_H9-d5-HIO-0E-0N	1	Intestine	Intestine	Mesenchymal	3197
10232	0.0373369	d40	E-N-1	Sample_d40_H9-d5-HIO-0E-0N	13	Intestine	Intestine	Mesenchymal	3475
8798	0.0467212	d40	E-N-1	Sample_d40_H9-d5-HIO-0E-0N	5	Lung	Lung	Mesenchymal	3357
13257	0.0565734	d40	E-N-1	Sample_d40_H9-d5-HIO-0E-0N	6	Stomach	Stomach	Mesenchymal	4512
4978	0.0532698	d40	E-N-1	Sample_d40_H9-d5-HIO-0E-0N	1	Intestine	Intestine	Mesenchymal	2487
10947	0.034657	d40	E-N-1	Sample_d40_H9-d5-HIO-0E-0N	6	Intestine	Intestine	Mesenchymal	3997
7559	0.0558164	d40	E-N-1	Sample_d40_H9-d5-HIO-0E-0N	1	Intestine	Intestine	Mesenchymal	3220
12579	0.0700871	d40	E-N-1	Sample_d40_H9-d5-HIO-0E-0N	4	Intestine	Intestine	Mesenchymal	4290
6885	0.0420336	d40	E-N-1	Sample_d40_H9-d5-HIO-0E-0N	6	Lung	Lung	Mesenchymal	2989
2529	0.0935814	d40	E-N-1	Sample_d40_H9-d5-HIO-0E-0N	3	Stomach	Stomach	Mesenchymal	1565
9401	0.0513822	d40	E-N-1	Sample_d40_H9-d5-HIO-0E-0N	6	Lung	Lung	Mesenchymal	3532
7683	0.0546186	d40	E-N-1	Sample_d40_H9-d5-HIO-0E-0N	1	Intestine	Intestine	Mesenchymal	3355
8023	0.0653013	d40	E-N-1	Sample_d40_H9-d5-HIO-0E-0N	6	Intestine	Intestine	Mesenchymal	3341
13143	0.0639525	d40	E-N-1	Sample_d40_H9-d5-HIO-0E-0N	9	Stomach	Stomach	Mesenchymal	4515
13499	0.0591468	d40	E-N-1	Sample_d40_H9-d5-HIO-0E-0N	4	Intestine	Intestine	Mesenchymal	4279
7598	0.030683	d40	E-N-1	Sample_d40_H9-d5-HIO-0E-0N	1	Intestine	Intestine	Mesenchymal	3435
13240	0.0503943	d40	E-N-1	Sample_d40_H9-d5-HIO-0E-0N	6	Lung	Lung	Mesenchymal	4467
8653	0.0298094	d40	E-N-1	Sample_d40_H9-d5-HIO-0E-0N	3	Lung	Lung	Mesenchymal	3489
11301	0.0382593	d40	E-N-1	Sample_d40_H9-d5-HIO-0E-0N	12	Intestine	Intestine	Mesenchymal	3937
7766	0.0646259	d40	E-N-1	Sample_d40_H9-d5-HIO-0E-0N	6	Stomach	Stomach	Mesenchymal	3135
6065	0.0388406	d40	E-N-1	Sample_d40_H9-d5-HIO-0E-0N	9	Stomach	Stomach	Mesenchymal	2787
11095	0.0568361	d40	E-N-1	Sample_d40_H9-d5-HIO-0E-0N	6	Intestine	Intestine	Mesenchymal	3919
6166	0.0761709	d40	E-N-1	Sample_d40_H9-d5-HIO-0E-0N	5	Intestine	Intestine	Mesenchymal	2524
6121	0.0510787	d40	E-N-1	Sample_d40_H9-d5-HIO-0E-0N	1	Intestine	Intestine	Mesenchymal	2758
8327	0.0443291	d40	E-N-1	Sample_d40_H9-d5-HIO-0E-0N	3	Lung	Lung	Mesenchymal	3388
7600	0.0957181	d40	E-N-1	Sample_d40_H9-d5-HIO-0E-0N	1	Intestine	Intestine	Mesenchymal	3268
12517	0.0588509	d40	E-N-1	Sample_d40_H9-d5-HIO-0E-0N	6	Lung	Lung	Mesenchymal	4328
6425	0.0727413	d40	E-N-1	Sample_d40_H9-d5-HIO-0E-0N	9	Intestine	Intestine	Mesenchymal	2968
7560	0.0835502	d40	E-N-1	Sample_d40_H9-d5-HIO-0E-0N	3	Intestine	Intestine	Mesenchymal	3333
15760	0.0437043	d40	E-N-1	Sample_d40_H9-d5-HIO-0E-0N	4	Intestine	Intestine	Mesenchymal	4754
16247	0.0449989	d40	E-N-1	Sample_d40_H9-d5-HIO-0E-0N	4	Intestine	Intestine	Mesenchymal	4997
5592	0.0206431	d40	E-N-1	Sample_d40_H9-d5-HIO-0E-0N	3	Intestine	Intestine	Mesenchymal	2597
6123	0.0366584	d40	E-N-1	Sample_d40_H9-d5-HIO-0E-0N	3	Intestine	Intestine	Mesenchymal	2820
8532	0.0629427	d40	E-N-1	Sample_d40_H9-d5-HIO-0E-0N	6	Stomach	Stomach	Mesenchymal	3617
8538	0.00914877	d40	E-N-1	Sample_d40_H9-d5-HIO-0E-0N	1	Intestine	Intestine	Mesenchymal	3509
26222	0.0600744	d40	E-N-1	Sample_d40_H9-d5-HIO-0E-0N	4	Intestine	Intestine	Mesenchymal	6458
7104	0.0404132	d40	E-N-1	Sample_d40_H9-d5-HIO-0E-0N	7	Intestine	Intestine	Mesenchymal	3163
10411	0.0518778	d40	E-N-1	Sample_d40_H9-d5-HIO-0E-0N	6	Stomach	Stomach	Mesenchymal	4094
6239	0.0280581	d40	E-N-1	Sample_d40_H9-d5-HIO-0E-0N	3	Lung	Lung	Mesenchymal	2824
8141	0.0472616	d40	E-N-1	Sample_d40_H9-d5-HIO-0E-0N	14	Stomach	Stomach	Mesenchymal	3348
13330	0.0486406	d40	E-N-1	Sample_d40_H9-d5-HIO-0E-0N	4	Intestine	Intestine	Mesenchymal	4707
10819	0.0488478	d40	E-N-1	Sample_d40_H9-d5-HIO-0E-0N	1	Intestine	Intestine	Mesenchymal	4162
7756	0.0726616	d40	E-N-1	Sample_d40_H9-d5-HIO-0E-0N	9	Intestine	Intestine	Mesenchymal	3461
5224	0.0846872	d40	E-N-1	Sample_d40_H9-d5-HIO-0E-0N	1	Intestine	Intestine	Mesenchymal	2610
4011	0.0724747	d40	E-N-1	Sample_d40_H9-d5-HIO-0E-0N	4	Intestine	Intestine	Mesenchymal	2369
10747	0.0361399	d40	E-N-1	Sample_d40_H9-d5-HIO-0E-0N	10	Lung	Lung	Mesenchymal	4177
14280	0.0547479	d40	E-N-1	Sample_d40_H9-d5-HIO-0E-0N	1	Lung	Lung	Mesenchymal	4356
5310	0.0694598	d40	E-N-1	Sample_d40_H9-d5-HIO-0E-0N	1	Intestine	Intestine	Mesenchymal	2566
11611	0.0318354	d40	E-N-1	Sample_d40_H9-d5-HIO-0E-0N	1	Intestine	Intestine	Mesenchymal	4179
7606	0.0639338	d40	E-N-1	Sample_d40_H9-d5-HIO-0E-0N	10	Stomach	Stomach	Mesenchymal	3136
8386	0.0271585	d40	E-N-1	Sample_d40_H9-d5-HIO-0E-0N	3	Lung	Lung	Mesenchymal	3296
15955	0.0795837	d40	E-N-1	Sample_d40_H9-d5-HIO-0E-0N	9	Intestine	Intestine	Mesenchymal	5172
4944	0.0871566	d40	E-N-1	Sample_d40_H9-d5-HIO-0E-0N	6	Intestine	Intestine	Mesenchymal	2404
7383	0.046781	d40	E-N-1	Sample_d40_H9-d5-HIO-0E-0N	3	Lung	Lung	Mesenchymal	2922
7235	0.00686695	d40	E-N-1	Sample_d40_H9-d5-HIO-0E-0N	1	Intestine	Intestine	Mesenchymal	3060
18011	0.064107	d40	E-N-1	Sample_d40_H9-d5-HIO-0E-0N	13	Intestine	Intestine	Mesenchymal	5258
6652	0.0822547	d40	E-N-1	Sample_d40_H9-d5-HIO-0E-0N	8	Lung	Lung	Mesenchymal	2968
17776	0.0484353	d40	E-N-1	Sample_d40_H9-d5-HIO-0E-0N	4	Intestine	Intestine	Mesenchymal	5270
14207	0.0292808	d40	E-N-1	Sample_d40_H9-d5-HIO-0E-0N	4	Intestine	Intestine	Mesenchymal	4576
10867	0.0425758	d40	E-N-1	Sample_d40_H9-d5-HIO-0E-0N	6	Intestine	Intestine	Mesenchymal	3973
11617	0.027427	d40	E-N-1	Sample_d40_H9-d5-HIO-0E-0N	7	Intestine	Intestine	Mesenchymal	4093
14429	0.0725525	d40	E-N-1	Sample_d40_H9-d5-HIO-0E-0N	4	Lung	Lung	Mesenchymal	4718
10309	0.0395387	d40	E-N-1	Sample_d40_H9-d5-HIO-0E-0N	4	Intestine	Intestine	Mesenchymal	4191
7006	0.0496183	d40	E-N-1	Sample_d40_H9-d5-HIO-0E-0N	5	Intestine	Intestine	Mesenchymal	3228
13042	0.059815	d40	E-N-1	Sample_d40_H9-d5-HIO-0E-0N	6	Lung	Lung	Mesenchymal	4673
11661	0.0350736	d40	E-N-1	Sample_d40_H9-d5-HIO-0E-0N	5	Intestine	Intestine	Mesenchymal	4089
7849	0.0588128	d40	E-N-1	Sample_d40_H9-d5-HIO-0E-0N	6	Lung	Lung	Mesenchymal	3345
18658	0.038545	d40	E-N-1	Sample_d40_H9-d5-HIO-0E-0N	4	Intestine	Intestine	Mesenchymal	5238
23716	0.0381075	d40	E-N-1	Sample_d40_H9-d5-HIO-0E-0N	7	Intestine	Intestine	Mesenchymal	6294
7022	0.0641099	d40	E-N-1	Sample_d40_H9-d5-HIO-0E-0N	6	Intestine	Intestine	Mesenchymal	3050
7699	0.0374253	d40	E-N-1	Sample_d40_H9-d5-HIO-0E-0N	3	Intestine	Intestine	Mesenchymal	3423
12186	0.0331942	d40	E-N-1	Sample_d40_H9-d5-HIO-0E-0N	4	Intestine	Intestine	Mesenchymal	4231
7357	0.0567892	d40	E-N-1	Sample_d40_H9-d5-HIO-0E-0N	4	Lung	Lung	Mesenchymal	3075
10136	0.0998876	d40	E-N-1	Sample_d40_H9-d5-HIO-0E-0N	4	Intestine	Intestine	Mesenchymal	3833
26623	0.0315734	d40	E-N-1	Sample_d40_H9-d5-HIO-0E-0N	4	Intestine	Intestine	Mesenchymal	6585
8809	0.0380048	d40	E-N-1	Sample_d40_H9-d5-HIO-0E-0N	1	Lung	Lung	Mesenchymal	3745
16125	0.0426294	d40	E-N-1	Sample_d40_H9-d5-HIO-0E-0N	6	Lung	Lung	Mesenchymal	4872
4895	0.0164992	d40	E-N-1	Sample_d40_H9-d5-HIO-0E-0N	1	Intestine	Intestine	Mesenchymal	2674
5063	0.0115297	d40	E-N-1	Sample_d40_H9-d5-HIO-0E-0N	5	Intestine	Intestine	Mesenchymal	2496
10755	0.0778248	d40	E-N-1	Sample_d40_H9-d5-HIO-0E-0N	6	Intestine	Intestine	Mesenchymal	3942
17189	0.0549878	d40	E-N-1	Sample_d40_H9-d5-HIO-0E-0N	4	Intestine	Intestine	Mesenchymal	5118
20704	0.057137	d40	E-N-1	Sample_d40_H9-d5-HIO-0E-0N	4	Lung	Lung	Mesenchymal	5508
8283	0.0798629	d40	E-N-1	Sample_d40_H9-d5-HIO-0E-0N	10	Lung	Lung	Mesenchymal	3509
8838	0.0531113	d40	E-N-1	Sample_d40_H9-d5-HIO-0E-0N	9	Intestine	Intestine	Mesenchymal	3322
13245	0.0400115	d40	E-N-1	Sample_d40_H9-d5-HIO-0E-0N	4	Intestine	Intestine	Mesenchymal	4325
4805	0.0290563	d40	E-N-1	Sample_d40_H9-d5-HIO-0E-0N	6	Intestine	Intestine	Mesenchymal	2334
8147	0.0170973	d40	E-N-1	Sample_d40_H9-d5-HIO-0E-0N	1	Intestine	Intestine	Mesenchymal	3579
11557	0.0510601	d40	E-N-1	Sample_d40_H9-d5-HIO-0E-0N	11	Intestine	Intestine	Mesenchymal	4089
4738	0.0332044	d40	E-N-1	Sample_d40_H9-d5-HIO-0E-0N	1	Intestine	Intestine	Mesenchymal	2550
8341	0.0533245	d40	E-N-1	Sample_d40_H9-d5-HIO-0E-0N	1	Intestine	Intestine	Mesenchymal	3282
11812	0.0571411	d40	E-N-1	Sample_d40_H9-d5-HIO-0E-0N	4	Intestine	Intestine	Mesenchymal	4275
11582	0.0372282	d40	E-N-1	Sample_d40_H9-d5-HIO-0E-0N	6	Lung	Lung	Mesenchymal	4220
3562	0.0457649	d40	E-N-1	Sample_d40_H9-d5-HIO-0E-0N	6	Stomach	Stomach	Mesenchymal	1888
5563	0.0346967	d40	E-N-1	Sample_d40_H9-d5-HIO-0E-0N	1	Intestine	Intestine	Mesenchymal	2728
24414	0.0541291	d40	E-N-1	Sample_d40_H9-d5-HIO-0E-0N	13	Intestine	Intestine	Mesenchymal	5987
7281	0.0342753	d40	E-N-1	Sample_d40_H9-d5-HIO-0E-0N	1	Intestine	Intestine	Mesenchymal	2984
11960	0.0479581	d40	E-N-1	Sample_d40_H9-d5-HIO-0E-0N	7	Lung	Lung	Mesenchymal	4213
56080	0.0352597	d40	E-N-1	Sample_d40_H9-d5-HIO-0E-0N	4	Intestine	Intestine	Mesenchymal	8716
7527	0.0223924	d40	E-N-1	Sample_d40_H9-d5-HIO-0E-0N	3	Intestine	Intestine	Mesenchymal	3357
7636	0.0441335	d40	E-N-1	Sample_d40_H9-d5-HIO-0E-0N	6	Intestine	Intestine	Mesenchymal	3128
5509	0.0468336	d40	E-N-1	Sample_d40_H9-d5-HIO-0E-0N	6	Lung	Lung	Mesenchymal	2515
9029	0.0540603	d40	E-N-1	Sample_d40_H9-d5-HIO-0E-0N	6	Lung	Lung	Mesenchymal	3811
6954	0.0238789	d40	E-N-1	Sample_d40_H9-d5-HIO-0E-0N	7	Intestine	Intestine	Mesenchymal	3099
6021	0.0961136	d40	E-N-1	Sample_d40_H9-d5-HIO-0E-0N	3	Intestine	Intestine	Mesenchymal	2941
16203	0.0401294	d40	E-N-1	Sample_d40_H9-d5-HIO-0E-0N	12	Intestine	Intestine	Mesenchymal	4632
14398	0.0240425	d40	E-N-1	Sample_d40_H9-d5-HIO-0E-0N	4	Intestine	Intestine	Mesenchymal	4649
6725	0.0253026	d40	E-N-1	Sample_d40_H9-d5-HIO-0E-0N	1	Intestine	Intestine	Mesenchymal	2970
17839	0.0419103	d40	E-N-1	Sample_d40_H9-d5-HIO-0E-0N	12	Intestine	Intestine	Mesenchymal	4926
7151	0.0297706	d40	E-N-1	Sample_d40_H9-d5-HIO-0E-0N	1	Intestine	Intestine	Mesenchymal	3183
8508	0.0597299	d40	E-N-1	Sample_d40_H9-d5-HIO-0E-0N	6	Lung	Lung	Mesenchymal	3554
7325	0.0324309	d40	E-N-1	Sample_d40_H9-d5-HIO-0E-0N	1	Intestine	Intestine	Mesenchymal	3174
6319	0.0375603	d40	E-N-1	Sample_d40_H9-d5-HIO-0E-0N	1	Intestine	Intestine	Mesenchymal	3098
12992	0.0625102	d40	E-N-1	Sample_d40_H9-d5-HIO-0E-0N	12	Intestine	Intestine	Mesenchymal	4094
8790	0.0959107	d40	E-N-1	Sample_d40_H9-d5-HIO-0E-0N	4	Intestine	Intestine	Mesenchymal	3465
6002	0.0672584	d40	E-N-1	Sample_d40_H9-d5-HIO-0E-0N	5	Intestine	Intestine	Mesenchymal	2673
12647	0.0450831	d40	E-N-1	Sample_d40_H9-d5-HIO-0E-0N	12	Stomach	Stomach	Mesenchymal	4052
9569	0.0683344	d40	E-N-1	Sample_d40_H9-d5-HIO-0E-0N	6	Intestine	Intestine	Mesenchymal	3789
8691	0.0360353	d40	E-N-1	Sample_d40_H9-d5-HIO-0E-0N	1	Intestine	Intestine	Mesenchymal	3715
9971	0.0506057	d40	E-N-1	Sample_d40_H9-d5-HIO-0E-0N	7	Intestine	Intestine	Mesenchymal	3799
7978	0.0519947	d40	E-N-1	Sample_d40_H9-d5-HIO-0E-0N	10	Intestine	Intestine	Mesenchymal	3559
15460	0.0417401	d40	E-N-1	Sample_d40_H9-d5-HIO-0E-0N	5	Intestine	Intestine	Mesenchymal	5209
8975	0.035106	d40	E-N-1	Sample_d40_H9-d5-HIO-0E-0N	3	Intestine	Intestine	Mesenchymal	3532
8307	0.0578832	d40	E-N-1	Sample_d40_H9-d5-HIO-0E-0N	8	Intestine	Intestine	Mesenchymal	3228
13330	0.0679575	d40	E-N-1	Sample_d40_H9-d5-HIO-0E-0N	3	Lung	Lung	Mesenchymal	4716
12498	0.0672832	d40	E-N-1	Sample_d40_H9-d5-HIO-0E-0N	8	Intestine	Intestine	Mesenchymal	4480
14231	0.0513054	d40	E-N-1	Sample_d40_H9-d5-HIO-0E-0N	6	Lung	Lung	Mesenchymal	4771
8697	0.048117	d40	E-N-1	Sample_d40_H9-d5-HIO-0E-0N	6	Intestine	Intestine	Mesenchymal	3609
11214	0.0430622	d40	E-N-1	Sample_d40_H9-d5-HIO-0E-0N	7	Intestine	Intestine	Mesenchymal	4042
4330	0.0562456	d40	E-N-1	Sample_d40_H9-d5-HIO-0E-0N	4	Intestine	Intestine	Mesenchymal	2284
8143	0.0498333	d40	E-N-1	Sample_d40_H9-d5-HIO-0E-0N	6	Intestine	Intestine	Mesenchymal	3433
10115	0.0498363	d40	E-N-1	Sample_d40_H9-d5-HIO-0E-0N	6	Lung	Lung	Mesenchymal	3729
12316	0.0373598	d40	E-N-1	Sample_d40_H9-d5-HIO-0E-0N	5	Intestine	Intestine	Mesenchymal	4322
6644	0.0302258	d40	E-N-1	Sample_d40_H9-d5-HIO-0E-0N	5	Intestine	Intestine	Mesenchymal	3069
6526	0.00243567	d40	E-N-1	Sample_d40_H9-d5-HIO-0E-0N	1	Stomach	Stomach	Mesenchymal	2897
23662	0.0465395	d40	E-N-1	Sample_d40_H9-d5-HIO-0E-0N	7	Intestine	Intestine	Mesenchymal	5791
12890	0.0684755	d40	E-N-1	Sample_d40_H9-d5-HIO-0E-0N	4	Intestine	Intestine	Mesenchymal	4697
11120	0.0684169	d40	E-N-1	Sample_d40_H9-d5-HIO-0E-0N	8	Intestine	Intestine	Mesenchymal	4136
9185	0.0394422	d40	E-N-1	Sample_d40_H9-d5-HIO-0E-0N	7	Intestine	Intestine	Mesenchymal	3604
9569	0.0429205	d40	E-N-1	Sample_d40_H9-d5-HIO-0E-0N	9	Intestine	Intestine	Mesenchymal	3696
14646	0.0512524	d40	E-N-1	Sample_d40_H9-d5-HIO-0E-0N	5	Intestine	Intestine	Mesenchymal	4717
9367	0.0573886	d40	E-N-1	Sample_d40_H9-d5-HIO-0E-0N	9	Intestine	Intestine	Mesenchymal	3618
5373	0.059338	d40	E-N-1	Sample_d40_H9-d5-HIO-0E-0N	3	Intestine	Intestine	Mesenchymal	2667
12040	0.0599086	d40	E-N-1	Sample_d40_H9-d5-HIO-0E-0N	10	Lung	Lung	Mesenchymal	4092
19925	0.0395443	d40	E-N-1	Sample_d40_H9-d5-HIO-0E-0N	5	Intestine	Intestine	Mesenchymal	5684
17191	0.0706356	d40	E-N-1	Sample_d40_H9-d5-HIO-0E-0N	7	Intestine	Intestine	Mesenchymal	5042
11362	0.0569203	d40	E-N-1	Sample_d40_H9-d5-HIO-0E-0N	0	Lung	Lung	Mesenchymal	3986
8291	0.0804751	d40	E-N-1	Sample_d40_H9-d5-HIO-0E-0N	12	Intestine	Intestine	Mesenchymal	3386
12225	0.0597042	d40	E-N-1	Sample_d40_H9-d5-HIO-0E-0N	6	Intestine	Intestine	Mesenchymal	4422
4859	0.0658606	d40	E-N-1	Sample_d40_H9-d5-HIO-0E-0N	6	Stomach	Stomach	Mesenchymal	2497
12259	0.0596368	d40	E-N-1	Sample_d40_H9-d5-HIO-0E-0N	6	Stomach	Stomach	Mesenchymal	4147
9705	0.0600578	d40	E-N-1	Sample_d40_H9-d5-HIO-0E-0N	4	Lung	Lung	Mesenchymal	4035
7711	0.0449683	d40	E-N-1	Sample_d40_H9-d5-HIO-0E-0N	6	Lung	Lung	Mesenchymal	3306
14296	0.0832068	d40	E-N-1	Sample_d40_H9-d5-HIO-0E-0N	6	Intestine	Intestine	Mesenchymal	4615
8982	0.025382	d40	E-N-1	Sample_d40_H9-d5-HIO-0E-0N	6	Intestine	Intestine	Mesenchymal	3582
14013	0.0487026	d40	E-N-1	Sample_d40_H9-d5-HIO-0E-0N	6	Intestine	Intestine	Mesenchymal	4724
14000	0.056041	d40	E-N-1	Sample_d40_H9-d5-HIO-0E-0N	4	Intestine	Intestine	Mesenchymal	4667
8889	0.0543067	d40	E-N-1	Sample_d40_H9-d5-HIO-0E-0N	9	Stomach	Stomach	Mesenchymal	3375
16830	0.0171676	d40	E-N-1	Sample_d40_H9-d5-HIO-0E-0N	4	Intestine	Intestine	Mesenchymal	5019
13148	0.0068954	d40	E-N-1	Sample_d40_H9-d5-HIO-0E-0N	1	Intestine	Intestine	Mesenchymal	4433
10334	0.0230816	d40	E-N-1	Sample_d40_H9-d5-HIO-0E-0N	7	Intestine	Intestine	Mesenchymal	3975
13726	0.0578716	d40	E-N-1	Sample_d40_H9-d5-HIO-0E-0N	6	Lung	Lung	Mesenchymal	4345
12923	0.0626381	d40	E-N-1	Sample_d40_H9-d5-HIO-0E-0N	13	Stomach	Stomach	Mesenchymal	4753
13734	0.0910019	d40	E-N-1	Sample_d40_H9-d5-HIO-0E-0N	4	Intestine	Intestine	Mesenchymal	4789
17867	0.069355	d40	E-N-1	Sample_d40_H9-d5-HIO-0E-0N	3	Intestine	Intestine	Mesenchymal	5165
6528	0.0648277	d40	E-N-1	Sample_d40_H9-d5-HIO-0E-0N	6	Stomach	Stomach	Mesenchymal	2867
8455	0.0259159	d40	E-N-1	Sample_d40_H9-d5-HIO-0E-0N	1	Intestine	Intestine	Mesenchymal	3360
13435	0.0776646	d40	E-N-1	Sample_d40_H9-d5-HIO-0E-0N	4	Intestine	Intestine	Mesenchymal	4512
4470	0.0590361	d40	E-N-1	Sample_d40_H9-d5-HIO-0E-0N	9	Intestine	Intestine	Mesenchymal	2484
6363	0.0267769	d40	E-N-1	Sample_d40_H9-d5-HIO-0E-0N	3	Lung	Lung	Mesenchymal	2771
16389	0.0463631	d40	E-N-1	Sample_d40_H9-d5-HIO-0E-0N	4	Intestine	Intestine	Mesenchymal	4862
12261	0.075255	d40	E-N-1	Sample_d40_H9-d5-HIO-0E-0N	4	Lung	Lung	Mesenchymal	4275
18644	0.0754885	d40	E-N-1	Sample_d40_H9-d5-HIO-0E-0N	4	Intestine	Intestine	Mesenchymal	5672
20688	0.0706926	d40	E-N-1	Sample_d40_H9-d5-HIO-0E-0N	12	Intestine	Intestine	Mesenchymal	5222
14068	0.0548485	d40	E-N-1	Sample_d40_H9-d5-HIO-0E-0N	6	Intestine	Intestine	Mesenchymal	4990
14700	0.0601485	d40	E-N-1	Sample_d40_H9-d5-HIO-0E-0N	7	Intestine	Intestine	Mesenchymal	4363
22051	0.0759548	d40	E-N-1	Sample_d40_H9-d5-HIO-0E-0N	4	Intestine	Intestine	Mesenchymal	5626
8163	0.0937448	d40	E-N-1	Sample_d40_H9-d5-HIO-0E-0N	9	Stomach	Stomach	Mesenchymal	3507
6298	0.0612158	d40	E-N-1	Sample_d40_H9-d5-HIO-0E-0N	9	Lung	Lung	Mesenchymal	2849
12039	0.0415038	d40	E-N-1	Sample_d40_H9-d5-HIO-0E-0N	4	Lung	Lung	Mesenchymal	4132
19223	0.05424	d40	E-N-1	Sample_d40_H9-d5-HIO-0E-0N	12	Intestine	Intestine	Mesenchymal	4605
11821	0.0339277	d40	E-N-1	Sample_d40_H9-d5-HIO-0E-0N	7	Intestine	Intestine	Mesenchymal	3915
11602	0.0538978	d40	E-N-1	Sample_d40_H9-d5-HIO-0E-0N	4	Intestine	Intestine	Mesenchymal	4111
20025	0.0448248	d40	E-N-1	Sample_d40_H9-d5-HIO-0E-0N	13	Intestine	Intestine	Mesenchymal	5592
9702	0.052268	d40	E-N-1	Sample_d40_H9-d5-HIO-0E-0N	6	Intestine	Intestine	Mesenchymal	3598
8000	0.0175045	d40	E-N-1	Sample_d40_H9-d5-HIO-0E-0N	1	Intestine	Intestine	Mesenchymal	3345
9281	0.0442492	d40	E-N-1	Sample_d40_H9-d5-HIO-0E-0N	7	Intestine	Intestine	Mesenchymal	3534
9618	0.0611849	d40	E-N-1	Sample_d40_H9-d5-HIO-0E-0N	6	Intestine	Intestine	Mesenchymal	3700
9554	0.0614933	d40	E-N-1	Sample_d40_H9-d5-HIO-0E-0N	6	Stomach	Stomach	Mesenchymal	3672
5438	0.0746567	d40	E-N-1	Sample_d40_H9-d5-HIO-0E-0N	10	Stomach	Stomach	Mesenchymal	2605
19146	0.0284864	d40	E-N-1	Sample_d40_H9-d5-HIO-0E-0N	4	Intestine	Intestine	Mesenchymal	5316
8909	0.020088	d40	E-N-1	Sample_d40_H9-d5-HIO-0E-0N	1	Intestine	Intestine	Mesenchymal	3551
5711	0.0474486	d40	E-N-1	Sample_d40_H9-d5-HIO-0E-0N	1	Intestine	Intestine	Mesenchymal	2582
11647	0.0724244	d40	E-N-1	Sample_d40_H9-d5-HIO-0E-0N	0	Lung	Lung	Mesenchymal	4150
5847	0.0862269	d40	E-N-1	Sample_d40_H9-d5-HIO-0E-0N	6	Stomach	Stomach	Mesenchymal	2773
6239	0.0518862	d40	E-N-1	Sample_d40_H9-d5-HIO-0E-0N	3	Intestine	Intestine	Mesenchymal	2903
26321	0.0363642	d40	E-N-1	Sample_d40_H9-d5-HIO-0E-0N	4	Intestine	Intestine	Mesenchymal	6199
11743	0.0823338	d40	E-N-1	Sample_d40_H9-d5-HIO-0E-0N	4	Intestine	Intestine	Mesenchymal	4287
6300	0.0500418	d40	E-N-1	Sample_d40_H9-d5-HIO-0E-0N	3	Intestine	Intestine	Mesenchymal	2750
9788	0.0718018	d40	E-N-1	Sample_d40_H9-d5-HIO-0E-0N	5	Intestine	Intestine	Mesenchymal	4082
9179	0.0582423	d40	E-N-1	Sample_d40_H9-d5-HIO-0E-0N	5	Lung	Lung	Mesenchymal	3552
7747	0.0487182	d40	E-N-1	Sample_d40_H9-d5-HIO-0E-0N	3	Stomach	Stomach	Mesenchymal	3334
11267	0.0433736	d40	E-N-1	Sample_d40_H9-d5-HIO-0E-0N	8	Lung	Lung	Mesenchymal	4221
9384	0.049575	d40	E-N-1	Sample_d40_H9-d5-HIO-0E-0N	6	Intestine	Intestine	Mesenchymal	3648
2378	0.0372016	d40	E-N-1	Sample_d40_H9-d5-HIO-0E-0N	1	Intestine	Intestine	Mesenchymal	1481
8308	0.0602312	d40	E-N-1	Sample_d40_H9-d5-HIO-0E-0N	7	Intestine	Intestine	Mesenchymal	3292
11276	0.0472545	d40	E-N-1	Sample_d40_H9-d5-HIO-0E-0N	6	Intestine	Intestine	Mesenchymal	4125
6603	0.0138382	d40	E-N-1	Sample_d40_H9-d5-HIO-0E-0N	3	Intestine	Intestine	Mesenchymal	2857
6565	0.0591966	d40	E-N-1	Sample_d40_H9-d5-HIO-0E-0N	9	Stomach	Stomach	Mesenchymal	3120
11790	0.020611	d40	E-N-1	Sample_d40_H9-d5-HIO-0E-0N	5	Intestine	Intestine	Mesenchymal	4328
7055	0.0679308	d40	E-N-1	Sample_d40_H9-d5-HIO-0E-0N	12	Lung	Lung	Mesenchymal	3050
9893	0.0390313	d40	E-N-1	Sample_d40_H9-d5-HIO-0E-0N	4	Intestine	Intestine	Mesenchymal	3845
3205	0.018048	d40	E-N-1	Sample_d40_H9-d5-HIO-0E-0N	12	Intestine	Intestine	Mesenchymal	1792
8751	0.0359193	d40	E-N-1	Sample_d40_H9-d5-HIO-0E-0N	6	Intestine	Intestine	Mesenchymal	3407
7842	0.0690399	d40	E-N-1	Sample_d40_H9-d5-HIO-0E-0N	7	Intestine	Intestine	Mesenchymal	3286
9939	0.0510399	d40	E-N-1	Sample_d40_H9-d5-HIO-0E-0N	6	Lung	Lung	Mesenchymal	3773
8420	0.0463725	d40	E-N-1	Sample_d40_H9-d5-HIO-0E-0N	1	Intestine	Intestine	Mesenchymal	3487
4196	0.0473231	d40	E-N-1	Sample_d40_H9-d5-HIO-0E-0N	1	Intestine	Intestine	Mesenchymal	2249
6480	0.0723918	d40	E-N-1	Sample_d40_H9-d5-HIO-0E-0N	3	Intestine	Intestine	Mesenchymal	2941
11613	0.0532724	d40	E-N-1	Sample_d40_H9-d5-HIO-0E-0N	7	Intestine	Intestine	Mesenchymal	3985
10928	0.0444587	d40	E-N-1	Sample_d40_H9-d5-HIO-0E-0N	12	Lung	Lung	Mesenchymal	3881
9431	0.0439128	d40	E-N-1	Sample_d40_H9-d5-HIO-0E-0N	1	Intestine	Intestine	Mesenchymal	3847
9601	0.0548071	d40	E-N-1	Sample_d40_H9-d5-HIO-0E-0N	3	Lung	Lung	Mesenchymal	3680
7427	0.0286843	d40	E-N-1	Sample_d40_H9-d5-HIO-0E-0N	1	Intestine	Intestine	Mesenchymal	3180
8865	0.0422886	d40	E-N-1	Sample_d40_H9-d5-HIO-0E-0N	7	Intestine	Intestine	Mesenchymal	3865
7252	0.0412581	d40	E-N-1	Sample_d40_H9-d5-HIO-0E-0N	3	Stomach	Stomach	Mesenchymal	2985
6386	0.0611518	d40	E-N-1	Sample_d40_H9-d5-HIO-0E-0N	6	Lung	Lung	Mesenchymal	2858
8342	0.0115512	d40	E-N-1	Sample_d40_H9-d5-HIO-0E-0N	3	Intestine	Intestine	Mesenchymal	3294
18110	0.0541579	d40	E-N-1	Sample_d40_H9-d5-HIO-0E-0N	0	Stomach	Stomach	Mesenchymal	5056
8639	0.0715573	d40	E-N-1	Sample_d40_H9-d5-HIO-0E-0N	6	Intestine	Intestine	Mesenchymal	3694
8616	0.0394315	d40	E-N-1	Sample_d40_H9-d5-HIO-0E-0N	1	Intestine	Intestine	Mesenchymal	3639
8479	0.0349986	d40	E-N-1	Sample_d40_H9-d5-HIO-0E-0N	4	Intestine	Intestine	Mesenchymal	3816
11301	0.0434838	d40	E-N-1	Sample_d40_H9-d5-HIO-0E-0N	7	Intestine	Intestine	Mesenchymal	4341
7578	0.0298273	d40	E-N-1	Sample_d40_H9-d5-HIO-0E-0N	6	Intestine	Intestine	Mesenchymal	3320
9188	0.0915424	d40	E-N-1	Sample_d40_H9-d5-HIO-0E-0N	6	Intestine	Intestine	Mesenchymal	3666
21535	0.0395032	d40	E-N-1	Sample_d40_H9-d5-HIO-0E-0N	11	Lung	Lung	Mesenchymal	5718
6684	0.0629608	d40	E-N-1	Sample_d40_H9-d5-HIO-0E-0N	9	Intestine	Intestine	Mesenchymal	3013
5221	0.022413	d40	E-N-1	Sample_d40_H9-d5-HIO-0E-0N	1	Intestine	Intestine	Mesenchymal	2791
7533	0.0593576	d40	E-N-1	Sample_d40_H9-d5-HIO-0E-0N	5	Intestine	Intestine	Mesenchymal	3381
11882	0.0439058	d40	E-N-1	Sample_d40_H9-d5-HIO-0E-0N	4	Intestine	Intestine	Mesenchymal	3785
33579	0.0537586	d40	E-N-1	Sample_d40_H9-d5-HIO-0E-0N	0	Lung	Lung	Mesenchymal	6874
11533	0.0554938	d40	E-N-1	Sample_d40_H9-d5-HIO-0E-0N	4	Intestine	Intestine	Mesenchymal	4113
12725	0.0151227	d40	E-N-1	Sample_d40_H9-d5-HIO-0E-0N	5	Intestine	Intestine	Mesenchymal	4492
7100	0.0292609	d40	E-N-1	Sample_d40_H9-d5-HIO-0E-0N	1	Intestine	Intestine	Mesenchymal	3171
10382	0.0508612	d40	E-N-1	Sample_d40_H9-d5-HIO-0E-0N	1	Intestine	Intestine	Mesenchymal	4018
8561	0.0509233	d40	E-N-1	Sample_d40_H9-d5-HIO-0E-0N	6	Lung	Lung	Mesenchymal	3388
9147	0.0658887	d40	E-N-1	Sample_d40_H9-d5-HIO-0E-0N	5	Intestine	Intestine	Mesenchymal	3572
7019	0.0584069	d40	E-N-1	Sample_d40_H9-d5-HIO-0E-0N	6	Lung	Lung	Mesenchymal	3125
5175	0.0307735	d40	E-N-1	Sample_d40_H9-d5-HIO-0E-0N	1	Intestine	Intestine	Mesenchymal	2675
6867	0.0781836	d40	E-N-1	Sample_d40_H9-d5-HIO-0E-0N	12	Stomach	Stomach	Mesenchymal	2674
6849	0.0734142	d40	E-N-1	Sample_d40_H9-d5-HIO-0E-0N	1	Intestine	Intestine	Mesenchymal	3165
4823	0.0190397	d40	E-N-1	Sample_d40_H9-d5-HIO-0E-0N	1	Stomach	Stomach	Mesenchymal	2351
10974	0.045987	d40	E-N-1	Sample_d40_H9-d5-HIO-0E-0N	6	Intestine	Intestine	Mesenchymal	4282
10870	0.0426481	d40	E-N-1	Sample_d40_H9-d5-HIO-0E-0N	1	Intestine	Intestine	Mesenchymal	4047
9914	0.0255127	d40	E-N-1	Sample_d40_H9-d5-HIO-0E-0N	4	Intestine	Intestine	Mesenchymal	3932
20225	0.0729233	d40	E-N-1	Sample_d40_H9-d5-HIO-0E-0N	13	Intestine	Intestine	Mesenchymal	5424
11898	0.0484397	d40	E-N-1	Sample_d40_H9-d5-HIO-0E-0N	7	Intestine	Intestine	Mesenchymal	4068
8323	0.0833399	d40	E-N-1	Sample_d40_H9-d5-HIO-0E-0N	4	Lung	Lung	Mesenchymal	3127
8260	0.018534	d40	E-N-1	Sample_d40_H9-d5-HIO-0E-0N	6	Intestine	Intestine	Mesenchymal	3490
5067	0.0428742	d40	E-N-1	Sample_d40_H9-d5-HIO-0E-0N	6	Intestine	Intestine	Mesenchymal	2544
5435	0.0216787	d40	E-N-1	Sample_d40_H9-d5-HIO-0E-0N	1	Stomach	Stomach	Mesenchymal	2554
9852	0.05444	d40	E-N-1	Sample_d40_H9-d5-HIO-0E-0N	6	Intestine	Intestine	Mesenchymal	3915
14737	0.0364261	d40	E-N-1	Sample_d40_H9-d5-HIO-0E-0N	1	Intestine	Intestine	Mesenchymal	4944
10651	0.0924591	d40	E-N-1	Sample_d40_H9-d5-HIO-0E-0N	4	Intestine	Intestine	Mesenchymal	4186
8246	0.0596861	d40	E-N-1	Sample_d40_H9-d5-HIO-0E-0N	6	Stomach	Stomach	Mesenchymal	3415
6731	0.0300719	d40	E-N-1	Sample_d40_H9-d5-HIO-0E-0N	3	Intestine	Intestine	Mesenchymal	3004
7401	0.0615498	d40	E-N-1	Sample_d40_H9-d5-HIO-0E-0N	3	Stomach	Stomach	Mesenchymal	3219
5303	0.0408897	d40	E-N-1	Sample_d40_H9-d5-HIO-0E-0N	1	Intestine	Intestine	Mesenchymal	2590
12373	0.0453035	d40	E-N-1	Sample_d40_H9-d5-HIO-0E-0N	6	Intestine	Intestine	Mesenchymal	4447
6496	0.0858963	d40	E-N-1	Sample_d40_H9-d5-HIO-0E-0N	6	Intestine	Intestine	Mesenchymal	2997
5584	0.0157974	d40	E-N-1	Sample_d40_H9-d5-HIO-0E-0N	1	Intestine	Intestine	Mesenchymal	2641
7755	0.0577655	d40	E-N-1	Sample_d40_H9-d5-HIO-0E-0N	6	Intestine	Intestine	Mesenchymal	3335
17706	0.0526049	d40	E-N-1	Sample_d40_H9-d5-HIO-0E-0N	4	Intestine	Intestine	Mesenchymal	5059
10004	0.0863117	d40	E-N-1	Sample_d40_H9-d5-HIO-0E-0N	9	Intestine	Intestine	Mesenchymal	4107
12128	0.0326465	d40	E-N-1	Sample_d40_H9-d5-HIO-0E-0N	9	Intestine	Intestine	Mesenchymal	4251
9302	0.0733432	d40	E-N-1	Sample_d40_H9-d5-HIO-0E-0N	9	Intestine	Intestine	Mesenchymal	3846
7026	0.0363709	d40	E-N-1	Sample_d40_H9-d5-HIO-0E-0N	1	Intestine	Intestine	Mesenchymal	3051
9575	0.0457768	d40	E-N-1	Sample_d40_H9-d5-HIO-0E-0N	1	Intestine	Intestine	Mesenchymal	3867
16702	0.0235203	d40	E-N-1	Sample_d40_H9-d5-HIO-0E-0N	4	Intestine	Intestine	Mesenchymal	4822
3104	0.0375455	d40	E-N-1	Sample_d40_H9-d5-HIO-0E-0N	3	Lung	Lung	Mesenchymal	1858
6605	0.0477409	d40	E-N-1	Sample_d40_H9-d5-HIO-0E-0N	3	Intestine	Intestine	Mesenchymal	2813
8825	0.0501012	d40	E-N-1	Sample_d40_H9-d5-HIO-0E-0N	6	Lung	Lung	Mesenchymal	3645
6691	0.0528121	d40	E-N-1	Sample_d40_H9-d5-HIO-0E-0N	1	Intestine	Intestine	Mesenchymal	2922
7174	0.0509209	d40	E-N-1	Sample_d40_H9-d5-HIO-0E-0N	4	Intestine	Intestine	Mesenchymal	3134
19432	0.0505431	d40	E-N-1	Sample_d40_H9-d5-HIO-0E-0N	6	Lung	Lung	Mesenchymal	5359
7244	0.0499148	d40	E-N-1	Sample_d40_H9-d5-HIO-0E-0N	6	Intestine	Intestine	Mesenchymal	3224
9668	0.0538269	d40	E-N-1	Sample_d40_H9-d5-HIO-0E-0N	6	Intestine	Intestine	Mesenchymal	3689
5891	0.0558552	d40	E-N-1	Sample_d40_H9-d5-HIO-0E-0N	6	Stomach	Stomach	Mesenchymal	2647
8321	0.078379	d40	E-N-1	Sample_d40_H9-d5-HIO-0E-0N	9	Intestine	Intestine	Mesenchymal	3503
3367	0.0341861	d40	E-N-1	Sample_d40_H9-d5-HIO-0E-0N	1	Intestine	Intestine	Mesenchymal	1950
7557	0.0631663	d40	E-N-1	Sample_d40_H9-d5-HIO-0E-0N	6	Stomach	Stomach	Mesenchymal	3236
14293	0.0343939	d40	E-N-1	Sample_d40_H9-d5-HIO-0E-0N	7	Intestine	Intestine	Mesenchymal	4476
4527	0.0641606	d40	E-N-1	Sample_d40_H9-d5-HIO-0E-0N	6	Intestine	Intestine	Mesenchymal	2400
4944	0.0252001	d40	E-N-1	Sample_d40_H9-d5-HIO-0E-0N	3	Intestine	Intestine	Mesenchymal	2394
3616	0.0797267	d40	E-N-1	Sample_d40_H9-d5-HIO-0E-0N	1	Intestine	Intestine	Mesenchymal	1991
17785	0.0466102	d40	E-N-1	Sample_d40_H9-d5-HIO-0E-0N	5	Intestine	Intestine	Mesenchymal	5707
8647	0.0196926	d40	E-N-1	Sample_d40_H9-d5-HIO-0E-0N	1	Intestine	Intestine	Mesenchymal	3460
7833	0.0832492	d40	E-N-1	Sample_d40_H9-d5-HIO-0E-0N	6	Stomach	Stomach	Mesenchymal	3107
10941	0.0508313	d40	E-N-1	Sample_d40_H9-d5-HIO-0E-0N	6	Intestine	Intestine	Mesenchymal	4072
8727	0.0442444	d40	E-N-1	Sample_d40_H9-d5-HIO-0E-0N	7	Intestine	Intestine	Mesenchymal	3231
11183	0.0517207	d40	E-N-1	Sample_d40_H9-d5-HIO-0E-0N	8	Intestine	Intestine	Mesenchymal	4085
7224	0.0321581	d40	E-N-1	Sample_d40_H9-d5-HIO-0E-0N	3	Stomach	Stomach	Mesenchymal	3037
7150	0.0338831	d40	E-N-1	Sample_d40_H9-d5-HIO-0E-0N	1	Intestine	Intestine	Mesenchymal	3167
70801	0.0456984	d40	E-N-1	Sample_d40_H9-d5-HIO-0E-0N	13	Intestine	Intestine	Mesenchymal	8450
10163	0.0670415	d40	E-N-1	Sample_d40_H9-d5-HIO-0E-0N	6	Stomach	Stomach	Mesenchymal	3930
7185	0.0430457	d40	E-N-1	Sample_d40_H9-d5-HIO-0E-0N	1	Intestine	Intestine	Mesenchymal	3393
8976	0.0339516	d40	E-N-1	Sample_d40_H9-d5-HIO-0E-0N	5	Intestine	Intestine	Mesenchymal	3625
8018	0.0487328	d40	E-N-1	Sample_d40_H9-d5-HIO-0E-0N	6	Lung	Lung	Mesenchymal	3310
8824	0.0578606	d40	E-N-1	Sample_d40_H9-d5-HIO-0E-0N	7	Intestine	Intestine	Mesenchymal	3510
14054	0.0383826	d40	E-N-1	Sample_d40_H9-d5-HIO-0E-0N	5	Intestine	Intestine	Mesenchymal	4541
11259	0.0723538	d40	E-N-1	Sample_d40_H9-d5-HIO-0E-0N	8	Intestine	Intestine	Mesenchymal	4389
8712	0.0799794	d40	E-N-1	Sample_d40_H9-d5-HIO-0E-0N	7	Stomach	Stomach	Mesenchymal	3415
10251	0.0476699	d40	E-N-1	Sample_d40_H9-d5-HIO-0E-0N	1	Intestine	Intestine	Mesenchymal	3912
5689	0.0447778	d40	E-N-1	Sample_d40_H9-d5-HIO-0E-0N	3	Lung	Lung	Mesenchymal	2635
7430	0.015129	d40	E-N-1	Sample_d40_H9-d5-HIO-0E-0N	3	Intestine	Intestine	Mesenchymal	3249
14982	0.0701566	d40	E-N-1	Sample_d40_H9-d5-HIO-0E-0N	0	Intestine	Intestine	Mesenchymal	4698
11993	0.0476672	d40	E-N-1	Sample_d40_H9-d5-HIO-0E-0N	12	Intestine	Intestine	Mesenchymal	4037
19032	0.0564815	d40	E-N-1	Sample_d40_H9-d5-HIO-0E-0N	4	Intestine	Intestine	Mesenchymal	5351
17317	0.0467396	d40	E-N-1	Sample_d40_H9-d5-HIO-0E-0N	6	Stomach	Stomach	Mesenchymal	5276
26962	0.0724135	d40	E-N-1	Sample_d40_H9-d5-HIO-0E-0N	11	Intestine	Intestine	Mesenchymal	6143
10625	0.0607319	d40	E-N-1	Sample_d40_H9-d5-HIO-0E-0N	6	Stomach	Stomach	Mesenchymal	4045
4127	0.0546823	d40	E-N-1	Sample_d40_H9-d5-HIO-0E-0N	3	Stomach	Stomach	Mesenchymal	2053
11367	0.0280256	d40	E-N-1	Sample_d40_H9-d5-HIO-0E-0N	3	Intestine	Intestine	Mesenchymal	4157
5168	0.0989894	d40	E-N-1	Sample_d40_H9-d5-HIO-0E-0N	6	Intestine	Intestine	Mesenchymal	2303
7195	0.0492923	d40	E-N-1	Sample_d40_H9-d5-HIO-0E-0N	1	Intestine	Intestine	Mesenchymal	3143
10033	0.0130177	d40	E-N-1	Sample_d40_H9-d5-HIO-0E-0N	1	Intestine	Intestine	Mesenchymal	4083
12118	0.0526284	d40	E-N-1	Sample_d40_H9-d5-HIO-0E-0N	8	Intestine	Intestine	Mesenchymal	4179
9753	0.0534601	d40	E-N-1	Sample_d40_H9-d5-HIO-0E-0N	6	Intestine	Intestine	Mesenchymal	3914
14595	0.0630295	d40	E-N-1	Sample_d40_H9-d5-HIO-0E-0N	7	Intestine	Intestine	Mesenchymal	4615
5581	0.0205043	d40	E-N-1	Sample_d40_H9-d5-HIO-0E-0N	1	Stomach	Stomach	Mesenchymal	2729
11072	0.0689953	d40	E-N-1	Sample_d40_H9-d5-HIO-0E-0N	12	Intestine	Intestine	Mesenchymal	3765
8083	0.0317935	d40	E-N-1	Sample_d40_H9-d5-HIO-0E-0N	1	Intestine	Intestine	Mesenchymal	3407
11274	0.0292002	d40	E-N-1	Sample_d40_H9-d5-HIO-0E-0N	6	Intestine	Intestine	Mesenchymal	4195
9093	0.0332569	d40	E-N-1	Sample_d40_H9-d5-HIO-0E-0N	1	Intestine	Intestine	Mesenchymal	3601
6594	0.0398356	d40	E-N-1	Sample_d40_H9-d5-HIO-0E-0N	1	Intestine	Intestine	Mesenchymal	2991
7797	0.08949	d40	E-N-1	Sample_d40_H9-d5-HIO-0E-0N	5	Intestine	Intestine	Mesenchymal	3498
12327	0.0918946	d40	E-N-1	Sample_d40_H9-d5-HIO-0E-0N	12	Intestine	Intestine	Mesenchymal	4034
10184	0.0368996	d40	E-N-1	Sample_d40_H9-d5-HIO-0E-0N	4	Intestine	Intestine	Mesenchymal	3851
10414	0.0514481	d40	E-N-1	Sample_d40_H9-d5-HIO-0E-0N	7	Intestine	Intestine	Mesenchymal	3984
8481	0.0417258	d40	E-N-1	Sample_d40_H9-d5-HIO-0E-0N	6	Lung	Lung	Mesenchymal	3455
9405	0.0106701	d40	E-N-1	Sample_d40_H9-d5-HIO-0E-0N	5	Intestine	Intestine	Mesenchymal	3831
6972	0.0813778	d40	E-N-1	Sample_d40_H9-d5-HIO-0E-0N	6	Intestine	Intestine	Mesenchymal	3094
20050	0.0931662	d40	E-N-1	Sample_d40_H9-d5-HIO-0E-0N	12	Intestine	Intestine	Mesenchymal	5235
8510	0.0395363	d40	E-N-1	Sample_d40_H9-d5-HIO-0E-0N	5	Intestine	Intestine	Mesenchymal	3628
7004	0.0215098	d40	E-N-1	Sample_d40_H9-d5-HIO-0E-0N	5	Intestine	Intestine	Mesenchymal	2950
9698	0.0578807	d40	E-N-1	Sample_d40_H9-d5-HIO-0E-0N	6	Intestine	Intestine	Mesenchymal	3478
9005	0.0564095	d40	E-N-1	Sample_d40_H9-d5-HIO-0E-0N	1	Intestine	Intestine	Mesenchymal	3566
6534	0.0571621	d40	E-N-1	Sample_d40_H9-d5-HIO-0E-0N	6	Stomach	Stomach	Mesenchymal	2882
10379	0.0679883	d40	E-N-1	Sample_d40_H9-d5-HIO-0E-0N	13	Intestine	Intestine	Mesenchymal	3971
7126	0.04092	d40	E-N-1	Sample_d40_H9-d5-HIO-0E-0N	1	Intestine	Intestine	Mesenchymal	3234
6607	0.0853703	d40	E-N-1	Sample_d40_H9-d5-HIO-0E-0N	6	Intestine	Intestine	Mesenchymal	3057
8850	0.0457249	d40	E-N-1	Sample_d40_H9-d5-HIO-0E-0N	3	Intestine	Intestine	Mesenchymal	3542
9798	0.0658017	d40	E-N-1	Sample_d40_H9-d5-HIO-0E-0N	7	Lung	Lung	Mesenchymal	3810
7446	0.0614712	d40	E-N-1	Sample_d40_H9-d5-HIO-0E-0N	8	Stomach	Stomach	Mesenchymal	3331
10129	0.065024	d40	E-N-1	Sample_d40_H9-d5-HIO-0E-0N	5	Intestine	Intestine	Mesenchymal	4086
10490	0.0710828	d40	E-N-1	Sample_d40_H9-d5-HIO-0E-0N	6	Intestine	Intestine	Mesenchymal	3980
3949	0.0795014	d40	E-N-1	Sample_d40_H9-d5-HIO-0E-0N	9	Stomach	Stomach	Mesenchymal	2170
12938	0.0566514	d40	E-N-1	Sample_d40_H9-d5-HIO-0E-0N	6	Lung	Lung	Mesenchymal	4500
11664	0.0476042	d40	E-N-1	Sample_d40_H9-d5-HIO-0E-0N	3	Intestine	Intestine	Mesenchymal	4309
6612	0.0368678	d40	E-N-1	Sample_d40_H9-d5-HIO-0E-0N	9	Intestine	Intestine	Mesenchymal	3046
34893	0.0561699	d40	E-N-1	Sample_d40_H9-d5-HIO-0E-0N	6	Lung	Lung	Mesenchymal	7015
11622	0.0697994	d40	E-N-1	Sample_d40_H9-d5-HIO-0E-0N	8	Lung	Lung	Mesenchymal	4115
8985	0.0360587	d40	E-N-1	Sample_d40_H9-d5-HIO-0E-0N	1	Intestine	Intestine	Mesenchymal	3807
16701	0.0228175	d40	E-N-1	Sample_d40_H9-d5-HIO-0E-0N	4	Intestine	Intestine	Mesenchymal	4983
10388	0.0486577	d40	E-N-1	Sample_d40_H9-d5-HIO-0E-0N	12	Intestine	Intestine	Mesenchymal	3972
9665	0.047156	d40	E-N-1	Sample_d40_H9-d5-HIO-0E-0N	1	Intestine	Intestine	Mesenchymal	3630
3580	0.0232303	d40	E-N-1	Sample_d40_H9-d5-HIO-0E-0N	5	Intestine	Intestine	Mesenchymal	2033
9852	0.085312	d40	E-N-1	Sample_d40_H9-d5-HIO-0E-0N	9	Intestine	Intestine	Mesenchymal	3727
12779	0.0385181	d40	E-N-1	Sample_d40_H9-d5-HIO-0E-0N	6	Lung	Lung	Mesenchymal	4349
10080	0.0537182	d40	E-N-1	Sample_d40_H9-d5-HIO-0E-0N	3	Intestine	Intestine	Mesenchymal	3799
12394	0.0411596	d40	E-N-1	Sample_d40_H9-d5-HIO-0E-0N	6	Intestine	Intestine	Mesenchymal	4408
10665	0.0679388	d40	E-N-1	Sample_d40_H9-d5-HIO-0E-0N	6	Lung	Lung	Mesenchymal	4140
18837	0.0131985	d40	E-N-1	Sample_d40_H9-d5-HIO-0E-0N	1	Intestine	Intestine	Mesenchymal	5713
10184	0.0932849	d40	E-N-1	Sample_d40_H9-d5-HIO-0E-0N	4	Intestine	Intestine	Mesenchymal	3868
20848	0.0487695	d40	E-N-1	Sample_d40_H9-d5-HIO-0E-0N	12	Lung	Lung	Mesenchymal	5390
11401	0.0391402	d40	E-N-1	Sample_d40_H9-d5-HIO-0E-0N	5	Intestine	Intestine	Mesenchymal	4396
6590	0.0199181	d40	E-N-1	Sample_d40_H9-d5-HIO-0E-0N	6	Stomach	Stomach	Mesenchymal	2958
10479	0.0649965	d40	E-N-1	Sample_d40_H9-d5-HIO-0E-0N	3	Intestine	Intestine	Mesenchymal	3839
13595	0.0192113	d40	E-N-1	Sample_d40_H9-d5-HIO-0E-0N	4	Intestine	Intestine	Mesenchymal	4414
20849	0.0507548	d40	E-N-1	Sample_d40_H9-d5-HIO-0E-0N	12	Intestine	Intestine	Mesenchymal	5747
15721	0.0417609	d40	E-N-1	Sample_d40_H9-d5-HIO-0E-0N	5	Intestine	Intestine	Mesenchymal	5171
15598	0.0650594	d40	E-N-1	Sample_d40_H9-d5-HIO-0E-0N	4	Intestine	Intestine	Mesenchymal	4971
6793	0.055076	d40	E-N-1	Sample_d40_H9-d5-HIO-0E-0N	1	Intestine	Intestine	Mesenchymal	2921
7992	0.0509959	d40	E-N-1	Sample_d40_H9-d5-HIO-0E-0N	4	Intestine	Intestine	Mesenchymal	3420
13528	0.0333531	d40	E-N-1	Sample_d40_H9-d5-HIO-0E-0N	6	Lung	Lung	Mesenchymal	4664
12345	0.0268432	d40	E-N-1	Sample_d40_H9-d5-HIO-0E-0N	12	Intestine	Intestine	Mesenchymal	4258
8575	0.0577563	d40	E-N-1	Sample_d40_H9-d5-HIO-0E-0N	7	Intestine	Intestine	Mesenchymal	3479
9638	0.0498713	d40	E-N-1	Sample_d40_H9-d5-HIO-0E-0N	12	Lung	Lung	Mesenchymal	3505
6973	0.0357487	d40	E-N-1	Sample_d40_H9-d5-HIO-0E-0N	1	Intestine	Intestine	Mesenchymal	2948
6062	0.0330862	d40	E-N-1	Sample_d40_H9-d5-HIO-0E-0N	3	Intestine	Intestine	Mesenchymal	2799
6562	0.0449659	d40	E-N-1	Sample_d40_H9-d5-HIO-0E-0N	1	Intestine	Intestine	Mesenchymal	3111
11439	0.0572187	d40	E-N-1	Sample_d40_H9-d5-HIO-0E-0N	3	Intestine	Intestine	Mesenchymal	4096
20654	0.0547222	d40	E-N-1	Sample_d40_H9-d5-HIO-0E-0N	7	Intestine	Intestine	Mesenchymal	5422
5457	0.0399064	d40	E-N-1	Sample_d40_H9-d5-HIO-0E-0N	8	Intestine	Intestine	Mesenchymal	2425
8334	0.0327006	d40	E-N-1	Sample_d40_H9-d5-HIO-0E-0N	1	Intestine	Intestine	Mesenchymal	3342
9524	0.019446	d40	E-N-1	Sample_d40_H9-d5-HIO-0E-0N	1	Intestine	Intestine	Mesenchymal	3828
23123	0.0459752	d40	E-N-1	Sample_d40_H9-d5-HIO-0E-0N	4	Intestine	Intestine	Mesenchymal	6037
6551	0.0420612	d40	E-N-1	Sample_d40_H9-d5-HIO-0E-0N	1	Intestine	Intestine	Mesenchymal	3006
9834	0.0404942	d40	E-N-1	Sample_d40_H9-d5-HIO-0E-0N	6	Lung	Lung	Mesenchymal	3967
8093	0.0757039	d40	E-N-1	Sample_d40_H9-d5-HIO-0E-0N	9	Intestine	Intestine	Mesenchymal	3420
9323	0.0238358	d40	E-N-1	Sample_d40_H9-d5-HIO-0E-0N	1	Intestine	Intestine	Mesenchymal	3616
22508	0.0590588	d40	E-N-1	Sample_d40_H9-d5-HIO-0E-0N	13	Intestine	Intestine	Mesenchymal	6044
14415	0.0352373	d40	E-N-1	Sample_d40_H9-d5-HIO-0E-0N	7	Intestine	Intestine	Mesenchymal	4869
3919	0.0801527	d40	E-N-1	Sample_d40_H9-d5-HIO-0E-0N	6	Stomach	Stomach	Mesenchymal	2107
11256	0.0549376	d40	E-N-1	Sample_d40_H9-d5-HIO-0E-0N	6	Intestine	Intestine	Mesenchymal	4296
8168	0.0646307	d40	E-N-1	Sample_d40_H9-d5-HIO-0E-0N	1	Intestine	Intestine	Mesenchymal	3277
6192	0.0492493	d40	E-N-1	Sample_d40_H9-d5-HIO-0E-0N	6	Lung	Lung	Mesenchymal	2827
12220	0.041239	d40	E-N-1	Sample_d40_H9-d5-HIO-0E-0N	3	Intestine	Intestine	Mesenchymal	4222
13636	0.0428401	d40	E-N-1	Sample_d40_H9-d5-HIO-0E-0N	8	Intestine	Intestine	Mesenchymal	4420
7454	0.0460558	d40	E-N-1	Sample_d40_H9-d5-HIO-0E-0N	1	Intestine	Intestine	Mesenchymal	3271
11582	0.0753259	d40	E-N-1	Sample_d40_H9-d5-HIO-0E-0N	12	Intestine	Intestine	Mesenchymal	3903
16197	0.0956314	d40	E-N-1	Sample_d40_H9-d5-HIO-0E-0N	6	Intestine	Intestine	Mesenchymal	4840
8120	0.0461194	d40	E-N-1	Sample_d40_H9-d5-HIO-0E-0N	1	Intestine	Intestine	Mesenchymal	3486
11473	0.0352525	d40	E-N-1	Sample_d40_H9-d5-HIO-0E-0N	1	Intestine	Intestine	Mesenchymal	4152
7332	0.0204363	d40	E-N-1	Sample_d40_H9-d5-HIO-0E-0N	1	Intestine	Intestine	Mesenchymal	3066
13656	0.0354422	d40	E-N-1	Sample_d40_H9-d5-HIO-0E-0N	1	Intestine	Intestine	Mesenchymal	4509
8873	0.047668	d40	E-N-1	Sample_d40_H9-d5-HIO-0E-0N	1	Intestine	Intestine	Mesenchymal	3668
8488	0.0333039	d40	E-N-1	Sample_d40_H9-d5-HIO-0E-0N	9	Intestine	Intestine	Mesenchymal	3430
6298	0.0470025	d40	E-N-1	Sample_d40_H9-d5-HIO-0E-0N	3	Stomach	Stomach	Mesenchymal	2830
15791	0.0754334	d40	E-N-1	Sample_d40_H9-d5-HIO-0E-0N	4	Stomach	Stomach	Mesenchymal	4833
20895	0.06004	d40	E-N-1	Sample_d40_H9-d5-HIO-0E-0N	4	Intestine	Intestine	Mesenchymal	5646
10917	0.0611118	d40	E-N-1	Sample_d40_H9-d5-HIO-0E-0N	1	Intestine	Intestine	Mesenchymal	4292
11994	0.0440508	d40	E-N-1	Sample_d40_H9-d5-HIO-0E-0N	6	Lung	Lung	Mesenchymal	4381
14232	0.0562146	d40	E-N-1	Sample_d40_H9-d5-HIO-0E-0N	1	Intestine	Intestine	Mesenchymal	4726
14516	0.0658568	d40	E-N-1	Sample_d40_H9-d5-HIO-0E-0N	4	Intestine	Intestine	Mesenchymal	4723
11607	0.0397686	d40	E-N-1	Sample_d40_H9-d5-HIO-0E-0N	3	Intestine	Intestine	Mesenchymal	4126
11651	0.0559922	d40	E-N-1	Sample_d40_H9-d5-HIO-0E-0N	12	Intestine	Intestine	Mesenchymal	4028
14577	0.0428641	d40	E-N-1	Sample_d40_H9-d5-HIO-0E-0N	8	Intestine	Intestine	Mesenchymal	4648
10368	0.040882	d40	E-N-1	Sample_d40_H9-d5-HIO-0E-0N	7	Intestine	Intestine	Mesenchymal	3689
10699	0.0727535	d40	E-N-1	Sample_d40_H9-d5-HIO-0E-0N	3	Intestine	Intestine	Mesenchymal	4009
7835	0.0584518	d40	E-N-1	Sample_d40_H9-d5-HIO-0E-0N	1	Intestine	Intestine	Mesenchymal	3234
14239	0.0546958	d40	E-N-1	Sample_d40_H9-d5-HIO-0E-0N	7	Intestine	Intestine	Mesenchymal	4001
22324	0.0511044	d40	E-N-1	Sample_d40_H9-d5-HIO-0E-0N	6	Intestine	Intestine	Mesenchymal	5905
6082	0.0580408	d40	E-N-1	Sample_d40_H9-d5-HIO-0E-0N	1	Intestine	Intestine	Mesenchymal	2976
11606	0.0985954	d40	E-N-1	Sample_d40_H9-d5-HIO-0E-0N	4	Intestine	Intestine	Mesenchymal	4157
9179	0.0457704	d40	E-N-1	Sample_d40_H9-d5-HIO-0E-0N	5	Intestine	Intestine	Mesenchymal	3836
8804	0.0781591	d40	E-N-1	Sample_d40_H9-d5-HIO-0E-0N	5	Lung	Lung	Mesenchymal	3542
13182	0.0422284	d40	E-N-1	Sample_d40_H9-d5-HIO-0E-0N	5	Intestine	Intestine	Mesenchymal	4575
8139	0.0259382	d40	E-N-1	Sample_d40_H9-d5-HIO-0E-0N	3	Intestine	Intestine	Mesenchymal	3311
7671	0.0479831	d40	E-N-1	Sample_d40_H9-d5-HIO-0E-0N	6	Intestine	Intestine	Mesenchymal	3333
7936	0.0321811	d40	E-N-1	Sample_d40_H9-d5-HIO-0E-0N	7	Intestine	Intestine	Mesenchymal	3538
6255	0.0487222	d40	E-N-1	Sample_d40_H9-d5-HIO-0E-0N	9	Stomach	Stomach	Mesenchymal	2830
15866	0.0560023	d40	E-N-1	Sample_d40_H9-d5-HIO-0E-0N	7	Intestine	Intestine	Mesenchymal	4818
11516	0.0423734	d40	E-N-1	Sample_d40_H9-d5-HIO-0E-0N	13	Intestine	Intestine	Mesenchymal	4061
6932	0.0347563	d40	E-N-1	Sample_d40_H9-d5-HIO-0E-0N	1	Intestine	Intestine	Mesenchymal	2988
11229	0.0316631	d40	E-N-1	Sample_d40_H9-d5-HIO-0E-0N	3	Intestine	Intestine	Mesenchymal	4225
8276	0.0178286	d40	E-N-1	Sample_d40_H9-d5-HIO-0E-0N	1	Intestine	Intestine	Mesenchymal	3496
15371	0.0802869	d40	E-N-1	Sample_d40_H9-d5-HIO-0E-0N	0	Stomach	Stomach	Mesenchymal	4829
23026	0.0365787	d40	E-N-1	Sample_d40_H9-d5-HIO-0E-0N	12	Intestine	Intestine	Mesenchymal	5647
6210	0.0315284	d40	E-N-1	Sample_d40_H9-d5-HIO-0E-0N	1	Intestine	Intestine	Mesenchymal	2799
10621	0.0760215	d40	E-N-1	Sample_d40_H9-d5-HIO-0E-0N	5	Intestine	Intestine	Mesenchymal	4185
27401	0.0622477	d40	E-N-1	Sample_d40_H9-d5-HIO-0E-0N	7	Intestine	Intestine	Mesenchymal	6196
8125	0.0645657	d40	E-N-1	Sample_d40_H9-d5-HIO-0E-0N	8	Intestine	Intestine	Mesenchymal	3228
17253	0.0641735	d40	E-N-1	Sample_d40_H9-d5-HIO-0E-0N	0	Lung	Lung	Mesenchymal	4520
6104	0.0346101	d40	E-N-1	Sample_d40_H9-d5-HIO-0E-0N	1	Intestine	Intestine	Mesenchymal	2815
6691	0.0433183	d40	E-N-1	Sample_d40_H9-d5-HIO-0E-0N	6	Stomach	Stomach	Mesenchymal	2915
19000	0.044735	d40	E-N-1	Sample_d40_H9-d5-HIO-0E-0N	4	Intestine	Intestine	Mesenchymal	5621
6810	0.0623645	d40	E-N-1	Sample_d40_H9-d5-HIO-0E-0N	9	Intestine	Intestine	Mesenchymal	2843
19491	0.0437158	d40	E-N-1	Sample_d40_H9-d5-HIO-0E-0N	4	Intestine	Intestine	Mesenchymal	5376
8282	0.0587849	d40	E-N-1	Sample_d40_H9-d5-HIO-0E-0N	1	Intestine	Intestine	Mesenchymal	3349
7165	0.0498061	d40	E-N-1	Sample_d40_H9-d5-HIO-0E-0N	12	Intestine	Intestine	Mesenchymal	3197
9433	0.0501701	d40	E-N-1	Sample_d40_H9-d5-HIO-0E-0N	5	Intestine	Intestine	Mesenchymal	3768
11756	0.0230697	d40	E-N-1	Sample_d40_H9-d5-HIO-0E-0N	6	Intestine	Intestine	Mesenchymal	4340
9893	0.0429866	d40	E-N-1	Sample_d40_H9-d5-HIO-0E-0N	5	Intestine	Intestine	Mesenchymal	4110
9394	0.038526	d40	E-N-1	Sample_d40_H9-d5-HIO-0E-0N	1	Intestine	Intestine	Mesenchymal	3672
5497	0.0446258	d40	E-N-1	Sample_d40_H9-d5-HIO-0E-0N	3	Stomach	Stomach	Mesenchymal	2637
14839	0.0420227	d40	E-N-1	Sample_d40_H9-d5-HIO-0E-0N	7	Intestine	Intestine	Mesenchymal	4655
12586	0.0350572	d40	E-N-1	Sample_d40_H9-d5-HIO-0E-0N	3	Stomach	Stomach	Mesenchymal	4383
15912	0.0485278	d40	E-N-1	Sample_d40_H9-d5-HIO-0E-0N	5	Intestine	Intestine	Mesenchymal	5034
13253	0.0484137	d40	E-N-1	Sample_d40_H9-d5-HIO-0E-0N	6	Intestine	Intestine	Mesenchymal	4539
19414	0.0498919	d40	E-N-1	Sample_d40_H9-d5-HIO-0E-0N	0	Lung	Lung	Mesenchymal	5061
9065	0.0371667	d40	E-N-1	Sample_d40_H9-d5-HIO-0E-0N	1	Intestine	Intestine	Mesenchymal	3687
6289	0.0597902	d40	E-N-1	Sample_d40_H9-d5-HIO-0E-0N	8	Lung	Lung	Mesenchymal	2856
5792	0.068114	d40	E-N-1	Sample_d40_H9-d5-HIO-0E-0N	7	Intestine	Intestine	Mesenchymal	2667
7072	0.0974904	d40	E-N-1	Sample_d40_H9-d5-HIO-0E-0N	6	Intestine	Intestine	Mesenchymal	3363
9601	0.0668973	d40	E-N-1	Sample_d40_H9-d5-HIO-0E-0N	5	Lung	Lung	Mesenchymal	3904
7459	0.0469434	d40	E-N-1	Sample_d40_H9-d5-HIO-0E-0N	1	Intestine	Intestine	Mesenchymal	3132
7085	0.0735429	d40	E-N-1	Sample_d40_H9-d5-HIO-0E-0N	12	Intestine	Intestine	Mesenchymal	3299
8802	0.06026	d40	E-N-1	Sample_d40_H9-d5-HIO-0E-0N	1	Intestine	Intestine	Mesenchymal	3642
18266	0.0491448	d40	E-N-1	Sample_d40_H9-d5-HIO-0E-0N	6	Intestine	Intestine	Mesenchymal	5482
9569	0.0507428	d40	E-N-1	Sample_d40_H9-d5-HIO-0E-0N	6	Intestine	Intestine	Mesenchymal	3781
8906	0.0517624	d40	E-N-1	Sample_d40_H9-d5-HIO-0E-0N	1	Intestine	Intestine	Mesenchymal	3529
6571	0.0288617	d40	E-N-1	Sample_d40_H9-d5-HIO-0E-0N	3	Stomach	Stomach	Mesenchymal	2901
17239	0.0471259	d40	E-N-1	Sample_d40_H9-d5-HIO-0E-0N	4	Intestine	Intestine	Mesenchymal	5238
19556	0.0751852	d40	E-N-1	Sample_d40_H9-d5-HIO-0E-0N	4	Stomach	Stomach	Mesenchymal	5217
4832	0.0279034	d40	E-N-1	Sample_d40_H9-d5-HIO-0E-0N	1	Intestine	Intestine	Mesenchymal	2519
11564	0.046201	d40	E-N-1	Sample_d40_H9-d5-HIO-0E-0N	5	Intestine	Intestine	Mesenchymal	4503
23199	0.0373851	d40	E-N-1	Sample_d40_H9-d5-HIO-0E-0N	2	Lung	Lung	Mesenchymal	5477
6646	0.0732498	d40	E-N-1	Sample_d40_H9-d5-HIO-0E-0N	7	Intestine	Intestine	Mesenchymal	3104
14839	0.0421981	d40	E-N-1	Sample_d40_H9-d5-HIO-0E-0N	6	Lung	Lung	Mesenchymal	4839
9971	0.0331115	d40	E-N-1	Sample_d40_H9-d5-HIO-0E-0N	10	Stomach	Stomach	Mesenchymal	3988
9333	0.0581924	d40	E-N-1	Sample_d40_H9-d5-HIO-0E-0N	1	Intestine	Intestine	Mesenchymal	3552
6678	0.0523178	d40	E-N-1	Sample_d40_H9-d5-HIO-0E-0N	3	Stomach	Stomach	Mesenchymal	2901
26711	0.0414066	d40	E-N-1	Sample_d40_H9-d5-HIO-0E-0N	4	Intestine	Intestine	Mesenchymal	6910
6227	0.0510743	d40	E-N-1	Sample_d40_H9-d5-HIO-0E-0N	1	Intestine	Intestine	Mesenchymal	2814
29724	0.0565433	d40	E-N-1	Sample_d40_H9-d5-HIO-0E-0N	12	Intestine	Intestine	Mesenchymal	6740
12486	0.0315217	d40	E-N-1	Sample_d40_H9-d5-HIO-0E-0N	4	Intestine	Intestine	Mesenchymal	4571
7524	0.0192824	d40	E-N-1	Sample_d40_H9-d5-HIO-0E-0N	1	Intestine	Intestine	Mesenchymal	3394
6865	0.0763889	d40	E-N-1	Sample_d40_H9-d5-HIO-0E-0N	9	Intestine	Intestine	Mesenchymal	3262
11096	0.0498058	d40	E-N-1	Sample_d40_H9-d5-HIO-0E-0N	3	Intestine	Intestine	Mesenchymal	4268
9226	0.0402152	d40	E-N-1	Sample_d40_H9-d5-HIO-0E-0N	6	Stomach	Stomach	Mesenchymal	3670
6373	0.0645067	d40	E-N-1	Sample_d40_H9-d5-HIO-0E-0N	0	Lung	Lung	Mesenchymal	2843
6222	0.0525222	d40	E-N-1	Sample_d40_H9-d5-HIO-0E-0N	3	Intestine	Intestine	Mesenchymal	3031
8498	0.0575833	d40	E-N-1	Sample_d40_H9-d5-HIO-0E-0N	6	Intestine	Intestine	Mesenchymal	3580
26024	0.0881796	d40	E-N-1	Sample_d40_H9-d5-HIO-0E-0N	0	Intestine	Intestine	Mesenchymal	5972
6624	0.0350821	d40	E-N-1	Sample_d40_H9-d5-HIO-0E-0N	1	Intestine	Intestine	Mesenchymal	2940
7315	0.0196513	d40	E-N-1	Sample_d40_H9-d5-HIO-0E-0N	1	Stomach	Stomach	Mesenchymal	3056
7970	0.0477642	d40	E-N-1	Sample_d40_H9-d5-HIO-0E-0N	6	Lung	Lung	Mesenchymal	3409
5981	0.0255513	d40	E-N-1	Sample_d40_H9-d5-HIO-0E-0N	1	Intestine	Intestine	Mesenchymal	2801
6136	0.0638895	d40	E-N-1	Sample_d40_H9-d5-HIO-0E-0N	9	Intestine	Intestine	Mesenchymal	2980
7568	0.0694546	d40	E-N-1	Sample_d40_H9-d5-HIO-0E-0N	3	Intestine	Intestine	Mesenchymal	3210
7562	0.0495461	d40	E-N-1	Sample_d40_H9-d5-HIO-0E-0N	6	Intestine	Intestine	Mesenchymal	3295
8667	0.0660682	d40	E-N-1	Sample_d40_H9-d5-HIO-0E-0N	8	Lung	Lung	Mesenchymal	3377
10893	0.0474101	d40	E-N-1	Sample_d40_H9-d5-HIO-0E-0N	1	Intestine	Intestine	Mesenchymal	4057
8616	0.0434129	d40	E-N-1	Sample_d40_H9-d5-HIO-0E-0N	6	Intestine	Intestine	Mesenchymal	3587
6411	0.0285612	d40	E-N-1	Sample_d40_H9-d5-HIO-0E-0N	1	Stomach	Stomach	Mesenchymal	2870
10611	0.0370059	d40	E-N-1	Sample_d40_H9-d5-HIO-0E-0N	8	Intestine	Intestine	Mesenchymal	4014
6683	0.0381872	d40	E-N-1	Sample_d40_H9-d5-HIO-0E-0N	5	Intestine	Intestine	Mesenchymal	3195
13275	0.0382825	d40	E-N-1	Sample_d40_H9-d5-HIO-0E-0N	4	Intestine	Intestine	Mesenchymal	4576
8044	0.0628505	d40	E-N-1	Sample_d40_H9-d5-HIO-0E-0N	3	Intestine	Intestine	Mesenchymal	3335
17899	0.0527775	d40	E-N-1	Sample_d40_H9-d5-HIO-0E-0N	3	Intestine	Intestine	Mesenchymal	5264
13378	0.0690911	d40	E-N-1	Sample_d40_H9-d5-HIO-0E-0N	4	Lung	Lung	Mesenchymal	4456
14336	0.0610768	d40	E-N-1	Sample_d40_H9-d5-HIO-0E-0N	5	Lung	Lung	Mesenchymal	4524
18672	0.0916143	d40	E-N-1	Sample_d40_H9-d5-HIO-0E-0N	4	Intestine	Intestine	Mesenchymal	5513
9235	0.0476266	d40	E-N-1	Sample_d40_H9-d5-HIO-0E-0N	3	Intestine	Intestine	Mesenchymal	3440
15513	0.0460094	d40	E-N-1	Sample_d40_H9-d5-HIO-0E-0N	4	Intestine	Intestine	Mesenchymal	4909
9915	0.049815	d40	E-N-1	Sample_d40_H9-d5-HIO-0E-0N	3	Intestine	Intestine	Mesenchymal	3805
6923	0.0309407	d40	E-N-1	Sample_d40_H9-d5-HIO-0E-0N	1	Stomach	Stomach	Mesenchymal	3051
9285	0.0830097	d40	E-N-1	Sample_d40_H9-d5-HIO-0E-0N	12	Intestine	Intestine	Mesenchymal	3842
22819	0.0550668	d40	E-N-1	Sample_d40_H9-d5-HIO-0E-0N	4	Intestine	Intestine	Mesenchymal	5786
17985	0.0650172	d40	E-N-1	Sample_d40_H9-d5-HIO-0E-0N	4	Intestine	Intestine	Mesenchymal	5418
11973	0.0470056	d40	E-N-1	Sample_d40_H9-d5-HIO-0E-0N	4	Intestine	Intestine	Mesenchymal	4495
4009	0.0244898	d40	E-N-1	Sample_d40_H9-d5-HIO-0E-0N	1	Intestine	Intestine	Mesenchymal	2014
18442	0.0422483	d40	E-N-1	Sample_d40_H9-d5-HIO-0E-0N	4	Intestine	Intestine	Mesenchymal	5261
7792	0.0523271	d40	E-N-1	Sample_d40_H9-d5-HIO-0E-0N	9	Intestine	Intestine	Mesenchymal	3237
7731	0.0645552	d40	E-N-1	Sample_d40_H9-d5-HIO-0E-0N	9	Intestine	Intestine	Mesenchymal	3392
6016	0.0740741	d40	E-N-1	Sample_d40_H9-d5-HIO-0E-0N	6	Intestine	Intestine	Mesenchymal	2916
12762	0.0250627	d40	E-N-1	Sample_d40_H9-d5-HIO-0E-0N	1	Intestine	Intestine	Mesenchymal	4489
6735	0.0336478	d40	E-N-1	Sample_d40_H9-d5-HIO-0E-0N	1	Intestine	Intestine	Mesenchymal	3111
7661	0.00754897	d40	E-N-1	Sample_d40_H9-d5-HIO-0E-0N	1	Intestine	Intestine	Mesenchymal	3279
12655	0.0610313	d40	E-N-1	Sample_d40_H9-d5-HIO-0E-0N	6	Intestine	Intestine	Mesenchymal	4414
7229	0.0217053	d40	E-N-1	Sample_d40_H9-d5-HIO-0E-0N	3	Intestine	Intestine	Mesenchymal	3150
5884	0.0102531	d40	E-N-1	Sample_d40_H9-d5-HIO-0E-0N	1	Intestine	Intestine	Mesenchymal	2837
10797	0.0436197	d40	E-N-1	Sample_d40_H9-d5-HIO-0E-0N	8	Intestine	Intestine	Mesenchymal	3851
7085	0.0393535	d40	E-N-1	Sample_d40_H9-d5-HIO-0E-0N	1	Intestine	Intestine	Mesenchymal	3181
9920	0.0332647	d40	E-N-1	Sample_d40_H9-d5-HIO-0E-0N	4	Intestine	Intestine	Mesenchymal	3835
9586	0.0950973	d40	E-N-1	Sample_d40_H9-d5-HIO-0E-0N	6	Lung	Lung	Mesenchymal	3695
9047	0.0668039	d40	E-N-1	Sample_d40_H9-d5-HIO-0E-0N	12	Intestine	Intestine	Mesenchymal	3495
12636	0.00891168	d40	E-N-1	Sample_d40_H9-d5-HIO-0E-0N	5	Intestine	Intestine	Mesenchymal	4533
8750	0.016878	d40	E-N-1	Sample_d40_H9-d5-HIO-0E-0N	7	Intestine	Intestine	Mesenchymal	3377
8281	0.0327965	d40	E-N-1	Sample_d40_H9-d5-HIO-0E-0N	3	Intestine	Intestine	Mesenchymal	3390
12204	0.0330031	d40	E-N-1	Sample_d40_H9-d5-HIO-0E-0N	6	Intestine	Intestine	Mesenchymal	4199
11767	0.0657277	d40	E-N-1	Sample_d40_H9-d5-HIO-0E-0N	2	Intestine	Intestine	Mesenchymal	4244
5542	0.0766129	d40	E-N-1	Sample_d40_H9-d5-HIO-0E-0N	9	Intestine	Intestine	Mesenchymal	2866
40230	0.0429445	d40	E-N-1	Sample_d40_H9-d5-HIO-0E-0N	13	Intestine	Intestine	Mesenchymal	7416
10741	0.0738676	d40	E-N-1	Sample_d40_H9-d5-HIO-0E-0N	6	Intestine	Intestine	Mesenchymal	3927
8232	0.0440806	d40	E-N-1	Sample_d40_H9-d5-HIO-0E-0N	6	Lung	Lung	Mesenchymal	3388
11185	0.0301217	d40	E-N-1	Sample_d40_H9-d5-HIO-0E-0N	6	Stomach	Stomach	Mesenchymal	4215
11121	0.0191154	d40	E-N-1	Sample_d40_H9-d5-HIO-0E-0N	5	Intestine	Intestine	Mesenchymal	4359
15214	0.0297221	d40	E-N-1	Sample_d40_H9-d5-HIO-0E-0N	5	Intestine	Intestine	Mesenchymal	4799
6947	0.0538639	d40	E-N-1	Sample_d40_H9-d5-HIO-0E-0N	1	Intestine	Intestine	Mesenchymal	3143
15336	0.0344243	d40	E-N-1	Sample_d40_H9-d5-HIO-0E-0N	13	Intestine	Intestine	Mesenchymal	4629
6424	0.0206407	d40	E-N-1	Sample_d40_H9-d5-HIO-0E-0N	2	Intestine	Intestine	Mesenchymal	3015
8408	0.0456499	d40	E-N-1	Sample_d40_H9-d5-HIO-0E-0N	6	Intestine	Intestine	Mesenchymal	3389
6486	0.0521067	d40	E-N-1	Sample_d40_H9-d5-HIO-0E-0N	1	Intestine	Intestine	Mesenchymal	3137
10778	0.05534	d40	E-N-1	Sample_d40_H9-d5-HIO-0E-0N	6	Intestine	Intestine	Mesenchymal	3856
8017	0.0366013	d40	E-N-1	Sample_d40_H9-d5-HIO-0E-0N	6	Intestine	Intestine	Mesenchymal	3447
10896	0.0598207	d40	E-N-1	Sample_d40_H9-d5-HIO-0E-0N	7	Intestine	Intestine	Mesenchymal	4068
7330	0.0465848	d40	E-N-1	Sample_d40_H9-d5-HIO-0E-0N	6	Lung	Lung	Mesenchymal	3079
8148	0.0362923	d40	E-N-1	Sample_d40_H9-d5-HIO-0E-0N	3	Stomach	Stomach	Mesenchymal	3297
16050	0.0551355	d40	E-N-1	Sample_d40_H9-d5-HIO-0E-0N	7	Intestine	Intestine	Mesenchymal	4764
14972	0.0380095	d40	E-N-1	Sample_d40_H9-d5-HIO-0E-0N	4	Intestine	Intestine	Mesenchymal	4792
12083	0.0358398	d40	E-N-1	Sample_d40_H9-d5-HIO-0E-0N	7	Intestine	Intestine	Mesenchymal	4265
5912	0.0396749	d40	E-N-1	Sample_d40_H9-d5-HIO-0E-0N	6	Intestine	Intestine	Mesenchymal	2703
7079	0.0289782	d40	E-N-1	Sample_d40_H9-d5-HIO-0E-0N	3	Intestine	Intestine	Mesenchymal	2832
7642	0.0970044	d40	E-N-1	Sample_d40_H9-d5-HIO-0E-0N	0	Intestine	Intestine	Mesenchymal	3158
11717	0.047399	d40	E-N-1	Sample_d40_H9-d5-HIO-0E-0N	6	Intestine	Intestine	Mesenchymal	4092
6679	0.0267071	d40	E-N-1	Sample_d40_H9-d5-HIO-0E-0N	1	Intestine	Intestine	Mesenchymal	2957
5630	0.0250822	d40	E-N-1	Sample_d40_H9-d5-HIO-0E-0N	3	Intestine	Intestine	Mesenchymal	2785
5797	0.0735484	d40	E-N-1	Sample_d40_H9-d5-HIO-0E-0N	1	Intestine	Intestine	Mesenchymal	2834
12697	0.0390952	d40	E-N-1	Sample_d40_H9-d5-HIO-0E-0N	13	Intestine	Intestine	Mesenchymal	4343
5767	0.0225152	d40	E-N-1	Sample_d40_H9-d5-HIO-0E-0N	1	Intestine	Intestine	Mesenchymal	2715
10217	0.0519247	d40	E-N-1	Sample_d40_H9-d5-HIO-0E-0N	6	Intestine	Intestine	Mesenchymal	3843
13610	0.0648554	d40	E-N-1	Sample_d40_H9-d5-HIO-0E-0N	4	Intestine	Intestine	Mesenchymal	4606
7690	0.0422072	d40	E-N-1	Sample_d40_H9-d5-HIO-0E-0N	1	Intestine	Intestine	Mesenchymal	3259
11047	0.011159	d40	E-N-1	Sample_d40_H9-d5-HIO-0E-0N	5	Intestine	Intestine	Mesenchymal	4010
14616	0.0446146	d40	E-N-1	Sample_d40_H9-d5-HIO-0E-0N	4	Intestine	Intestine	Mesenchymal	4705
6588	0.0614782	d40	E-N-1	Sample_d40_H9-d5-HIO-0E-0N	6	Intestine	Intestine	Mesenchymal	3079
13007	0.0609254	d40	E-N-1	Sample_d40_H9-d5-HIO-0E-0N	11	Lung	Lung	Mesenchymal	4514
8793	0.056944	d40	E-N-1	Sample_d40_H9-d5-HIO-0E-0N	7	Intestine	Intestine	Mesenchymal	3368
8955	0.0530645	d40	E-N-1	Sample_d40_H9-d5-HIO-0E-0N	3	Stomach	Stomach	Mesenchymal	3498
10563	0.0689344	d40	E-N-1	Sample_d40_H9-d5-HIO-0E-0N	1	Intestine	Intestine	Mesenchymal	4024
13577	0.0294164	d40	E-N-1	Sample_d40_H9-d5-HIO-0E-0N	6	Lung	Lung	Mesenchymal	4543
7377	0.044474	d40	E-N-1	Sample_d40_H9-d5-HIO-0E-0N	1	Intestine	Intestine	Mesenchymal	3403
21252	0.0549768	d40	E-N-1	Sample_d40_H9-d5-HIO-0E-0N	4	Intestine	Intestine	Mesenchymal	5636
11484	0.0351685	d40	E-N-1	Sample_d40_H9-d5-HIO-0E-0N	1	Intestine	Intestine	Mesenchymal	4077
11751	0.0511129	d40	E-N-1	Sample_d40_H9-d5-HIO-0E-0N	8	Intestine	Intestine	Mesenchymal	4123
8731	0.0678029	d40	E-N-1	Sample_d40_H9-d5-HIO-0E-0N	6	Intestine	Intestine	Mesenchymal	3487
11076	0.0615239	d40	E-N-1	Sample_d40_H9-d5-HIO-0E-0N	6	Intestine	Intestine	Mesenchymal	4114
7151	0.0187977	d40	E-N-1	Sample_d40_H9-d5-HIO-0E-0N	1	Intestine	Intestine	Mesenchymal	3100
10050	0.0867592	d40	E-N-1	Sample_d40_H9-d5-HIO-0E-0N	0	Lung	Lung	Mesenchymal	4011
4752	0.043014	d40	E-N-1	Sample_d40_H9-d5-HIO-0E-0N	1	Intestine	Intestine	Mesenchymal	2509
9133	0.0568735	d40	E-N-1	Sample_d40_H9-d5-HIO-0E-0N	1	Intestine	Intestine	Mesenchymal	3593
10221	0.0827388	d40	E-N-1	Sample_d40_H9-d5-HIO-0E-0N	2	Intestine	Intestine	Mesenchymal	3876
8592	0.0606726	d40	E-N-1	Sample_d40_H9-d5-HIO-0E-0N	1	Intestine	Intestine	Mesenchymal	3621
9408	0.0186354	d40	E-N-1	Sample_d40_H9-d5-HIO-0E-0N	1	Intestine	Intestine	Mesenchymal	3660
9770	0.0765184	d40	E-N-1	Sample_d40_H9-d5-HIO-0E-0N	12	Intestine	Intestine	Mesenchymal	3897
9520	0.065178	d40	E-N-1	Sample_d40_H9-d5-HIO-0E-0N	5	Intestine	Intestine	Mesenchymal	3887
8983	0.0461706	d40	E-N-1	Sample_d40_H9-d5-HIO-0E-0N	6	Lung	Lung	Mesenchymal	3674
15625	0.0503951	d40	E-N-1	Sample_d40_H9-d5-HIO-0E-0N	6	Intestine	Intestine	Mesenchymal	5169
6818	0.0472318	d40	E-N-1	Sample_d40_H9-d5-HIO-0E-0N	8	Stomach	Stomach	Mesenchymal	2964
8073	0.0490614	d40	E-N-1	Sample_d40_H9-d5-HIO-0E-0N	7	Intestine	Intestine	Mesenchymal	3411
5035	0.0276989	d40	E-N-1	Sample_d40_H9-d5-HIO-0E-0N	3	Intestine	Intestine	Mesenchymal	2601
9530	0.0866708	d40	E-N-1	Sample_d40_H9-d5-HIO-0E-0N	6	Intestine	Intestine	Mesenchymal	3549
9823	0.0302821	d40	E-N-1	Sample_d40_H9-d5-HIO-0E-0N	5	Intestine	Intestine	Mesenchymal	4093
5036	0.0314595	d40	E-N-1	Sample_d40_H9-d5-HIO-0E-0N	1	Intestine	Intestine	Mesenchymal	2532
15427	0.0111142	d40	E-N-1	Sample_d40_H9-d5-HIO-0E-0N	4	Intestine	Intestine	Mesenchymal	4776
8822	0.0657369	d40	E-N-1	Sample_d40_H9-d5-HIO-0E-0N	6	Intestine	Intestine	Mesenchymal	3795
10232	0.0378916	d40	E-N-1	Sample_d40_H9-d5-HIO-0E-0N	1	Intestine	Intestine	Mesenchymal	3893
12481	0.0662005	d40	E-N-1	Sample_d40_H9-d5-HIO-0E-0N	6	Intestine	Intestine	Mesenchymal	4440
3945	0.0264848	d40	E-N-1	Sample_d40_H9-d5-HIO-0E-0N	1	Intestine	Intestine	Mesenchymal	2216
10750	0.0279365	d40	E-N-1	Sample_d40_H9-d5-HIO-0E-0N	1	Intestine	Intestine	Mesenchymal	4176
11074	0.00959481	d40	E-N-1	Sample_d40_H9-d5-HIO-0E-0N	1	Intestine	Intestine	Mesenchymal	4238
7155	0.0140153	d40	E-N-1	Sample_d40_H9-d5-HIO-0E-0N	3	Intestine	Intestine	Mesenchymal	3072
7998	0.0382284	d40	E-N-1	Sample_d40_H9-d5-HIO-0E-0N	1	Intestine	Intestine	Mesenchymal	3457
11752	0.00731039	d40	E-N-1	Sample_d40_H9-d5-HIO-0E-0N	1	Intestine	Intestine	Mesenchymal	4178
9937	0.0637803	d40	E-N-1	Sample_d40_H9-d5-HIO-0E-0N	6	Intestine	Intestine	Mesenchymal	3811
8302	0.0849738	d40	E-N-1	Sample_d40_H9-d5-HIO-0E-0N	7	Intestine	Intestine	Mesenchymal	3309
19776	0.0540759	d40	E-N-1	Sample_d40_H9-d5-HIO-0E-0N	4	Intestine	Intestine	Mesenchymal	5570
11449	0.0456405	d40	E-N-1	Sample_d40_H9-d5-HIO-0E-0N	4	Intestine	Intestine	Mesenchymal	4283
11911	0.0343912	d40	E-N-1	Sample_d40_H9-d5-HIO-0E-0N	1	Intestine	Intestine	Mesenchymal	4317
7248	0.0436464	d40	E-N-1	Sample_d40_H9-d5-HIO-0E-0N	1	Intestine	Intestine	Mesenchymal	3068
22907	0.0576014	d40	E-N-1	Sample_d40_H9-d5-HIO-0E-0N	4	Intestine	Intestine	Mesenchymal	6124
14452	0.0320587	d40	E-N-1	Sample_d40_H9-d5-HIO-0E-0N	7	Intestine	Intestine	Mesenchymal	4546
12270	0.0459817	d40	E-N-1	Sample_d40_H9-d5-HIO-0E-0N	4	Intestine	Intestine	Mesenchymal	4631
8396	0.0581377	d40	E-N-1	Sample_d40_H9-d5-HIO-0E-0N	8	Intestine	Intestine	Mesenchymal	3351
38791	0.0552824	d40	E-N-1	Sample_d40_H9-d5-HIO-0E-0N	4	Intestine	Intestine	Mesenchymal	7375
8832	0.0545254	d40	E-N-1	Sample_d40_H9-d5-HIO-0E-0N	7	Intestine	Intestine	Mesenchymal	3423
10204	0.0642559	d40	E-N-1	Sample_d40_H9-d5-HIO-0E-0N	5	Intestine	Intestine	Mesenchymal	3959
33008	0.0487793	d40	E-N-1	Sample_d40_H9-d5-HIO-0E-0N	4	Intestine	Intestine	Mesenchymal	6669
10977	0.0848672	d40	E-N-1	Sample_d40_H9-d5-HIO-0E-0N	0	Lung	Lung	Mesenchymal	4094
8240	0.0558865	d40	E-N-1	Sample_d40_H9-d5-HIO-0E-0N	1	Intestine	Intestine	Mesenchymal	3496
9554	0.0276533	d40	E-N-1	Sample_d40_H9-d5-HIO-0E-0N	2	Intestine	Intestine	Mesenchymal	3769
6031	0.0725259	d40	E-N-1	Sample_d40_H9-d5-HIO-0E-0N	1	Intestine	Intestine	Mesenchymal	2636
6455	0.0294186	d40	E-N-1	Sample_d40_H9-d5-HIO-0E-0N	8	Intestine	Intestine	Mesenchymal	2924
13451	0.0423079	d40	E-N-1	Sample_d40_H9-d5-HIO-0E-0N	3	Intestine	Intestine	Mesenchymal	4744
6200	0.055481	d40	E-N-1	Sample_d40_H9-d5-HIO-0E-0N	9	Stomach	Stomach	Mesenchymal	2853
15423	0.033863	d40	E-N-1	Sample_d40_H9-d5-HIO-0E-0N	4	Intestine	Intestine	Mesenchymal	4979
8994	0.0636783	d40	E-N-1	Sample_d40_H9-d5-HIO-0E-0N	7	Intestine	Intestine	Mesenchymal	3518
8402	0.0934868	d40	E-N-1	Sample_d40_H9-d5-HIO-0E-0N	8	Stomach	Stomach	Mesenchymal	3481
16955	0.0667247	d40	E-N-1	Sample_d40_H9-d5-HIO-0E-0N	2	Intestine	Intestine	Mesenchymal	5087
7515	0.0533005	d40	E-N-1	Sample_d40_H9-d5-HIO-0E-0N	1	Intestine	Intestine	Mesenchymal	3294
9850	0.0695099	d40	E-N-1	Sample_d40_H9-d5-HIO-0E-0N	3	Stomach	Stomach	Mesenchymal	3699
17188	0.0575707	d40	E-N-1	Sample_d40_H9-d5-HIO-0E-0N	6	Lung	Lung	Mesenchymal	5250
9268	0.0568738	d40	E-N-1	Sample_d40_H9-d5-HIO-0E-0N	7	Intestine	Intestine	Mesenchymal	3610
17314	0.0536468	d40	E-N-1	Sample_d40_H9-d5-HIO-0E-0N	4	Intestine	Intestine	Mesenchymal	5237
17766	0.0658119	d40	E-N-1	Sample_d40_H9-d5-HIO-0E-0N	7	Intestine	Intestine	Mesenchymal	4847
11132	0.0536981	d40	E-N-1	Sample_d40_H9-d5-HIO-0E-0N	4	Intestine	Intestine	Mesenchymal	4056
7936	0.0582884	d40	E-N-1	Sample_d40_H9-d5-HIO-0E-0N	1	Intestine	Intestine	Mesenchymal	3233
28430	0.0430578	d40	E-N-1	Sample_d40_H9-d5-HIO-0E-0N	3	Intestine	Intestine	Mesenchymal	6526
7137	0.036383	d40	E-N-1	Sample_d40_H9-d5-HIO-0E-0N	1	Intestine	Intestine	Mesenchymal	3278
15479	0.0585188	d40	E-N-1	Sample_d40_H9-d5-HIO-0E-0N	4	Intestine	Intestine	Mesenchymal	4876
8478	0.0728162	d40	E-N-1	Sample_d40_H9-d5-HIO-0E-0N	9	Intestine	Intestine	Mesenchymal	3377
7615	0.0229058	d40	E-N-1	Sample_d40_H9-d5-HIO-0E-0N	1	Intestine	Intestine	Mesenchymal	3357
8513	0.0404715	d40	E-N-1	Sample_d40_H9-d5-HIO-0E-0N	6	Intestine	Intestine	Mesenchymal	3485
11365	0.0270159	d40	E-N-1	Sample_d40_H9-d5-HIO-0E-0N	4	Intestine	Intestine	Mesenchymal	4291
13033	0.0249389	d40	E-N-1	Sample_d40_H9-d5-HIO-0E-0N	12	Lung	Lung	Mesenchymal	4045
9244	0.0633057	d40	E-N-1	Sample_d40_H9-d5-HIO-0E-0N	1	Intestine	Intestine	Mesenchymal	3659
6443	0.0238481	d40	E-N-1	Sample_d40_H9-d5-HIO-0E-0N	1	Intestine	Intestine	Mesenchymal	2922
7446	0.0286244	d40	E-N-1	Sample_d40_H9-d5-HIO-0E-0N	1	Intestine	Intestine	Mesenchymal	3148
5917	0.0504464	d40	E-N-1	Sample_d40_H9-d5-HIO-0E-0N	1	Intestine	Intestine	Mesenchymal	2692
7654	0.0811954	d40	E-N-1	Sample_d40_H9-d5-HIO-0E-0N	0	Intestine	Intestine	Mesenchymal	3260
8840	0.0737646	d40	E-N-1	Sample_d40_H9-d5-HIO-0E-0N	7	Intestine	Intestine	Mesenchymal	3367
5241	0.0314938	d40	E-N-1	Sample_d40_H9-d5-HIO-0E-0N	3	Intestine	Intestine	Mesenchymal	2713
27445	0.0546682	d40	E-N-1	Sample_d40_H9-d5-HIO-0E-0N	7	Intestine	Intestine	Mesenchymal	6787
6777	0.021636	d40	E-N-1	Sample_d40_H9-d5-HIO-0E-0N	1	Intestine	Intestine	Mesenchymal	3186
11166	0.0231003	d40	E-N-1	Sample_d40_H9-d5-HIO-0E-0N	1	Intestine	Intestine	Mesenchymal	4060
7122	0.0452188	d40	E-N-1	Sample_d40_H9-d5-HIO-0E-0N	3	Intestine	Intestine	Mesenchymal	3127
7429	0.0187148	d40	E-N-1	Sample_d40_H9-d5-HIO-0E-0N	3	Intestine	Intestine	Mesenchymal	3162
8754	0.06941	d40	E-N-1	Sample_d40_H9-d5-HIO-0E-0N	8	Intestine	Intestine	Mesenchymal	3600
16301	0.0679355	d40	E-N-1	Sample_d40_H9-d5-HIO-0E-0N	13	Intestine	Intestine	Mesenchymal	5255
4719	0.0820971	d40	E-N-1	Sample_d40_H9-d5-HIO-0E-0N	1	Intestine	Intestine	Mesenchymal	2426
21909	0.0267151	d40	E-N-1	Sample_d40_H9-d5-HIO-0E-0N	4	Intestine	Intestine	Mesenchymal	6097
7116	0.0808142	d40	E-N-1	Sample_d40_H9-d5-HIO-0E-0N	3	Lung	Lung	Mesenchymal	3250
13384	0.0119276	d40	E-N-1	Sample_d40_H9-d5-HIO-0E-0N	4	Intestine	Intestine	Mesenchymal	4557
6410	0.0235256	d40	E-N-1	Sample_d40_H9-d5-HIO-0E-0N	1	Intestine	Intestine	Mesenchymal	2891
8696	0.029721	d40	E-N-1	Sample_d40_H9-d5-HIO-0E-0N	1	Intestine	Intestine	Mesenchymal	3784
7483	0.0513941	d40	E-N-1	Sample_d40_H9-d5-HIO-0E-0N	9	Intestine	Intestine	Mesenchymal	3339
11026	0.049809	d40	E-N-1	Sample_d40_H9-d5-HIO-0E-0N	4	Intestine	Intestine	Mesenchymal	4069
8987	0.0585456	d40	E-N-1	Sample_d40_H9-d5-HIO-0E-0N	4	Intestine	Intestine	Mesenchymal	3711
8361	0.0261021	d40	E-N-1	Sample_d40_H9-d5-HIO-0E-0N	3	Intestine	Intestine	Mesenchymal	3275
6885	0.0535332	d40	E-N-1	Sample_d40_H9-d5-HIO-0E-0N	10	Lung	Lung	Mesenchymal	2915
10997	0.06476	d40	E-N-1	Sample_d40_H9-d5-HIO-0E-0N	6	Stomach	Stomach	Mesenchymal	4069
15305	0.0457814	d40	E-N-1	Sample_d40_H9-d5-HIO-0E-0N	12	Intestine	Intestine	Mesenchymal	4676
11359	0.0478271	d40	E-N-1	Sample_d40_H9-d5-HIO-0E-0N	13	Intestine	Intestine	Mesenchymal	3761
9672	0.0442552	d40	E-N-1	Sample_d40_H9-d5-HIO-0E-0N	6	Stomach	Stomach	Mesenchymal	3680
6697	0.0387394	d40	E-N-1	Sample_d40_H9-d5-HIO-0E-0N	6	Intestine	Intestine	Mesenchymal	3065
13582	0.0640158	d40	E-N-1	Sample_d40_H9-d5-HIO-0E-0N	7	Intestine	Intestine	Mesenchymal	4188
9131	0.0664521	d40	E-N-1	Sample_d40_H9-d5-HIO-0E-0N	7	Intestine	Intestine	Mesenchymal	3243
6434	0.0141726	d40	E-N-1	Sample_d40_H9-d5-HIO-0E-0N	3	Lung	Lung	Mesenchymal	2816
7293	0.00600319	d40	E-N-1	Sample_d40_H9-d5-HIO-0E-0N	5	Intestine	Intestine	Mesenchymal	3274
11138	0.0285424	d40	E-N-1	Sample_d40_H9-d5-HIO-0E-0N	1	Intestine	Intestine	Mesenchymal	4353
8406	0.086019	d40	E-N-1	Sample_d40_H9-d5-HIO-0E-0N	6	Intestine	Intestine	Mesenchymal	3437
8642	0.0562106	d40	E-N-1	Sample_d40_H9-d5-HIO-0E-0N	3	Stomach	Stomach	Mesenchymal	3404
11902	0.0563673	d40	E-N-1	Sample_d40_H9-d5-HIO-0E-0N	0	Intestine	Intestine	Mesenchymal	4099
18594	0.0518368	d40	E-N-1	Sample_d40_H9-d5-HIO-0E-0N	6	Intestine	Intestine	Mesenchymal	5669
14394	0.00241832	d40	E-N-1	Sample_d40_H9-d5-HIO-0E-0N	4	Intestine	Intestine	Mesenchymal	4675
7734	0.0395606	d40	E-N-1	Sample_d40_H9-d5-HIO-0E-0N	6	Intestine	Intestine	Mesenchymal	3196
14398	0.0413236	d40	E-N-1	Sample_d40_H9-d5-HIO-0E-0N	2	Intestine	Intestine	Mesenchymal	4787
8587	0.0283993	d40	E-N-1	Sample_d40_H9-d5-HIO-0E-0N	1	Intestine	Intestine	Mesenchymal	3410
10540	0.0369809	d40	E-N-1	Sample_d40_H9-d5-HIO-0E-0N	1	Intestine	Intestine	Mesenchymal	4196
11704	0.0376411	d40	E-N-1	Sample_d40_H9-d5-HIO-0E-0N	1	Intestine	Intestine	Mesenchymal	4330
18532	0.0537957	d40	E-N-1	Sample_d40_H9-d5-HIO-0E-0N	6	Intestine	Intestine	Mesenchymal	5283
7853	0.051321	d40	E-N-1	Sample_d40_H9-d5-HIO-0E-0N	6	Intestine	Intestine	Mesenchymal	3082
11359	0.0394564	d40	E-N-1	Sample_d40_H9-d5-HIO-0E-0N	6	Intestine	Intestine	Mesenchymal	4215
5800	0.06625	d40	E-N-1	Sample_d40_H9-d5-HIO-0E-0N	9	Intestine	Intestine	Mesenchymal	2988
29737	0.052736	d40	E-N-1	Sample_d40_H9-d5-HIO-0E-0N	4	Intestine	Intestine	Mesenchymal	7345
33577	0.0503343	d40	E-N-1	Sample_d40_H9-d5-HIO-0E-0N	4	Intestine	Intestine	Mesenchymal	7040
9069	0.0234458	d40	E-N-1	Sample_d40_H9-d5-HIO-0E-0N	4	Intestine	Intestine	Mesenchymal	3496
7114	0.0419101	d40	E-N-1	Sample_d40_H9-d5-HIO-0E-0N	3	Stomach	Stomach	Mesenchymal	3148
3927	0.0722129	d40	E-N-1	Sample_d40_H9-d5-HIO-0E-0N	1	Intestine	Intestine	Mesenchymal	2153
7999	0.0979755	d40	E-N-1	Sample_d40_H9-d5-HIO-0E-0N	7	Lung	Lung	Mesenchymal	3614
13704	0.0815893	d40	E-N-1	Sample_d40_H9-d5-HIO-0E-0N	9	Intestine	Intestine	Mesenchymal	4643
9060	0.0850403	d40	E-N-1	Sample_d40_H9-d5-HIO-0E-0N	9	Intestine	Intestine	Mesenchymal	3502
13788	0.0587934	d40	E-N-1	Sample_d40_H9-d5-HIO-0E-0N	12	Intestine	Intestine	Mesenchymal	4311
6936	0.0508612	d40	E-N-1	Sample_d40_H9-d5-HIO-0E-0N	3	Intestine	Intestine	Mesenchymal	3071
6306	0.062735	d40	E-N-1	Sample_d40_H9-d5-HIO-0E-0N	6	Intestine	Intestine	Mesenchymal	2869
11729	0.0606828	d40	E-N-1	Sample_d40_H9-d5-HIO-0E-0N	4	Intestine	Intestine	Mesenchymal	4225
13299	0.0496843	d40	E-N-1	Sample_d40_H9-d5-HIO-0E-0N	8	Intestine	Intestine	Mesenchymal	4408
13916	0.0514197	d40	E-N-1	Sample_d40_H9-d5-HIO-0E-0N	12	Intestine	Intestine	Mesenchymal	4904
8131	0.0405498	d40	E-N-1	Sample_d40_H9-d5-HIO-0E-0N	1	Intestine	Intestine	Mesenchymal	3502
12935	0.0700206	d40	E-N-1	Sample_d40_H9-d5-HIO-0E-0N	6	Lung	Lung	Mesenchymal	4480
10261	0.0586096	d40	E-N-1	Sample_d40_H9-d5-HIO-0E-0N	5	Intestine	Intestine	Mesenchymal	4036
29682	0.0552659	d40	E-N-1	Sample_d40_H9-d5-HIO-0E-0N	5	Lung	Lung	Mesenchymal	7017
7504	0.0495508	d40	E-N-1	Sample_d40_H9-d5-HIO-0E-0N	1	Intestine	Intestine	Mesenchymal	3369
12884	0.0560817	d40	E-N-1	Sample_d40_H9-d5-HIO-0E-0N	4	Intestine	Intestine	Mesenchymal	4484
8717	0.027234	d40	E-N-1	Sample_d40_H9-d5-HIO-0E-0N	1	Intestine	Intestine	Mesenchymal	3524
6481	0.0503937	d40	E-N-1	Sample_d40_H9-d5-HIO-0E-0N	1	Intestine	Intestine	Mesenchymal	2878
6644	0.0725394	d40	E-N-1	Sample_d40_H9-d5-HIO-0E-0N	9	Intestine	Intestine	Mesenchymal	3143
8173	0.00733689	d40	E-N-1	Sample_d40_H9-d5-HIO-0E-0N	1	Intestine	Intestine	Mesenchymal	3367
8777	0.0342155	d40	E-N-1	Sample_d40_H9-d5-HIO-0E-0N	4	Intestine	Intestine	Mesenchymal	3673
4794	0.0614604	d40	E-N-1	Sample_d40_H9-d5-HIO-0E-0N	3	Lung	Lung	Mesenchymal	2437
12944	0.0453684	d40	E-N-1	Sample_d40_H9-d5-HIO-0E-0N	4	Lung	Lung	Mesenchymal	4136
10989	0.0124662	d40	E-N-1	Sample_d40_H9-d5-HIO-0E-0N	4	Intestine	Intestine	Mesenchymal	3954
15377	0.0514168	d40	E-N-1	Sample_d40_H9-d5-HIO-0E-0N	1	Intestine	Intestine	Mesenchymal	5140
6856	0.0112937	d40	E-N-1	Sample_d40_H9-d5-HIO-0E-0N	3	Intestine	Intestine	Mesenchymal	3152
3713	0.0354095	d40	E-N-1	Sample_d40_H9-d5-HIO-0E-0N	1	Intestine	Intestine	Mesenchymal	2019
17311	0.0370138	d40	E-N-1	Sample_d40_H9-d5-HIO-0E-0N	4	Lung	Lung	Mesenchymal	5110
6862	0.065098	d40	E-N-1	Sample_d40_H9-d5-HIO-0E-0N	1	Stomach	Stomach	Mesenchymal	3119
9180	0.0455246	d40	E-N-1	Sample_d40_H9-d5-HIO-0E-0N	10	Lung	Lung	Mesenchymal	3646
2551	0.0748205	d40	E-N-1	Sample_d40_H9-d5-HIO-0E-0N	1	Intestine	Intestine	Mesenchymal	1502
8975	0.0472763	d40	E-N-1	Sample_d40_H9-d5-HIO-0E-0N	7	Intestine	Intestine	Mesenchymal	3578
11412	0.030425	d40	E-N-1	Sample_d40_H9-d5-HIO-0E-0N	5	Intestine	Intestine	Mesenchymal	4115
7569	0.0373386	d40	E-N-1	Sample_d40_H9-d5-HIO-0E-0N	3	Esophagus	Esophagus	Mesenchymal	3286
17306	0.0623508	d40	E-N-1	Sample_d40_H9-d5-HIO-0E-0N	12	Lung	Lung	Mesenchymal	4918
16521	0.066047	d40	E-N-1	Sample_d40_H9-d5-HIO-0E-0N	6	Intestine	Intestine	Mesenchymal	5024
17804	0.0447508	d40	E-N-1	Sample_d40_H9-d5-HIO-0E-0N	4	Intestine	Intestine	Mesenchymal	5095
6206	0.0275229	d40	E-N-1	Sample_d40_H9-d5-HIO-0E-0N	1	Intestine	Intestine	Mesenchymal	2891
7202	0.0502105	d40	E-N-1	Sample_d40_H9-d5-HIO-0E-0N	7	Intestine	Intestine	Mesenchymal	3103
21905	0.0547139	d40	E-N-1	Sample_d40_H9-d5-HIO-0E-0N	4	Intestine	Intestine	Mesenchymal	5531
6251	0.0433385	d40	E-N-1	Sample_d40_H9-d5-HIO-0E-0N	1	Intestine	Intestine	Mesenchymal	2655
15788	0.0487311	d40	E-N-1	Sample_d40_H9-d5-HIO-0E-0N	6	Lung	Lung	Mesenchymal	4616
30922	0.035789	d40	E-N-1	Sample_d40_H9-d5-HIO-0E-0N	6	Stomach	Stomach	Mesenchymal	6866
8125	0.0284466	d40	E-N-1	Sample_d40_H9-d5-HIO-0E-0N	1	Intestine	Intestine	Mesenchymal	3403
16559	0.047039	d40	E-N-1	Sample_d40_H9-d5-HIO-0E-0N	13	Intestine	Intestine	Mesenchymal	4845
6864	0.0423838	d40	E-N-1	Sample_d40_H9-d5-HIO-0E-0N	8	Intestine	Intestine	Mesenchymal	2920
18540	0.0433375	d40	E-N-1	Sample_d40_H9-d5-HIO-0E-0N	4	Intestine	Intestine	Mesenchymal	5300
5959	0.00920287	d40	E-N-1	Sample_d40_H9-d5-HIO-0E-0N	5	Intestine	Intestine	Mesenchymal	2914
5980	0.0651865	d40	E-N-1	Sample_d40_H9-d5-HIO-0E-0N	3	Intestine	Intestine	Mesenchymal	2902
16227	0.0734484	d40	E-N-1	Sample_d40_H9-d5-HIO-0E-0N	6	Lung	Lung	Mesenchymal	4617
16204	0.0571429	d40	E-N-1	Sample_d40_H9-d5-HIO-0E-0N	4	Lung	Lung	Mesenchymal	5007
23763	0.0388901	d40	E-N-1	Sample_d40_H9-d5-HIO-0E-0N	11	Lung	Lung	Mesenchymal	5583
7299	0.0647773	d40	E-N-1	Sample_d40_H9-d5-HIO-0E-0N	1	Stomach	Stomach	Mesenchymal	2996
13336	0.055537	d40	E-N-1	Sample_d40_H9-d5-HIO-0E-0N	4	Intestine	Intestine	Mesenchymal	4496
4552	0.0172072	d40	E-N-1	Sample_d40_H9-d5-HIO-0E-0N	3	Intestine	Intestine	Mesenchymal	2278
14838	0.047755	d40	E-N-1	Sample_d40_H9-d5-HIO-0E-0N	4	Intestine	Intestine	Mesenchymal	4788
2360	0.0718471	d40	E-N-1	Sample_d40_H9-d5-HIO-0E-0N	6	Intestine	Intestine	Mesenchymal	1429
3896	0.0246514	d40	E-N-1	Sample_d40_H9-d5-HIO-0E-0N	4	Lung	Lung	Mesenchymal	2167
7151	0.0827082	d40	E-N-1	Sample_d40_H9-d5-HIO-0E-0N	5	Intestine	Intestine	Mesenchymal	3238
19754	0.0535017	d40	E-N-1	Sample_d40_H9-d5-HIO-0E-0N	6	Intestine	Intestine	Mesenchymal	5225
10655	0.0512093	d40	E-N-1	Sample_d40_H9-d5-HIO-0E-0N	8	Lung	Lung	Mesenchymal	3943
15761	0.0782202	d40	E-N-1	Sample_d40_H9-d5-HIO-0E-0N	0	Lung	Lung	Mesenchymal	5102
7290	0.0474906	d40	E-N-1	Sample_d40_H9-d5-HIO-0E-0N	9	Stomach	Stomach	Mesenchymal	3085
7506	0.0405334	d40	E-N-1	Sample_d40_H9-d5-HIO-0E-0N	6	Intestine	Intestine	Mesenchymal	3255
5982	0.0971339	d40	E-N-1	Sample_d40_H9-d5-HIO-0E-0N	7	Intestine	Intestine	Mesenchymal	2762
5369	0.0184395	d40	E-N-1	Sample_d40_H9-d5-HIO-0E-0N	1	Intestine	Intestine	Mesenchymal	2714
4802	0.037379	d40	E-N-1	Sample_d40_H9-d5-HIO-0E-0N	1	Intestine	Intestine	Mesenchymal	2523
8782	0.0412871	d40	E-N-1	Sample_d40_H9-d5-HIO-0E-0N	1	Stomach	Stomach	Mesenchymal	3653
7958	0.0643114	d40	E-N-1	Sample_d40_H9-d5-HIO-0E-0N	6	Intestine	Intestine	Mesenchymal	3366
9078	0.0786382	d40	E-N-1	Sample_d40_H9-d5-HIO-0E-0N	12	Lung	Lung	Mesenchymal	3405
14111	0.0814522	d40	E-N-1	Sample_d40_H9-d5-HIO-0E-0N	3	Intestine	Intestine	Mesenchymal	4798
11374	0.0712687	d40	E-N-1	Sample_d40_H9-d5-HIO-0E-0N	4	Intestine	Intestine	Mesenchymal	4331
13873	0.0555648	d40	E-N-1	Sample_d40_H9-d5-HIO-0E-0N	2	Lung	Lung	Mesenchymal	4570
13585	0.0517822	d40	E-N-1	Sample_d40_H9-d5-HIO-0E-0N	4	Intestine	Intestine	Mesenchymal	4672
4903	0.0175976	d40	E-N-1	Sample_d40_H9-d5-HIO-0E-0N	1	Intestine	Intestine	Mesenchymal	2611
10279	0.0227602	d40	E-N-1	Sample_d40_H9-d5-HIO-0E-0N	7	Intestine	Intestine	Mesenchymal	3529
16841	0.0436217	d40	E-N-1	Sample_d40_H9-d5-HIO-0E-0N	4	Intestine	Intestine	Mesenchymal	5148
19559	0.0558383	d40	E-N-1	Sample_d40_H9-d5-HIO-0E-0N	13	Intestine	Intestine	Mesenchymal	5734
5826	0.0164165	d40	E-N-1	Sample_d40_H9-d5-HIO-0E-0N	3	Intestine	Intestine	Mesenchymal	2781
5747	0.0261133	d40	E-N-1	Sample_d40_H9-d5-HIO-0E-0N	3	Intestine	Intestine	Mesenchymal	2846
5723	0.0541462	d40	E-N-1	Sample_d40_H9-d5-HIO-0E-0N	1	Lung	Lung	Mesenchymal	2866
16172	0.0500398	d40	E-N-1	Sample_d40_H9-d5-HIO-0E-0N	4	Intestine	Intestine	Mesenchymal	5080
6178	0.0213178	d40	E-N-1	Sample_d40_H9-d5-HIO-0E-0N	1	Intestine	Intestine	Mesenchymal	2806
6565	0.042015	d40	E-N-1	Sample_d40_H9-d5-HIO-0E-0N	1	Intestine	Intestine	Mesenchymal	3018
8338	0.0558236	d40	E-N-1	Sample_d40_H9-d5-HIO-0E-0N	6	Lung	Lung	Mesenchymal	3446
6687	0.0530845	d40	E-N-1	Sample_d40_H9-d5-HIO-0E-0N	3	Intestine	Intestine	Mesenchymal	3163
8052	0.0395161	d40	E-N-1	Sample_d40_H9-d5-HIO-0E-0N	1	Intestine	Intestine	Mesenchymal	3393
12948	0.0513514	d40	E-N-1	Sample_d40_H9-d5-HIO-0E-0N	4	Intestine	Intestine	Mesenchymal	4384
14522	0.0536916	d40	E-N-1	Sample_d40_H9-d5-HIO-0E-0N	6	Stomach	Stomach	Mesenchymal	4726
13727	0.0470817	d40	E-N-1	Sample_d40_H9-d5-HIO-0E-0N	4	Intestine	Intestine	Mesenchymal	4499
8766	0.0692256	d40	E-N-1	Sample_d40_H9-d5-HIO-0E-0N	12	Intestine	Intestine	Mesenchymal	3123
7283	0.0432086	d40	E-N-1	Sample_d40_H9-d5-HIO-0E-0N	8	Lung	Lung	Mesenchymal	3199
12065	0.0392423	d40	E-N-1	Sample_d40_H9-d5-HIO-0E-0N	12	Intestine	Intestine	Mesenchymal	4305
7619	0.0303903	d40	E-N-1	Sample_d40_H9-d5-HIO-0E-0N	3	Intestine	Intestine	Mesenchymal	3333
8003	0.0349763	d40	E-N-1	Sample_d40_H9-d5-HIO-0E-0N	1	Intestine	Intestine	Mesenchymal	3494
14193	0.0529955	d40	E-N-1	Sample_d40_H9-d5-HIO-0E-0N	4	Lung	Lung	Mesenchymal	4732
6253	0.0302738	d40	E-N-1	Sample_d40_H9-d5-HIO-0E-0N	3	Stomach	Stomach	Mesenchymal	2776
9780	0.0850733	d40	E-N-1	Sample_d40_H9-d5-HIO-0E-0N	4	Intestine	Intestine	Mesenchymal	3786
7345	0.0893779	d40	E-N-1	Sample_d40_H9-d5-HIO-0E-0N	9	Intestine	Intestine	Mesenchymal	3497
44549	0.0556336	d40	E-N-1	Sample_d40_H9-d5-HIO-0E-0N	12	Intestine	Intestine	Mesenchymal	7831
5404	0.0411258	d40	E-N-1	Sample_d40_H9-d5-HIO-0E-0N	6	Lung	Lung	Mesenchymal	2594
19400	0.0574197	d40	E-N-1	Sample_d40_H9-d5-HIO-0E-0N	13	Intestine	Intestine	Mesenchymal	5029
8104	0.0494751	d40	E-N-1	Sample_d40_H9-d5-HIO-0E-0N	8	Intestine	Intestine	Mesenchymal	3551
7069	0.0817699	d40	E-N-1	Sample_d40_H9-d5-HIO-0E-0N	7	Intestine	Intestine	Mesenchymal	3063
7384	0.0245592	d40	E-N-1	Sample_d40_H9-d5-HIO-0E-0N	5	Stomach	Stomach	Mesenchymal	3332
8027	0.0602294	d40	E-N-1	Sample_d40_H9-d5-HIO-0E-0N	6	Intestine	Intestine	Mesenchymal	3552
9121	0.00704003	d40	E-N-1	Sample_d40_H9-d5-HIO-0E-0N	3	Intestine	Intestine	Mesenchymal	3571
11918	0.0401829	d40	E-N-1	Sample_d40_H9-d5-HIO-0E-0N	6	Intestine	Intestine	Mesenchymal	4300
5100	0.0271532	d40	E-N-1	Sample_d40_H9-d5-HIO-0E-0N	13	Intestine	Intestine	Mesenchymal	2459
5761	0.0550091	d40	E-N-1	Sample_d40_H9-d5-HIO-0E-0N	1	Intestine	Intestine	Mesenchymal	2785
7794	0.051358	d40	E-N-1	Sample_d40_H9-d5-HIO-0E-0N	9	Intestine	Intestine	Mesenchymal	3558
7610	0.0360284	d40	E-N-1	Sample_d40_H9-d5-HIO-0E-0N	1	Intestine	Intestine	Mesenchymal	3350
19676	0.0715067	d40	E-N-1	Sample_d40_H9-d5-HIO-0E-0N	7	Intestine	Intestine	Mesenchymal	4998
26950	0.054372	d40	E-N-1	Sample_d40_H9-d5-HIO-0E-0N	12	Intestine	Intestine	Mesenchymal	6013
8207	0.04411	d40	E-N-1	Sample_d40_H9-d5-HIO-0E-0N	1	Intestine	Intestine	Mesenchymal	3442
6386	0.0451225	d40	E-N-1	Sample_d40_H9-d5-HIO-0E-0N	1	Intestine	Intestine	Mesenchymal	2978
8150	0.0424686	d40	E-N-1	Sample_d40_H9-d5-HIO-0E-0N	1	Intestine	Intestine	Mesenchymal	3471
9887	0.0139213	d40	E-N-1	Sample_d40_H9-d5-HIO-0E-0N	5	Intestine	Intestine	Mesenchymal	3920
24627	0.0311603	d40	E-N-1	Sample_d40_H9-d5-HIO-0E-0N	7	Intestine	Intestine	Mesenchymal	6083
11410	0.0556749	d40	E-N-1	Sample_d40_H9-d5-HIO-0E-0N	12	Intestine	Intestine	Mesenchymal	4091
19104	0.0707259	d40	E-N-1	Sample_d40_H9-d5-HIO-0E-0N	4	Lung	Lung	Mesenchymal	5517
6417	0.0795555	d40	E-N-1	Sample_d40_H9-d5-HIO-0E-0N	9	Intestine	Intestine	Mesenchymal	3017
8362	0.0474957	d40	E-N-1	Sample_d40_H9-d5-HIO-0E-0N	6	Intestine	Intestine	Mesenchymal	3423
11691	0.0516214	d40	E-N-1	Sample_d40_H9-d5-HIO-0E-0N	7	Intestine	Intestine	Mesenchymal	4362
4092	0.0610506	d40	E-N-1	Sample_d40_H9-d5-HIO-0E-0N	5	Intestine	Intestine	Mesenchymal	2162
8509	0.0467337	d40	E-N-1	Sample_d40_H9-d5-HIO-0E-0N	7	Stomach	Stomach	Mesenchymal	3553
6811	0.0326877	d40	E-N-1	Sample_d40_H9-d5-HIO-0E-0N	6	Intestine	Intestine	Mesenchymal	3086
11090	0.0909994	d40	E-N-1	Sample_d40_H9-d5-HIO-0E-0N	9	Stomach	Stomach	Mesenchymal	4442
9318	0.0550923	d40	E-N-1	Sample_d40_H9-d5-HIO-0E-0N	7	Intestine	Intestine	Mesenchymal	3487
18858	0.0558141	d40	E-N-1	Sample_d40_H9-d5-HIO-0E-0N	4	Intestine	Intestine	Mesenchymal	5287
8258	0.0241837	d40	E-N-1	Sample_d40_H9-d5-HIO-0E-0N	6	Lung	Lung	Mesenchymal	3446
11178	0.0642588	d40	E-N-1	Sample_d40_H9-d5-HIO-0E-0N	4	Lung	Lung	Mesenchymal	4180
7039	0.0681151	d40	E-N-1	Sample_d40_H9-d5-HIO-0E-0N	1	Intestine	Intestine	Mesenchymal	3062
9323	0.0444935	d40	E-N-1	Sample_d40_H9-d5-HIO-0E-0N	1	Intestine	Intestine	Mesenchymal	3773
8707	0.0624844	d40	E-N-1	Sample_d40_H9-d5-HIO-0E-0N	8	Lung	Lung	Mesenchymal	3512
11157	0.059322	d40	E-N-1	Sample_d40_H9-d5-HIO-0E-0N	6	Lung	Lung	Mesenchymal	4119
14113	0.0610121	d40	E-N-1	Sample_d40_H9-d5-HIO-0E-0N	4	Intestine	Intestine	Mesenchymal	4756
9813	0.0275579	d40	E-N-1	Sample_d40_H9-d5-HIO-0E-0N	5	Intestine	Intestine	Mesenchymal	3829
10020	0.0636563	d40	E-N-1	Sample_d40_H9-d5-HIO-0E-0N	6	Intestine	Intestine	Mesenchymal	3967
8007	0.0378187	d40	E-N-1	Sample_d40_H9-d5-HIO-0E-0N	8	Intestine	Intestine	Mesenchymal	3255
11137	0.0419357	d40	E-N-1	Sample_d40_H9-d5-HIO-0E-0N	7	Intestine	Intestine	Mesenchymal	4054
6653	0.0828604	d40	E-N-1	Sample_d40_H9-d5-HIO-0E-0N	9	Intestine	Intestine	Mesenchymal	3035
9009	0.025393	d40	E-N-1	Sample_d40_H9-d5-HIO-0E-0N	3	Intestine	Intestine	Mesenchymal	3399
7866	0.0383807	d40	E-N-1	Sample_d40_H9-d5-HIO-0E-0N	1	Intestine	Intestine	Mesenchymal	3376
14819	0.0318868	d40	E-N-1	Sample_d40_H9-d5-HIO-0E-0N	4	Intestine	Intestine	Mesenchymal	4939
14267	0.041935	d40	E-N-1	Sample_d40_H9-d5-HIO-0E-0N	3	Intestine	Intestine	Mesenchymal	5065
9070	0.0655361	d40	E-N-1	Sample_d40_H9-d5-HIO-0E-0N	5	Intestine	Intestine	Mesenchymal	3741
5607	0.0422364	d40	E-N-1	Sample_d40_H9-d5-HIO-0E-0N	1	Intestine	Intestine	Mesenchymal	2768
9045	0.0481976	d40	E-N-1	Sample_d40_H9-d5-HIO-0E-0N	1	Intestine	Intestine	Mesenchymal	3632
9267	0.0521984	d40	E-N-1	Sample_d40_H9-d5-HIO-0E-0N	6	Intestine	Intestine	Mesenchymal	3777
11883	0.0654769	d40	E-N-1	Sample_d40_H9-d5-HIO-0E-0N	6	Stomach	Stomach	Mesenchymal	4335
13980	0.0383946	d40	E-N-1	Sample_d40_H9-d5-HIO-0E-0N	6	Intestine	Intestine	Mesenchymal	4888
8998	0.054654	d40	E-N-1	Sample_d40_H9-d5-HIO-0E-0N	3	Stomach	Stomach	Mesenchymal	3566
14576	0.0477415	d40	E-N-1	Sample_d40_H9-d5-HIO-0E-0N	4	Intestine	Intestine	Mesenchymal	4566
9574	0.0331387	d40	E-N-1	Sample_d40_H9-d5-HIO-0E-0N	2	Intestine	Intestine	Mesenchymal	3839
15777	0.0266968	d40	E-N-1	Sample_d40_H9-d5-HIO-0E-0N	7	Intestine	Intestine	Mesenchymal	5014
3456	0.0646707	d40	E-N-1	Sample_d40_H9-d5-HIO-0E-0N	1	Lung	Lung	Mesenchymal	2107
7211	0.0234996	d40	E-N-1	Sample_d40_H9-d5-HIO-0E-0N	3	Intestine	Intestine	Mesenchymal	3170
9093	0.0569767	d40	E-N-1	Sample_d40_H9-d5-HIO-0E-0N	3	Intestine	Intestine	Mesenchymal	3505
7672	0.00671664	d40	E-N-1	Sample_d40_H9-d5-HIO-0E-0N	1	Intestine	Intestine	Mesenchymal	3155
5659	0.0329952	d40	E-N-1	Sample_d40_H9-d5-HIO-0E-0N	1	Intestine	Intestine	Mesenchymal	2725
7508	0.0155226	d40	E-N-1	Sample_d40_H9-d5-HIO-0E-0N	1	Intestine	Intestine	Mesenchymal	3318
8059	0.0454854	d40	E-N-1	Sample_d40_H9-d5-HIO-0E-0N	3	Intestine	Intestine	Mesenchymal	3389
7661	0.0389925	d40	E-N-1	Sample_d40_H9-d5-HIO-0E-0N	10	Stomach	Stomach	Mesenchymal	3525
15478	0.072826	d40	E-N-1	Sample_d40_H9-d5-HIO-0E-0N	11	Intestine	Intestine	Mesenchymal	5085
15945	0.0706157	d40	E-N-1	Sample_d40_H9-d5-HIO-0E-0N	7	Intestine	Intestine	Mesenchymal	4967
9042	0.0420161	d40	E-N-1	Sample_d40_H9-d5-HIO-0E-0N	1	Intestine	Intestine	Mesenchymal	3786
16203	0.0353371	d40	E-N-1	Sample_d40_H9-d5-HIO-0E-0N	4	Intestine	Intestine	Mesenchymal	5009
13881	0.0326075	d40	E-N-1	Sample_d40_H9-d5-HIO-0E-0N	5	Intestine	Intestine	Mesenchymal	4757
6955	0.0746125	d40	E-N-1	Sample_d40_H9-d5-HIO-0E-0N	3	Intestine	Intestine	Mesenchymal	3024
9250	0.0359492	d40	E-N-1	Sample_d40_H9-d5-HIO-0E-0N	1	Intestine	Intestine	Mesenchymal	3629
5578	0.042095	d40	E-N-1	Sample_d40_H9-d5-HIO-0E-0N	3	Intestine	Intestine	Mesenchymal	2719
5046	0.0640011	d40	E-N-1	Sample_d40_H9-d5-HIO-0E-0N	1	Intestine	Intestine	Mesenchymal	2599
7958	0.0392263	d40	E-N-1	Sample_d40_H9-d5-HIO-0E-0N	3	Intestine	Intestine	Mesenchymal	3385
4667	0.0598793	d40	E-N-1	Sample_d40_H9-d5-HIO-0E-0N	1	Intestine	Intestine	Mesenchymal	2453
11065	0.0494959	d40	E-N-1	Sample_d40_H9-d5-HIO-0E-0N	3	Lung	Lung	Mesenchymal	4050
14554	0.0491054	d40	E-N-1	Sample_d40_H9-d5-HIO-0E-0N	4	Intestine	Intestine	Mesenchymal	4691
14004	0.0819222	d40	E-N-1	Sample_d40_H9-d5-HIO-0E-0N	9	Intestine	Intestine	Mesenchymal	4783
9256	0.0597895	d40	E-N-1	Sample_d40_H9-d5-HIO-0E-0N	9	Intestine	Intestine	Mesenchymal	3791
19872	0.0441017	d40	E-N-1	Sample_d40_H9-d5-HIO-0E-0N	7	Intestine	Intestine	Mesenchymal	5212
14532	0.0643404	d40	E-N-1	Sample_d40_H9-d5-HIO-0E-0N	5	Intestine	Intestine	Mesenchymal	4686
6421	0.0506859	d40	E-N-1	Sample_d40_H9-d5-HIO-0E-0N	3	Intestine	Intestine	Mesenchymal	2953
10081	0.0417324	d40	E-N-1	Sample_d40_H9-d5-HIO-0E-0N	8	Intestine	Intestine	Mesenchymal	3852
3230	0.00966641	d40	E-N-1	Sample_d40_H9-d5-HIO-0E-0N	7	Intestine	Intestine	Mesenchymal	1647
10303	0.0581238	d40	E-N-1	Sample_d40_H9-d5-HIO-0E-0N	13	Intestine	Intestine	Mesenchymal	3954
5817	0.0377216	d40	E-N-1	Sample_d40_H9-d5-HIO-0E-0N	1	Intestine	Intestine	Mesenchymal	2896
10743	0.00836219	d40	E-N-1	Sample_d40_H9-d5-HIO-0E-0N	9	Stomach	Stomach	Mesenchymal	3902
10813	0.0765857	d40	E-N-1	Sample_d40_H9-d5-HIO-0E-0N	6	Intestine	Intestine	Mesenchymal	4343
10659	0.0556839	d40	E-N-1	Sample_d40_H9-d5-HIO-0E-0N	1	Intestine	Intestine	Mesenchymal	3879
6630	0.0528917	d40	E-N-1	Sample_d40_H9-d5-HIO-0E-0N	9	Intestine	Intestine	Mesenchymal	2873
10532	0.0267852	d40	E-N-1	Sample_d40_H9-d5-HIO-0E-0N	7	Stomach	Stomach	Mesenchymal	3602
9228	0.0725013	d40	E-N-1	Sample_d40_H9-d5-HIO-0E-0N	2	Stomach	Stomach	Mesenchymal	3432
8658	0.0838885	d40	E-N-1	Sample_d40_H9-d5-HIO-0E-0N	6	Stomach	Stomach	Mesenchymal	3656
12182	0.0602934	d40	E-N-1	Sample_d40_H9-d5-HIO-0E-0N	3	Intestine	Intestine	Mesenchymal	4210
8108	0.0580374	d40	E-N-1	Sample_d40_H9-d5-HIO-0E-0N	6	Intestine	Intestine	Mesenchymal	3383
9854	0.030352	d40	E-N-1	Sample_d40_H9-d5-HIO-0E-0N	1	Intestine	Intestine	Mesenchymal	3900
14443	0.0711747	d40	E-N-1	Sample_d40_H9-d5-HIO-0E-0N	6	Intestine	Intestine	Mesenchymal	4791
73804	0.0524618	d40	E-N-1	Sample_d40_H9-d5-HIO-0E-0N	13	Intestine	Intestine	Mesenchymal	9389
9508	0.0497296	d40	E-N-1	Sample_d40_H9-d5-HIO-0E-0N	6	Lung	Lung	Mesenchymal	3668
7447	0.0295268	d40	E-N-1	Sample_d40_H9-d5-HIO-0E-0N	3	Stomach	Stomach	Mesenchymal	3229
9957	0.0379367	d40	E-N-1	Sample_d40_H9-d5-HIO-0E-0N	5	Intestine	Intestine	Mesenchymal	4018
9159	0.030266	d40	E-N-1	Sample_d40_H9-d5-HIO-0E-0N	1	Intestine	Intestine	Mesenchymal	3591
11146	0.0428925	d40	E-N-1	Sample_d40_H9-d5-HIO-0E-0N	1	Intestine	Intestine	Mesenchymal	4182
22109	0.0499783	d40	E-N-1	Sample_d40_H9-d5-HIO-0E-0N	4	Intestine	Intestine	Mesenchymal	5863
8185	0.0857837	d40	E-N-1	Sample_d40_H9-d5-HIO-0E-0N	9	Intestine	Intestine	Mesenchymal	3483
10466	0.0260942	d40	E-N-1	Sample_d40_H9-d5-HIO-0E-0N	4	Intestine	Intestine	Mesenchymal	4057
21237	0.0501306	d40	E-N-1	Sample_d40_H9-d5-HIO-0E-0N	6	Intestine	Intestine	Mesenchymal	5591
9634	0.0721992	d40	E-N-1	Sample_d40_H9-d5-HIO-0E-0N	9	Intestine	Intestine	Mesenchymal	3888
6666	0.0694045	d40	E-N-1	Sample_d40_H9-d5-HIO-0E-0N	1	Intestine	Intestine	Mesenchymal	3014
5249	0.0294801	d40	E-N-1	Sample_d40_H9-d5-HIO-0E-0N	1	Intestine	Intestine	Mesenchymal	2445
10118	0.020202	d40	E-N-1	Sample_d40_H9-d5-HIO-0E-0N	4	Intestine	Intestine	Mesenchymal	4155
10409	0.0286628	d40	E-N-1	Sample_d40_H9-d5-HIO-0E-0N	5	Intestine	Intestine	Mesenchymal	4123
8992	0.0441467	d40	E-N-1	Sample_d40_H9-d5-HIO-0E-0N	6	Stomach	Stomach	Mesenchymal	3740
14212	0.0460344	d40	E-N-1	Sample_d40_H9-d5-HIO-0E-0N	4	Intestine	Intestine	Mesenchymal	4710
15168	0.0795629	d40	E-N-1	Sample_d40_H9-d5-HIO-0E-0N	11	Lung	Lung	Mesenchymal	4989
16184	0.0535556	d40	E-N-1	Sample_d40_H9-d5-HIO-0E-0N	6	Lung	Lung	Mesenchymal	5097
9584	0.0359959	d40	E-N-1	Sample_d40_H9-d5-HIO-0E-0N	7	Intestine	Intestine	Mesenchymal	3481
6581	0.0559796	d40	E-N-1	Sample_d40_H9-d5-HIO-0E-0N	3	Stomach	Stomach	Mesenchymal	2873
9413	0.0378495	d40	E-N-1	Sample_d40_H9-d5-HIO-0E-0N	3	Intestine	Intestine	Mesenchymal	3697
15405	0.0256386	d40	E-N-1	Sample_d40_H9-d5-HIO-0E-0N	4	Intestine	Intestine	Mesenchymal	4822
5803	0.0494692	d40	E-N-1	Sample_d40_H9-d5-HIO-0E-0N	3	Intestine	Intestine	Mesenchymal	2672
6920	0.0289179	d40	E-N-1	Sample_d40_H9-d5-HIO-0E-0N	1	Intestine	Intestine	Mesenchymal	3212
15789	0.0190457	d40	E-N-1	Sample_d40_H9-d5-HIO-0E-0N	4	Intestine	Intestine	Mesenchymal	5135
8707	0.0532808	d40	E-N-1	Sample_d40_H9-d5-HIO-0E-0N	5	Intestine	Intestine	Mesenchymal	3639
5934	0.0515658	d40	E-N-1	Sample_d40_H9-d5-HIO-0E-0N	6	Intestine	Intestine	Mesenchymal	2791
13713	0.079508	d40	E-N-1	Sample_d40_H9-d5-HIO-0E-0N	6	Intestine	Intestine	Mesenchymal	4541
14505	0.0401329	d40	E-N-1	Sample_d40_H9-d5-HIO-0E-0N	4	Intestine	Intestine	Mesenchymal	4790
18488	0.0468677	d40	E-N-1	Sample_d40_H9-d5-HIO-0E-0N	4	Intestine	Intestine	Mesenchymal	5434
11901	0.0427986	d40	E-N-1	Sample_d40_H9-d5-HIO-0E-0N	1	Intestine	Intestine	Mesenchymal	4205
19037	0.0326693	d40	E-N-1	Sample_d40_H9-d5-HIO-0E-0N	4	Intestine	Intestine	Mesenchymal	5256
9561	0.0636008	d40	E-N-1	Sample_d40_H9-d5-HIO-0E-0N	6	Intestine	Intestine	Mesenchymal	3659
3887	0.0160636	d40	E-N-1	Sample_d40_H9-d5-HIO-0E-0N	12	Lung	Lung	Mesenchymal	1866
7466	0.0574918	d40	E-N-1	Sample_d40_H9-d5-HIO-0E-0N	1	Intestine	Intestine	Mesenchymal	3233
9066	0.0531303	d40	E-N-1	Sample_d40_H9-d5-HIO-0E-0N	13	Intestine	Intestine	Mesenchymal	3490
8102	0.0467008	d40	E-N-1	Sample_d40_H9-d5-HIO-0E-0N	6	Lung	Lung	Mesenchymal	3463
9438	0.0540744	d40	E-N-1	Sample_d40_H9-d5-HIO-0E-0N	3	Lung	Lung	Mesenchymal	3578
8934	0.0470872	d40	E-N-1	Sample_d40_H9-d5-HIO-0E-0N	1	Intestine	Intestine	Mesenchymal	3596
8622	0.043841	d40	E-N-1	Sample_d40_H9-d5-HIO-0E-0N	6	Lung	Lung	Mesenchymal	3348
6339	0.0631478	d40	E-N-1	Sample_d40_H9-d5-HIO-0E-0N	1	Intestine	Intestine	Mesenchymal	2871
6502	0.0191756	d40	E-N-1	Sample_d40_H9-d5-HIO-0E-0N	12	Lung	Lung	Mesenchymal	2709
5989	0.0413454	d40	E-N-1	Sample_d40_H9-d5-HIO-0E-0N	1	Intestine	Intestine	Mesenchymal	2715
11720	0.0533469	d40	E-N-1	Sample_d40_H9-d5-HIO-0E-0N	6	Lung	Lung	Mesenchymal	4358
9270	0.0301336	d40	E-N-1	Sample_d40_H9-d5-HIO-0E-0N	7	Intestine	Intestine	Mesenchymal	3645
5790	0.0503667	d40	E-N-1	Sample_d40_H9-d5-HIO-0E-0N	1	Intestine	Intestine	Mesenchymal	2765
42230	0.0612347	d40	E-N-1	Sample_d40_H9-d5-HIO-0E-0N	11	Lung	Lung	Mesenchymal	7534
10381	0.0739206	d40	E-N-1	Sample_d40_H9-d5-HIO-0E-0N	6	Stomach	Stomach	Mesenchymal	4109
7360	0.0605243	d40	E-N-1	Sample_d40_H9-d5-HIO-0E-0N	9	Intestine	Intestine	Mesenchymal	3126
7373	0.0577868	d40	E-N-1	Sample_d40_H9-d5-HIO-0E-0N	9	Intestine	Intestine	Mesenchymal	3234
9559	0.0126621	d40	E-N-1	Sample_d40_H9-d5-HIO-0E-0N	1	Intestine	Intestine	Mesenchymal	3757
8270	0.0334338	d40	E-N-1	Sample_d40_H9-d5-HIO-0E-0N	1	Intestine	Intestine	Mesenchymal	3529
10210	0.0356218	d40	E-N-1	Sample_d40_H9-d5-HIO-0E-0N	3	Intestine	Intestine	Mesenchymal	4025
7517	0.0573794	d40	E-N-1	Sample_d40_H9-d5-HIO-0E-0N	4	Intestine	Intestine	Mesenchymal	3312
12074	0.0654652	d40	E-N-1	Sample_d40_H9-d5-HIO-0E-0N	6	Intestine	Intestine	Mesenchymal	4337
12775	0.0525	d40	E-N-1	Sample_d40_H9-d5-HIO-0E-0N	4	Intestine	Intestine	Mesenchymal	4394
16795	0.0522102	d40	E-N-1	Sample_d40_H9-d5-HIO-0E-0N	4	Intestine	Intestine	Mesenchymal	5060
18126	0.0407372	d40	E-N-1	Sample_d40_H9-d5-HIO-0E-0N	4	Intestine	Intestine	Mesenchymal	5376
8291	0.0381562	d40	E-N-1	Sample_d40_H9-d5-HIO-0E-0N	3	Intestine	Intestine	Mesenchymal	3502
25556	0.0523063	d40	E-N-1	Sample_d40_H9-d5-HIO-0E-0N	13	Intestine	Intestine	Mesenchymal	5961
7482	0.0510593	d40	E-N-1	Sample_d40_H9-d5-HIO-0E-0N	1	Intestine	Intestine	Mesenchymal	3229
9860	0.0418924	d40	E-N-1	Sample_d40_H9-d5-HIO-0E-0N	3	Intestine	Intestine	Mesenchymal	3721
15874	0.0579579	d40	E-N-1	Sample_d40_H9-d5-HIO-0E-0N	7	Intestine	Intestine	Mesenchymal	4816
9636	0.0830806	d40	E-N-1	Sample_d40_H9-d5-HIO-0E-0N	6	Stomach	Stomach	Mesenchymal	3899
7747	0.0397394	d40	E-N-1	Sample_d40_H9-d5-HIO-0E-0N	9	Intestine	Intestine	Mesenchymal	3440
8402	0.0277293	d40	E-N-1	Sample_d40_H9-d5-HIO-0E-0N	1	Intestine	Intestine	Mesenchymal	3503
11279	0.0665187	d40	E-N-1	Sample_d40_H9-d5-HIO-0E-0N	4	Intestine	Intestine	Mesenchymal	4138
11756	0.0692602	d40	E-N-1	Sample_d40_H9-d5-HIO-0E-0N	0	Intestine	Intestine	Mesenchymal	4211
14741	0.0465636	d40	E-N-1	Sample_d40_H9-d5-HIO-0E-0N	3	Intestine	Intestine	Mesenchymal	4956
11136	0.0631752	d40	E-N-1	Sample_d40_H9-d5-HIO-0E-0N	13	Intestine	Intestine	Mesenchymal	3950
25506	0.037727	d40	E-N-1	Sample_d40_H9-d5-HIO-0E-0N	4	Intestine	Intestine	Mesenchymal	6328
6521	0.0249805	d40	E-N-1	Sample_d40_H9-d5-HIO-0E-0N	1	Intestine	Intestine	Mesenchymal	3068
7703	0.0355352	d40	E-N-1	Sample_d40_H9-d5-HIO-0E-0N	9	Intestine	Intestine	Mesenchymal	3323
25247	0.0544715	d40	E-N-1	Sample_d40_H9-d5-HIO-0E-0N	13	Intestine	Intestine	Mesenchymal	6289
14572	0.0386587	d40	E-N-1	Sample_d40_H9-d5-HIO-0E-0N	6	Intestine	Intestine	Mesenchymal	4762
7389	0.0460771	d40	E-N-1	Sample_d40_H9-d5-HIO-0E-0N	5	Intestine	Intestine	Mesenchymal	3460
3056	0.0475018	d40	E-N-1	Sample_d40_H9-d5-HIO-0E-0N	12	Lung	Lung	Mesenchymal	1392
6047	0.0750997	d40	E-N-1	Sample_d40_H9-d5-HIO-0E-0N	6	Intestine	Intestine	Mesenchymal	2769
11177	0.0310293	d40	E-N-1	Sample_d40_H9-d5-HIO-0E-0N	12	Stomach	Stomach	Mesenchymal	3938
5995	0.0349982	d40	E-N-1	Sample_d40_H9-d5-HIO-0E-0N	1	Intestine	Intestine	Mesenchymal	2948
8885	0.0254203	d40	E-N-1	Sample_d40_H9-d5-HIO-0E-0N	6	Lung	Lung	Mesenchymal	3455
11602	0.0421481	d40	E-N-1	Sample_d40_H9-d5-HIO-0E-0N	5	Lung	Lung	Mesenchymal	4055
23283	0.0515212	d40	E-N-1	Sample_d40_H9-d5-HIO-0E-0N	4	Intestine	Intestine	Mesenchymal	5943
4763	0.0712795	d40	E-N-1	Sample_d40_H9-d5-HIO-0E-0N	1	Intestine	Intestine	Mesenchymal	2458
7665	0.0673068	d40	E-N-1	Sample_d40_H9-d5-HIO-0E-0N	6	Intestine	Intestine	Mesenchymal	3279
12085	0.0488132	d40	E-N-1	Sample_d40_H9-d5-HIO-0E-0N	4	Intestine	Intestine	Mesenchymal	4494
11727	0.0663931	d40	E-N-1	Sample_d40_H9-d5-HIO-0E-0N	5	Intestine	Intestine	Mesenchymal	4157
7655	0.0538566	d40	E-N-1	Sample_d40_H9-d5-HIO-0E-0N	9	Intestine	Intestine	Mesenchymal	3160
4822	0.0348901	d40	E-N-1	Sample_d40_H9-d5-HIO-0E-0N	6	Stomach	Stomach	Mesenchymal	1911
18198	0.0625933	d40	E-N-1	Sample_d40_H9-d5-HIO-0E-0N	12	Intestine	Intestine	Mesenchymal	4829
8948	0.0333307	d40	E-N-1	Sample_d40_H9-d5-HIO-0E-0N	1	Intestine	Intestine	Mesenchymal	3693
14934	0.0744494	d40	E-N-1	Sample_d40_H9-d5-HIO-0E-0N	4	Intestine	Intestine	Mesenchymal	5180
6231	0.0410324	d40	E-N-1	Sample_d40_H9-d5-HIO-0E-0N	9	Intestine	Intestine	Mesenchymal	2748
15239	0.0636372	d40	E-N-1	Sample_d40_H9-d5-HIO-0E-0N	4	Lung	Lung	Mesenchymal	4615
5855	0.0154321	d40	E-N-1	Sample_d40_H9-d5-HIO-0E-0N	3	Intestine	Intestine	Mesenchymal	2823
8033	0.0413674	d40	E-N-1	Sample_d40_H9-d5-HIO-0E-0N	1	Intestine	Intestine	Mesenchymal	3324
7486	0.0627777	d40	E-N-1	Sample_d40_H9-d5-HIO-0E-0N	4	Intestine	Intestine	Mesenchymal	3277
23590	0.0539615	d40	E-N-1	Sample_d40_H9-d5-HIO-0E-0N	12	Intestine	Intestine	Mesenchymal	5427
10696	0.0688265	d40	E-N-1	Sample_d40_H9-d5-HIO-0E-0N	4	Intestine	Intestine	Mesenchymal	4143
9841	0.0698003	d40	E-N-1	Sample_d40_H9-d5-HIO-0E-0N	12	Intestine	Intestine	Mesenchymal	3898
21417	0.0652218	d40	E-N-1	Sample_d40_H9-d5-HIO-0E-0N	4	Intestine	Intestine	Mesenchymal	5715
9177	0.031271	d40	E-N-1	Sample_d40_H9-d5-HIO-0E-0N	4	Intestine	Intestine	Mesenchymal	3603
12035	0.0651567	d40	E-N-1	Sample_d40_H9-d5-HIO-0E-0N	6	Intestine	Intestine	Mesenchymal	4260
4409	0.0940425	d40	E-N-1	Sample_d40_H9-d5-HIO-0E-0N	1	Intestine	Intestine	Mesenchymal	2292
6408	0.0336743	d40	E-N-1	Sample_d40_H9-d5-HIO-0E-0N	3	Intestine	Intestine	Mesenchymal	2974
10725	0.0433883	d40	E-N-1	Sample_d40_H9-d5-HIO-0E-0N	6	Lung	Lung	Mesenchymal	3876
13540	0.0572979	d40	E-N-1	Sample_d40_H9-d5-HIO-0E-0N	8	Intestine	Intestine	Mesenchymal	4382
6839	0.0277081	d40	E-N-1	Sample_d40_H9-d5-HIO-0E-0N	1	Intestine	Intestine	Mesenchymal	3024
8190	0.03387	d40	E-N-1	Sample_d40_H9-d5-HIO-0E-0N	7	Intestine	Intestine	Mesenchymal	3278
15757	0.032354	d40	E-N-1	Sample_d40_H9-d5-HIO-0E-0N	13	Intestine	Intestine	Mesenchymal	4962
10339	0.0773458	d40	E-N-1	Sample_d40_H9-d5-HIO-0E-0N	1	Intestine	Intestine	Mesenchymal	3862
8296	0.0276765	d40	E-N-1	Sample_d40_H9-d5-HIO-0E-0N	2	Intestine	Intestine	Mesenchymal	3460
37939	0.0356951	d40	E-N-1	Sample_d40_H9-d5-HIO-0E-0N	4	Intestine	Intestine	Mesenchymal	7042
41923	0.0608775	d40	E-N-1	Sample_d40_H9-d5-HIO-0E-0N	12	Intestine	Intestine	Mesenchymal	7450
20368	0.0436252	d40	E-N-1	Sample_d40_H9-d5-HIO-0E-0N	12	Intestine	Intestine	Mesenchymal	5202
6835	0.0507517	d40	E-N-1	Sample_d40_H9-d5-HIO-0E-0N	6	Intestine	Intestine	Mesenchymal	3054
13438	0.0772982	d40	E-N-1	Sample_d40_H9-d5-HIO-0E-0N	12	Intestine	Intestine	Mesenchymal	4325
5653	0.0283662	d40	E-N-1	Sample_d40_H9-d5-HIO-0E-0N	1	Intestine	Intestine	Mesenchymal	2699
14237	0.0459072	d40	E-N-1	Sample_d40_H9-d5-HIO-0E-0N	6	Intestine	Intestine	Mesenchymal	4401
6949	0.0555436	d40	E-N-1	Sample_d40_H9-d5-HIO-0E-0N	6	Lung	Lung	Mesenchymal	3128
10685	0.0289105	d40	E-N-1	Sample_d40_H9-d5-HIO-0E-0N	1	Intestine	Intestine	Mesenchymal	4022
6279	0.0624929	d40	E-N-1	Sample_d40_H9-d5-HIO-0E-0N	3	Stomach	Stomach	Mesenchymal	2851
15454	0.0342085	d40	E-N-1	Sample_d40_H9-d5-HIO-0E-0N	4	Intestine	Intestine	Mesenchymal	4854
18699	0.0633745	d40	E-N-1	Sample_d40_H9-d5-HIO-0E-0N	0	Intestine	Intestine	Mesenchymal	5344
7209	0.0479452	d40	E-N-1	Sample_d40_H9-d5-HIO-0E-0N	3	Intestine	Intestine	Mesenchymal	3073
6646	0.0186645	d40	E-N-1	Sample_d40_H9-d5-HIO-0E-0N	1	Intestine	Intestine	Mesenchymal	3090
6143	0.0284726	d40	E-N-1	Sample_d40_H9-d5-HIO-0E-0N	1	Intestine	Intestine	Mesenchymal	3033
7359	0.0205235	d40	E-N-1	Sample_d40_H9-d5-HIO-0E-0N	1	Intestine	Intestine	Mesenchymal	3117
11132	0.0508951	d40	E-N-1	Sample_d40_H9-d5-HIO-0E-0N	4	Intestine	Intestine	Mesenchymal	4377
8383	0.0583189	d40	E-N-1	Sample_d40_H9-d5-HIO-0E-0N	6	Lung	Lung	Mesenchymal	3548
5765	0.0424434	d40	E-N-1	Sample_d40_H9-d5-HIO-0E-0N	1	Intestine	Intestine	Mesenchymal	2606
9950	0.0367465	d40	E-N-1	Sample_d40_H9-d5-HIO-0E-0N	7	Intestine	Intestine	Mesenchymal	3522
6973	0.0183842	d40	E-N-1	Sample_d40_H9-d5-HIO-0E-0N	3	Intestine	Intestine	Mesenchymal	3106
15911	0.0611655	d40	E-N-1	Sample_d40_H9-d5-HIO-0E-0N	4	Intestine	Intestine	Mesenchymal	4927
33370	0.0508603	d40	E-N-1	Sample_d40_H9-d5-HIO-0E-0N	12	Lung	Lung	Mesenchymal	6591
8222	0.0436873	d40	E-N-1	Sample_d40_H9-d5-HIO-0E-0N	1	Intestine	Intestine	Mesenchymal	3370
15268	0.0208545	d40	E-N-1	Sample_d40_H9-d5-HIO-0E-0N	5	Intestine	Intestine	Mesenchymal	5212
14597	0.0826697	d40	E-N-1	Sample_d40_H9-d5-HIO-0E-0N	12	Lung	Lung	Mesenchymal	4507
5653	0.0995979	d40	E-N-1	Sample_d40_H9-d5-HIO-0E-0N	3	Intestine	Intestine	Mesenchymal	2677
7159	0.0262612	d40	E-N-1	Sample_d40_H9-d5-HIO-0E-0N	3	Intestine	Intestine	Mesenchymal	3208
7714	0.044229	d40	E-N-1	Sample_d40_H9-d5-HIO-0E-0N	6	Intestine	Intestine	Mesenchymal	3480
9748	0.0163972	d40	E-N-1	Sample_d40_H9-d5-HIO-0E-0N	1	Intestine	Intestine	Mesenchymal	3893
4144	0.0808979	d40	E-N-1	Sample_d40_H9-d5-HIO-0E-0N	9	Stomach	Stomach	Mesenchymal	2135
9492	0.0290123	d40	E-N-1	Sample_d40_H9-d5-HIO-0E-0N	5	Intestine	Intestine	Mesenchymal	3839
7032	0.0463608	d40	E-N-1	Sample_d40_H9-d5-HIO-0E-0N	1	Lung	Lung	Mesenchymal	3038
8943	0.0462721	d40	E-N-1	Sample_d40_H9-d5-HIO-0E-0N	3	Lung	Lung	Mesenchymal	3648
8677	0.00650964	d40	E-N-1	Sample_d40_H9-d5-HIO-0E-0N	3	Stomach	Stomach	Mesenchymal	3582
7581	0.0555878	d40	E-N-1	Sample_d40_H9-d5-HIO-0E-0N	3	Intestine	Intestine	Mesenchymal	3250
10844	0.0356221	d40	E-N-1	Sample_d40_H9-d5-HIO-0E-0N	4	Intestine	Intestine	Mesenchymal	3959
6775	0.0610783	d40	E-N-1	Sample_d40_H9-d5-HIO-0E-0N	6	Intestine	Intestine	Mesenchymal	3150
9229	0.0574138	d40	E-N-1	Sample_d40_H9-d5-HIO-0E-0N	6	Lung	Lung	Mesenchymal	3736
7057	0.0181522	d40	E-N-1	Sample_d40_H9-d5-HIO-0E-0N	1	Intestine	Intestine	Mesenchymal	3144
19216	0.0651511	d40	E-N-1	Sample_d40_H9-d5-HIO-0E-0N	13	Intestine	Intestine	Mesenchymal	5271
12736	0.0530043	d40	E-N-1	Sample_d40_H9-d5-HIO-0E-0N	8	Lung	Lung	Mesenchymal	4498
8273	0.0122272	d40	E-N-1	Sample_d40_H9-d5-HIO-0E-0N	1	Intestine	Intestine	Mesenchymal	3551
8364	0.0114864	d40	E-N-1	Sample_d40_H9-d5-HIO-0E-0N	1	Intestine	Intestine	Mesenchymal	3500
7172	0.0422984	d40	E-N-1	Sample_d40_H9-d5-HIO-0E-0N	6	Intestine	Intestine	Mesenchymal	3189
5070	0.0466165	d40	E-N-1	Sample_d40_H9-d5-HIO-0E-0N	3	Stomach	Stomach	Mesenchymal	2591
30115	0.067464	d40	E-N-1	Sample_d40_H9-d5-HIO-0E-0N	11	Intestine	Intestine	Mesenchymal	6806
7639	0.0185	d40	E-N-1	Sample_d40_H9-d5-HIO-0E-0N	1	Intestine	Intestine	Mesenchymal	3271
9945	0.0671862	d40	E-N-1	Sample_d40_H9-d5-HIO-0E-0N	6	Lung	Lung	Mesenchymal	3736
11885	0.0397614	d40	E-N-1	Sample_d40_H9-d5-HIO-0E-0N	6	Lung	Lung	Mesenchymal	4125
11757	0.0540051	d40	E-N-1	Sample_d40_H9-d5-HIO-0E-0N	6	Intestine	Intestine	Mesenchymal	4265
8646	0.0266817	d40	E-N-1	Sample_d40_H9-d5-HIO-0E-0N	1	Intestine	Intestine	Mesenchymal	3395
7953	0.0350514	d40	E-N-1	Sample_d40_H9-d5-HIO-0E-0N	6	Lung	Lung	Mesenchymal	3379
15296	0.0443998	d40	E-N-1	Sample_d40_H9-d5-HIO-0E-0N	1	Intestine	Intestine	Mesenchymal	5254
9761	0.0515892	d40	E-N-1	Sample_d40_H9-d5-HIO-0E-0N	6	Lung	Lung	Mesenchymal	3758
10178	0.0172168	d40	E-N-1	Sample_d40_H9-d5-HIO-0E-0N	4	Intestine	Intestine	Mesenchymal	4062
9562	0.043753	d40	E-N-1	Sample_d40_H9-d5-HIO-0E-0N	4	Intestine	Intestine	Mesenchymal	3947
15678	0.0500966	d40	E-N-1	Sample_d40_H9-d5-HIO-0E-0N	4	Intestine	Intestine	Mesenchymal	5047
11546	0.0601186	d40	E-N-1	Sample_d40_H9-d5-HIO-0E-0N	4	Lung	Lung	Mesenchymal	4133
6828	0.0591728	d40	E-N-1	Sample_d40_H9-d5-HIO-0E-0N	9	Intestine	Intestine	Mesenchymal	3145
7651	0.0301945	d40	E-N-1	Sample_d40_H9-d5-HIO-0E-0N	10	Stomach	Stomach	Mesenchymal	3422
19996	0.022875	d40	E-N-1	Sample_d40_H9-d5-HIO-0E-0N	4	Intestine	Intestine	Mesenchymal	5834
10984	0.00718225	d40	E-N-1	Sample_d40_H9-d5-HIO-0E-0N	4	Intestine	Intestine	Mesenchymal	3930
6095	0.0375679	d40	E-N-1	Sample_d40_H9-d5-HIO-0E-0N	1	Intestine	Intestine	Mesenchymal	2703
27482	0.0404242	d40	E-N-1	Sample_d40_H9-d5-HIO-0E-0N	6	Intestine	Intestine	Mesenchymal	6670
3951	0.0342234	d40	E-N-1	Sample_d40_H9-d5-HIO-0E-0N	2	Intestine	Intestine	Mesenchymal	2201
9940	0.0378952	d40	E-N-1	Sample_d40_H9-d5-HIO-0E-0N	3	Intestine	Intestine	Mesenchymal	3853
11224	0.0858154	d40	E-N-1	Sample_d40_H9-d5-HIO-0E-0N	5	Intestine	Intestine	Mesenchymal	4081
8481	0.0572068	d40	E-N-1	Sample_d40_H9-d5-HIO-0E-0N	6	Intestine	Intestine	Mesenchymal	3378
19058	0.0701985	d40	E-N-1	Sample_d40_H9-d5-HIO-0E-0N	4	Intestine	Intestine	Mesenchymal	5325
14628	0.0271594	d40	E-N-1	Sample_d40_H9-d5-HIO-0E-0N	5	Intestine	Intestine	Mesenchymal	5012
15423	0.0430277	d40	E-N-1	Sample_d40_H9-d5-HIO-0E-0N	5	Intestine	Intestine	Mesenchymal	4974
5717	0.0274646	d40	E-N-1	Sample_d40_H9-d5-HIO-0E-0N	1	Intestine	Intestine	Mesenchymal	2735
25473	0.0813299	d40	E-N-1	Sample_d40_H9-d5-HIO-0E-0N	13	Intestine	Intestine	Mesenchymal	6146
18553	0.0478926	d40	E-N-1	Sample_d40_H9-d5-HIO-0E-0N	4	Intestine	Intestine	Mesenchymal	5585
10157	0.0573148	d40	E-N-1	Sample_d40_H9-d5-HIO-0E-0N	12	Stomach	Stomach	Mesenchymal	3855
8335	0.0815327	d40	E-N-1	Sample_d40_H9-d5-HIO-0E-0N	13	Intestine	Intestine	Mesenchymal	3645
16624	0.0692288	d40	E-N-1	Sample_d40_H9-d5-HIO-0E-0N	6	Intestine	Intestine	Mesenchymal	5450
8727	0.0434126	d40	E-N-1	Sample_d40_H9-d5-HIO-0E-0N	2	Intestine	Intestine	Mesenchymal	3624
8098	0.0338844	d40	E-N-1	Sample_d40_H9-d5-HIO-0E-0N	1	Intestine	Intestine	Mesenchymal	3310
11259	0.0265911	d40	E-N-1	Sample_d40_H9-d5-HIO-0E-0N	7	Intestine	Intestine	Mesenchymal	4154
7394	0.0623217	d40	E-N-1	Sample_d40_H9-d5-HIO-0E-0N	6	Lung	Lung	Mesenchymal	3249
5984	0.0271167	d40	E-N-1	Sample_d40_H9-d5-HIO-0E-0N	1	Intestine	Intestine	Mesenchymal	2869
12583	0.0432581	d40	E-N-1	Sample_d40_H9-d5-HIO-0E-0N	6	Intestine	Intestine	Mesenchymal	4095
11312	0.0289845	d40	E-N-1	Sample_d40_H9-d5-HIO-0E-0N	4	Intestine	Intestine	Mesenchymal	4385
6682	0.0163178	d40	E-N-1	Sample_d40_H9-d5-HIO-0E-0N	1	Intestine	Intestine	Mesenchymal	3092
8478	0.0520874	d40	E-N-1	Sample_d40_H9-d5-HIO-0E-0N	9	Intestine	Intestine	Mesenchymal	3448
16416	0.0551389	d40	E-N-1	Sample_d40_H9-d5-HIO-0E-0N	4	Intestine	Intestine	Mesenchymal	5040
10999	0.0277283	d40	E-N-1	Sample_d40_H9-d5-HIO-0E-0N	9	Intestine	Intestine	Mesenchymal	3939
29702	0.0507864	d40	E-N-1	Sample_d40_H9-d5-HIO-0E-0N	12	Intestine	Intestine	Mesenchymal	6945
4647	0.096428	d40	E-N-1	Sample_d40_H9-d5-HIO-0E-0N	6	Stomach	Stomach	Mesenchymal	2480
10051	0.0534703	d40	E-N-1	Sample_d40_H9-d5-HIO-0E-0N	4	Lung	Lung	Mesenchymal	4100
9882	0.0754758	d40	E-N-1	Sample_d40_H9-d5-HIO-0E-0N	4	Intestine	Intestine	Mesenchymal	3657
8700	0.0441777	d40	E-N-1	Sample_d40_H9-d5-HIO-0E-0N	8	Stomach	Stomach	Mesenchymal	3285
8339	0.0531751	d40	E-N-1	Sample_d40_H9-d5-HIO-0E-0N	4	Intestine	Intestine	Mesenchymal	3795
10823	0.0287788	d40	E-N-1	Sample_d40_H9-d5-HIO-0E-0N	1	Intestine	Intestine	Mesenchymal	4112
7357	0.037263	d40	E-N-1	Sample_d40_H9-d5-HIO-0E-0N	3	Intestine	Intestine	Mesenchymal	3224
5941	0.0398429	d40	E-N-1	Sample_d40_H9-d5-HIO-0E-0N	2	Intestine	Intestine	Mesenchymal	2769
15369	0.0389566	d40	E-N-1	Sample_d40_H9-d5-HIO-0E-0N	13	Intestine	Intestine	Mesenchymal	4929
17457	0.064789	d40	E-N-1	Sample_d40_H9-d5-HIO-0E-0N	6	Intestine	Intestine	Mesenchymal	5328
26288	0.0548414	d40	E-N-1	Sample_d40_H9-d5-HIO-0E-0N	11	Lung	Lung	Mesenchymal	6138
27980	0.0474896	d40	E-N-1	Sample_d40_H9-d5-HIO-0E-0N	7	Intestine	Intestine	Mesenchymal	6787
4946	0.0604036	d40	E-N-1	Sample_d40_H9-d5-HIO-0E-0N	1	Intestine	Intestine	Mesenchymal	2440
12933	0.0170327	d40	E-N-1	Sample_d40_H9-d5-HIO-0E-0N	4	Intestine	Intestine	Mesenchymal	4472
5579	0.00252055	d40	E-N-1	Sample_d40_H9-d5-HIO-0E-0N	1	Intestine	Intestine	Mesenchymal	2528
7893	0.0474666	d40	E-N-1	Sample_d40_H9-d5-HIO-0E-0N	1	Intestine	Intestine	Mesenchymal	3395
11423	0.0537215	d40	E-N-1	Sample_d40_H9-d5-HIO-0E-0N	4	Stomach	Stomach	Mesenchymal	4337
13731	0.0502917	d40	E-N-1	Sample_d40_H9-d5-HIO-0E-0N	12	Intestine	Intestine	Mesenchymal	4397
12248	0.0777341	d40	E-N-1	Sample_d40_H9-d5-HIO-0E-0N	9	Intestine	Intestine	Mesenchymal	4421
10433	0.0803617	d40	E-N-1	Sample_d40_H9-d5-HIO-0E-0N	12	Intestine	Intestine	Mesenchymal	3651
7612	0.0602126	d40	E-N-1	Sample_d40_H9-d5-HIO-0E-0N	6	Intestine	Intestine	Mesenchymal	3343
28358	0.0344855	d40	E-N-1	Sample_d40_H9-d5-HIO-0E-0N	7	Intestine	Intestine	Mesenchymal	6601
17707	0.0532701	d40	E-N-1	Sample_d40_H9-d5-HIO-0E-0N	12	Intestine	Intestine	Mesenchymal	4954
11288	0.0437799	d40	E-N-1	Sample_d40_H9-d5-HIO-0E-0N	6	Intestine	Intestine	Mesenchymal	4219
20174	0.0800359	d40	E-N-1	Sample_d40_H9-d5-HIO-0E-0N	0	Lung	Lung	Mesenchymal	5126
13134	0.017426	d40	E-N-1	Sample_d40_H9-d5-HIO-0E-0N	3	Intestine	Intestine	Mesenchymal	4657
11409	0.0452408	d40	E-N-1	Sample_d40_H9-d5-HIO-0E-0N	6	Lung	Lung	Mesenchymal	4217
6761	0.0309775	d40	E-N-1	Sample_d40_H9-d5-HIO-0E-0N	1	Intestine	Intestine	Mesenchymal	3071
17752	0.0665427	d40	E-N-1	Sample_d40_H9-d5-HIO-0E-0N	6	Intestine	Intestine	Mesenchymal	4937
28721	0.0543851	d40	E-N-1	Sample_d40_H9-d5-HIO-0E-0N	12	Intestine	Intestine	Mesenchymal	6575
19350	0.0649465	d40	E-N-1	Sample_d40_H9-d5-HIO-0E-0N	12	Intestine	Intestine	Mesenchymal	5564
5504	0.0296736	d40	E-N-1	Sample_d40_H9-d5-HIO-0E-0N	1	Intestine	Intestine	Mesenchymal	2830
12157	0.00861972	d40	E-N-1	Sample_d40_H9-d5-HIO-0E-0N	5	Intestine	Intestine	Mesenchymal	4210
6419	0.0771915	d40	E-N-1	Sample_d40_H9-d5-HIO-0E-0N	6	Intestine	Intestine	Mesenchymal	2891
6868	0.0696233	d40	E-N-1	Sample_d40_H9-d5-HIO-0E-0N	9	Intestine	Intestine	Mesenchymal	2901
8270	0.0161923	d40	E-N-1	Sample_d40_H9-d5-HIO-0E-0N	1	Intestine	Intestine	Mesenchymal	3382
4861	0.0584562	d40	E-N-1	Sample_d40_H9-d5-HIO-0E-0N	3	Lung	Lung	Mesenchymal	2451
40943	0.0510482	d40	E-N-1	Sample_d40_H9-d5-HIO-0E-0N	13	Intestine	Intestine	Mesenchymal	7699
7298	0.0470755	d40	E-N-1	Sample_d40_H9-d5-HIO-0E-0N	3	Stomach	Stomach	Mesenchymal	3098
7931	0.0462295	d40	E-N-1	Sample_d40_H9-d5-HIO-0E-0N	1	Intestine	Intestine	Mesenchymal	3322
6920	0.0453443	d40	E-N-1	Sample_d40_H9-d5-HIO-0E-0N	6	Intestine	Intestine	Mesenchymal	3070
9283	0.0463713	d40	E-N-1	Sample_d40_H9-d5-HIO-0E-0N	8	Lung	Lung	Mesenchymal	3654
7173	0.0742609	d40	E-N-1	Sample_d40_H9-d5-HIO-0E-0N	9	Intestine	Intestine	Mesenchymal	3164
8582	0.0242383	d40	E-N-1	Sample_d40_H9-d5-HIO-0E-0N	5	Intestine	Intestine	Mesenchymal	3581
10109	0.080116	d40	E-N-1	Sample_d40_H9-d5-HIO-0E-0N	7	Intestine	Intestine	Mesenchymal	3617
7075	0.031422	d40	E-N-1	Sample_d40_H9-d5-HIO-0E-0N	3	Intestine	Intestine	Mesenchymal	3135
43084	0.0411038	d40	E-N-1	Sample_d40_H9-d5-HIO-0E-0N	7	Intestine	Intestine	Mesenchymal	8068
8435	0.06719	d40	E-N-1	Sample_d40_H9-d5-HIO-0E-0N	6	Intestine	Intestine	Mesenchymal	3524
17643	0.0432471	d40	E-N-1	Sample_d40_H9-d5-HIO-0E-0N	4	Intestine	Intestine	Mesenchymal	5057
10151	0.0443398	d40	E-N-1	Sample_d40_H9-d5-HIO-0E-0N	6	Intestine	Intestine	Mesenchymal	3962
16301	0.0420774	d40	E-N-1	Sample_d40_H9-d5-HIO-0E-0N	4	Intestine	Intestine	Mesenchymal	5010
5354	0.0481311	d40	E-N-1	Sample_d40_H9-d5-HIO-0E-0N	1	Intestine	Intestine	Mesenchymal	2644
6637	0.0319755	d40	E-N-1	Sample_d40_H9-d5-HIO-0E-0N	1	Intestine	Intestine	Mesenchymal	3054
7056	0.0797299	d40	E-N-1	Sample_d40_H9-d5-HIO-0E-0N	7	Intestine	Intestine	Mesenchymal	3057
6009	0.0802107	d40	E-N-1	Sample_d40_H9-d5-HIO-0E-0N	3	Intestine	Intestine	Mesenchymal	2879
9594	0.0483217	d40	E-N-1	Sample_d40_H9-d5-HIO-0E-0N	5	Intestine	Intestine	Mesenchymal	3830
7231	0.0339063	d40	E-N-1	Sample_d40_H9-d5-HIO-0E-0N	1	Intestine	Intestine	Mesenchymal	2975
7420	0.0476281	d40	E-N-1	Sample_d40_H9-d5-HIO-0E-0N	1	Intestine	Intestine	Mesenchymal	3352
8528	0.0413229	d40	E-N-1	Sample_d40_H9-d5-HIO-0E-0N	8	Intestine	Intestine	Mesenchymal	3289
9489	0.0412424	d40	E-N-1	Sample_d40_H9-d5-HIO-0E-0N	6	Intestine	Intestine	Mesenchymal	3583
12764	0.0588579	d40	E-N-1	Sample_d40_H9-d5-HIO-0E-0N	4	Stomach	Stomach	Mesenchymal	4453
10232	0.0542907	d40	E-N-1	Sample_d40_H9-d5-HIO-0E-0N	6	Intestine	Intestine	Mesenchymal	3996
8611	0.0508432	d40	E-N-1	Sample_d40_H9-d5-HIO-0E-0N	8	Intestine	Intestine	Mesenchymal	3540
8155	0.0666607	d40	E-N-1	Sample_d40_H9-d5-HIO-0E-0N	1	Intestine	Intestine	Mesenchymal	3449
5849	0.0734641	d40	E-N-1	Sample_d40_H9-d5-HIO-0E-0N	1	Intestine	Intestine	Mesenchymal	2861
7680	0.0827605	d40	E-N-1	Sample_d40_H9-d5-HIO-0E-0N	6	Intestine	Intestine	Mesenchymal	3199
7169	0.0449381	d40	E-N-1	Sample_d40_H9-d5-HIO-0E-0N	1	Intestine	Intestine	Mesenchymal	3189
7748	0.052214	d40	E-N-1	Sample_d40_H9-d5-HIO-0E-0N	9	Intestine	Intestine	Mesenchymal	3447
33386	0.0631181	d40	E-N-1	Sample_d40_H9-d5-HIO-0E-0N	12	Intestine	Intestine	Mesenchymal	6683
10870	0.0310526	d40	E-N-1	Sample_d40_H9-d5-HIO-0E-0N	3	Stomach	Stomach	Mesenchymal	3925
7224	0.0557613	d40	E-N-1	Sample_d40_H9-d5-HIO-0E-0N	1	Intestine	Intestine	Mesenchymal	3139
6319	0.0712061	d40	E-N-1	Sample_d40_H9-d5-HIO-0E-0N	5	Intestine	Intestine	Mesenchymal	2808
7165	0.0992044	d40	E-N-1	Sample_d40_H9-d5-HIO-0E-0N	12	Intestine	Intestine	Mesenchymal	2906
8434	0.0640879	d40	E-N-1	Sample_d40_H9-d5-HIO-0E-0N	1	Intestine	Intestine	Mesenchymal	3361
9156	0.0407264	d40	E-N-1	Sample_d40_H9-d5-HIO-0E-0N	1	Stomach	Stomach	Mesenchymal	3564
9598	0.080026	d40	E-N-1	Sample_d40_H9-d5-HIO-0E-0N	6	Stomach	Stomach	Mesenchymal	3586
14515	0.0333592	d40	E-N-1	Sample_d40_H9-d5-HIO-0E-0N	0	Intestine	Intestine	Mesenchymal	4126
19513	0.0504276	d40	E-N-1	Sample_d40_H9-d5-HIO-0E-0N	6	Lung	Lung	Mesenchymal	5143
8822	0.0540935	d40	E-N-1	Sample_d40_H9-d5-HIO-0E-0N	6	Lung	Lung	Mesenchymal	3580
6516	0.0629775	d40	E-N-1	Sample_d40_H9-d5-HIO-0E-0N	9	Intestine	Intestine	Mesenchymal	3054
8043	0.0263584	d40	E-N-1	Sample_d40_H9-d5-HIO-0E-0N	1	Intestine	Intestine	Mesenchymal	3496
7755	0.0304111	d40	E-N-1	Sample_d40_H9-d5-HIO-0E-0N	1	Intestine	Intestine	Mesenchymal	3368
14044	0.0528927	d40	E-N-1	Sample_d40_H9-d5-HIO-0E-0N	12	Intestine	Intestine	Mesenchymal	4513
8287	0.0474154	d40	E-N-1	Sample_d40_H9-d5-HIO-0E-0N	5	Intestine	Intestine	Mesenchymal	3490
9661	0.0721395	d40	E-N-1	Sample_d40_H9-d5-HIO-0E-0N	3	Intestine	Intestine	Mesenchymal	3929
7169	0.0865277	d40	E-N-1	Sample_d40_H9-d5-HIO-0E-0N	4	Lung	Lung	Mesenchymal	3352
8559	0.0258065	d40	E-N-1	Sample_d40_H9-d5-HIO-0E-0N	1	Intestine	Intestine	Mesenchymal	3531
5321	0.0513344	d40	E-N-1	Sample_d40_H9-d5-HIO-0E-0N	1	Intestine	Intestine	Mesenchymal	2559
9842	0.0338913	d40	E-N-1	Sample_d40_H9-d5-HIO-0E-0N	6	Intestine	Intestine	Mesenchymal	4063
9848	0.0657347	d40	E-N-1	Sample_d40_H9-d5-HIO-0E-0N	2	Intestine	Intestine	Mesenchymal	3855
6879	0.0550159	d40	E-N-1	Sample_d40_H9-d5-HIO-0E-0N	9	Intestine	Intestine	Mesenchymal	2943
13760	0.0438513	d40	E-N-1	Sample_d40_H9-d5-HIO-0E-0N	5	Intestine	Intestine	Mesenchymal	4873
6216	0.00375608	d40	E-N-1	Sample_d40_H9-d5-HIO-0E-0N	7	Intestine	Intestine	Mesenchymal	2424
7817	0.0563658	d40	E-N-1	Sample_d40_H9-d5-HIO-0E-0N	1	Intestine	Intestine	Mesenchymal	3285
9094	0.0876253	d40	E-N-1	Sample_d40_H9-d5-HIO-0E-0N	6	Intestine	Intestine	Mesenchymal	3608
7983	0.054061	d40	E-N-1	Sample_d40_H9-d5-HIO-0E-0N	0	Intestine	Intestine	Mesenchymal	3125
7405	0.0474098	d40	E-N-1	Sample_d40_H9-d5-HIO-0E-0N	9	Stomach	Stomach	Mesenchymal	3021
7612	0.0163237	d40	E-N-1	Sample_d40_H9-d5-HIO-0E-0N	1	Intestine	Intestine	Mesenchymal	3196
11684	0.0641237	d40	E-N-1	Sample_d40_H9-d5-HIO-0E-0N	0	Lung	Lung	Mesenchymal	4252
6452	0.0953133	d40	E-N-1	Sample_d40_H9-d5-HIO-0E-0N	6	Lung	Lung	Mesenchymal	2940
11341	0.0689575	d40	E-N-1	Sample_d40_H9-d5-HIO-0E-0N	8	Lung	Lung	Mesenchymal	3907
7276	0.0299239	d40	E-N-1	Sample_d40_H9-d5-HIO-0E-0N	6	Intestine	Intestine	Mesenchymal	3342
6910	0.0519376	d40	E-N-1	Sample_d40_H9-d5-HIO-0E-0N	0	Intestine	Intestine	Mesenchymal	3266
10158	0.0487789	d40	E-N-1	Sample_d40_H9-d5-HIO-0E-0N	3	Intestine	Intestine	Mesenchymal	3840
13720	0.0727204	d40	E-N-1	Sample_d40_H9-d5-HIO-0E-0N	4	Intestine	Intestine	Mesenchymal	4545
8485	0.0829985	d40	E-N-1	Sample_d40_H9-d5-HIO-0E-0N	6	Intestine	Intestine	Mesenchymal	3442
17776	0.0582374	d40	E-N-1	Sample_d40_H9-d5-HIO-0E-0N	5	Intestine	Intestine	Mesenchymal	5385
10353	0.0701306	d40	E-N-1	Sample_d40_H9-d5-HIO-0E-0N	0	Lung	Lung	Mesenchymal	3877
12381	0.0429323	d40	E-N-1	Sample_d40_H9-d5-HIO-0E-0N	1	Intestine	Intestine	Mesenchymal	4378
11765	0.0446711	d40	E-N-1	Sample_d40_H9-d5-HIO-0E-0N	4	Intestine	Intestine	Mesenchymal	4270
7895	0.0559879	d40	E-N-1	Sample_d40_H9-d5-HIO-0E-0N	6	Lung	Lung	Mesenchymal	3318
11308	0.0479631	d40	E-N-1	Sample_d40_H9-d5-HIO-0E-0N	6	Stomach	Stomach	Mesenchymal	4130
5481	0.0774131	d40	E-N-1	Sample_d40_H9-d5-HIO-0E-0N	7	Intestine	Intestine	Mesenchymal	2713
9578	0.0501712	d40	E-N-1	Sample_d40_H9-d5-HIO-0E-0N	7	Intestine	Intestine	Mesenchymal	3669
7861	0.0241141	d40	E-N-1	Sample_d40_H9-d5-HIO-0E-0N	1	Intestine	Intestine	Mesenchymal	3311
6909	0.0383017	d40	E-N-1	Sample_d40_H9-d5-HIO-0E-0N	1	Intestine	Intestine	Mesenchymal	3134
6893	0.0369885	d40	E-N-1	Sample_d40_H9-d5-HIO-0E-0N	6	Stomach	Stomach	Mesenchymal	3078
14566	0.0702065	d40	E-N-1	Sample_d40_H9-d5-HIO-0E-0N	6	Lung	Lung	Mesenchymal	4846
12931	0.0610648	d40	E-N-1	Sample_d40_H9-d5-HIO-0E-0N	6	Intestine	Intestine	Mesenchymal	4746
9810	0.0159306	d40	E-N-1	Sample_d40_H9-d5-HIO-0E-0N	12	Stomach	Stomach	Mesenchymal	3882
16315	0.0562605	d40	E-N-1	Sample_d40_H9-d5-HIO-0E-0N	4	Lung	Lung	Mesenchymal	5108
3241	0.00357214	d40	E-N-1	Sample_d40_H9-d5-HIO-0E-0N	6	Lung	Lung	Mesenchymal	1663
8682	0.0418793	d40	E-N-1	Sample_d40_H9-d5-HIO-0E-0N	6	Intestine	Intestine	Mesenchymal	3641
18707	0.0585452	d40	E-N-1	Sample_d40_H9-d5-HIO-0E-0N	4	Intestine	Intestine	Mesenchymal	5360
8868	0.0513859	d40	E-N-1	Sample_d40_H9-d5-HIO-0E-0N	5	Intestine	Intestine	Mesenchymal	3700
11052	0.0328527	d40	E-N-1	Sample_d40_H9-d5-HIO-0E-0N	5	Intestine	Intestine	Mesenchymal	4249
7560	0.0540463	d40	E-N-1	Sample_d40_H9-d5-HIO-0E-0N	3	Intestine	Intestine	Mesenchymal	3051
7748	0.0667639	d40	E-N-1	Sample_d40_H9-d5-HIO-0E-0N	6	Intestine	Intestine	Mesenchymal	3269
21816	0.069288	d40	E-N-1	Sample_d40_H9-d5-HIO-0E-0N	4	Lung	Lung	Mesenchymal	5555
8053	0.0456388	d40	E-N-1	Sample_d40_H9-d5-HIO-0E-0N	6	Intestine	Intestine	Mesenchymal	3514
18512	0.0769352	d40	E-N-1	Sample_d40_H9-d5-HIO-0E-0N	12	Intestine	Intestine	Mesenchymal	5245
12043	0.051888	d40	E-N-1	Sample_d40_H9-d5-HIO-0E-0N	4	Intestine	Intestine	Mesenchymal	4342
4738	0.0269769	d40	E-N-1	Sample_d40_H9-d5-HIO-0E-0N	1	Intestine	Intestine	Mesenchymal	2166
9807	0.0736932	d40	E-N-1	Sample_d40_H9-d5-HIO-0E-0N	9	Intestine	Intestine	Mesenchymal	3746
9700	0.0150746	d40	E-N-1	Sample_d40_H9-d5-HIO-0E-0N	4	Lung	Lung	Mesenchymal	3961
3220	0.0399155	d40	E-N-1	Sample_d40_H9-d5-HIO-0E-0N	1	Intestine	Intestine	Mesenchymal	1778
7152	0.0589317	d40	E-N-1	Sample_d40_H9-d5-HIO-0E-0N	5	Lung	Lung	Mesenchymal	2996
5768	0.03125	d40	E-N-1	Sample_d40_H9-d5-HIO-0E-0N	1	Intestine	Intestine	Mesenchymal	2867
7308	0.0303141	d40	E-N-1	Sample_d40_H9-d5-HIO-0E-0N	6	Stomach	Stomach	Mesenchymal	3164
3269	0.032386	d40	E-N-1	Sample_d40_H9-d5-HIO-0E-0N	3	Lung	Lung	Mesenchymal	1755
15833	0.058926	d40	E-N-1	Sample_d40_H9-d5-HIO-0E-0N	4	Intestine	Intestine	Mesenchymal	4730
6493	0.013329	d40	E-N-1	Sample_d40_H9-d5-HIO-0E-0N	3	Intestine	Intestine	Mesenchymal	2970
6419	0.0405019	d40	E-N-1	Sample_d40_H9-d5-HIO-0E-0N	1	Intestine	Intestine	Mesenchymal	2982
9565	0.0642174	d40	E-N-1	Sample_d40_H9-d5-HIO-0E-0N	4	Lung	Lung	Mesenchymal	3668
9766	0.0492547	d40	E-N-1	Sample_d40_H9-d5-HIO-0E-0N	6	Intestine	Intestine	Mesenchymal	3656
7889	0.0490733	d40	E-N-1	Sample_d40_H9-d5-HIO-0E-0N	1	Intestine	Intestine	Mesenchymal	3099
11310	0.0598474	d40	E-N-1	Sample_d40_H9-d5-HIO-0E-0N	6	Lung	Lung	Mesenchymal	4167
9468	0.0578287	d40	E-N-1	Sample_d40_H9-d5-HIO-0E-0N	8	Intestine	Intestine	Mesenchymal	3455
3830	0.0817528	d40	E-N-1	Sample_d40_H9-d5-HIO-0E-0N	10	Lung	Lung	Mesenchymal	2061
7402	0.0410007	d40	E-N-1	Sample_d40_H9-d5-HIO-0E-0N	1	Intestine	Intestine	Mesenchymal	3387
9836	0.0386933	d40	E-N-1	Sample_d40_H9-d5-HIO-0E-0N	7	Stomach	Stomach	Mesenchymal	3756
10020	0.0641944	d40	E-N-1	Sample_d40_H9-d5-HIO-0E-0N	6	Stomach	Stomach	Mesenchymal	3926
12303	0.0380291	d40	E-N-1	Sample_d40_H9-d5-HIO-0E-0N	5	Intestine	Intestine	Mesenchymal	4550
5871	0.0264073	d40	E-N-1	Sample_d40_H9-d5-HIO-0E-0N	1	Intestine	Intestine	Mesenchymal	2903
4106	0.0462895	d40	E-N-1	Sample_d40_H9-d5-HIO-0E-0N	1	Intestine	Intestine	Mesenchymal	2181
4941	0.0436965	d40	E-N-1	Sample_d40_H9-d5-HIO-0E-0N	3	Intestine	Intestine	Mesenchymal	2520
8484	0.0373791	d40	E-N-1	Sample_d40_H9-d5-HIO-0E-0N	1	Intestine	Intestine	Mesenchymal	3495
8235	0.0810169	d40	E-N-1	Sample_d40_H9-d5-HIO-0E-0N	6	Intestine	Intestine	Mesenchymal	3526
13500	0.0436449	d40	E-N-1	Sample_d40_H9-d5-HIO-0E-0N	13	Stomach	Stomach	Mesenchymal	4504
8475	0.0533674	d40	E-N-1	Sample_d40_H9-d5-HIO-0E-0N	5	Intestine	Intestine	Mesenchymal	3505
8780	0.0553265	d40	E-N-1	Sample_d40_H9-d5-HIO-0E-0N	9	Intestine	Intestine	Mesenchymal	3547
9835	0.0420484	d40	E-N-1	Sample_d40_H9-d5-HIO-0E-0N	1	Intestine	Intestine	Mesenchymal	4126
12687	0.0817617	d40	E-N-1	Sample_d40_H9-d5-HIO-0E-0N	4	Intestine	Intestine	Mesenchymal	4794
7993	0.0249358	d40	E-N-1	Sample_d40_H9-d5-HIO-0E-0N	6	Intestine	Intestine	Mesenchymal	3499
5936	0.0096463	d40	E-N-1	Sample_d40_H9-d5-HIO-0E-0N	6	Stomach	Stomach	Mesenchymal	2773
9184	0.0391154	d40	E-N-1	Sample_d40_H9-d5-HIO-0E-0N	6	Intestine	Intestine	Mesenchymal	3768
10534	0.0539701	d40	E-N-1	Sample_d40_H9-d5-HIO-0E-0N	3	Intestine	Intestine	Mesenchymal	4094
10004	0.0837799	d40	E-N-1	Sample_d40_H9-d5-HIO-0E-0N	4	Intestine	Intestine	Mesenchymal	3799
12027	0.0373368	d40	E-N-1	Sample_d40_H9-d5-HIO-0E-0N	6	Lung	Lung	Mesenchymal	4173
14470	0.0650667	d40	E-N-1	Sample_d40_H9-d5-HIO-0E-0N	5	Intestine	Intestine	Mesenchymal	4539
9414	0.0591587	d40	E-N-1	Sample_d40_H9-d5-HIO-0E-0N	6	Intestine	Intestine	Mesenchymal	3712
7991	0.0566105	d40	E-N-1	Sample_d40_H9-d5-HIO-0E-0N	6	Intestine	Intestine	Mesenchymal	3436
10651	0.0730035	d40	E-N-1	Sample_d40_H9-d5-HIO-0E-0N	5	Intestine	Intestine	Mesenchymal	4116
21846	0.0283058	d40	E-N-1	Sample_d40_H9-d5-HIO-0E-0N	1	Intestine	Intestine	Mesenchymal	6066
14360	0.0611528	d40	E-N-1	Sample_d40_H9-d5-HIO-0E-0N	6	Lung	Lung	Mesenchymal	4492
6710	0.0921924	d40	E-N-1	Sample_d40_H9-d5-HIO-0E-0N	9	Intestine	Intestine	Mesenchymal	3275
4987	0.0300471	d40	E-N-1	Sample_d40_H9-d5-HIO-0E-0N	1	Intestine	Intestine	Mesenchymal	2653
13901	0.0547347	d40	E-N-1	Sample_d40_H9-d5-HIO-0E-0N	7	Lung	Lung	Mesenchymal	4778
8374	0.03861	d40	E-N-1	Sample_d40_H9-d5-HIO-0E-0N	6	Intestine	Intestine	Mesenchymal	3363
3365	0.0341665	d40	E-N-1	Sample_d40_H9-d5-HIO-0E-0N	1	Intestine	Intestine	Mesenchymal	1911
16521	0.0627643	d40	E-N-1	Sample_d40_H9-d5-HIO-0E-0N	4	Intestine	Intestine	Mesenchymal	5190
10254	0.0605889	d40	E-N-1	Sample_d40_H9-d5-HIO-0E-0N	1	Intestine	Intestine	Mesenchymal	3974
15405	0.0649027	d40	E-N-1	Sample_d40_H9-d5-HIO-0E-0N	6	Lung	Lung	Mesenchymal	4680
3803	0.0182272	d40	E-N-1	Sample_d40_H9-d5-HIO-0E-0N	3	Intestine	Intestine	Mesenchymal	2070
15943	0.0499413	d40	E-N-1	Sample_d40_H9-d5-HIO-0E-0N	6	Intestine	Intestine	Mesenchymal	5132
30665	0.080285	d40	E-N-1	Sample_d40_H9-d5-HIO-0E-0N	0	Lung	Lung	Mesenchymal	6543
10713	0.0709811	d40	E-N-1	Sample_d40_H9-d5-HIO-0E-0N	0	Intestine	Intestine	Mesenchymal	3894
5309	0.0349721	d40	E-N-1	Sample_d40_H9-d5-HIO-0E-0N	1	Intestine	Intestine	Mesenchymal	2597
8132	0.0108761	d40	E-N-1	Sample_d40_H9-d5-HIO-0E-0N	1	Intestine	Intestine	Mesenchymal	3307
7926	0.0425827	d40	E-N-1	Sample_d40_H9-d5-HIO-0E-0N	1	Intestine	Intestine	Mesenchymal	3317
8946	0.0605008	d40	E-N-1	Sample_d40_H9-d5-HIO-0E-0N	3	Intestine	Intestine	Mesenchymal	3593
9365	0.0548661	d40	E-N-1	Sample_d40_H9-d5-HIO-0E-0N	9	Intestine	Intestine	Mesenchymal	3812
10863	0.0537508	d40	E-N-1	Sample_d40_H9-d5-HIO-0E-0N	0	Stomach	Stomach	Mesenchymal	4027
6281	0.0520004	d40	E-N-1	Sample_d40_H9-d5-HIO-0E-0N	1	Stomach	Stomach	Mesenchymal	2818
8858	0.0637071	d40	E-N-1	Sample_d40_H9-d5-HIO-0E-0N	9	Intestine	Intestine	Mesenchymal	3553
17028	0.0682259	d40	E-N-1	Sample_d40_H9-d5-HIO-0E-0N	4	Intestine	Intestine	Mesenchymal	5363
15212	0.038055	d40	E-N-1	Sample_d40_H9-d5-HIO-0E-0N	7	Intestine	Intestine	Mesenchymal	4596
6695	0.0305732	d40	E-N-1	Sample_d40_H9-d5-HIO-0E-0N	3	Stomach	Stomach	Mesenchymal	2976
9013	0.0259478	d40	E-N-1	Sample_d40_H9-d5-HIO-0E-0N	6	Intestine	Intestine	Mesenchymal	3615
8257	0.0208465	d40	E-N-1	Sample_d40_H9-d5-HIO-0E-0N	8	Intestine	Intestine	Mesenchymal	3383
12860	0.0892274	d40	E-N-1	Sample_d40_H9-d5-HIO-0E-0N	4	Intestine	Intestine	Mesenchymal	4630
6352	0.0387562	d40	E-N-1	Sample_d40_H9-d5-HIO-0E-0N	1	Intestine	Intestine	Mesenchymal	2807
5988	0.0291433	d40	E-N-1	Sample_d40_H9-d5-HIO-0E-0N	3	Lung	Lung	Mesenchymal	2747
13801	0.0543383	d40	E-N-1	Sample_d40_H9-d5-HIO-0E-0N	3	Intestine	Intestine	Mesenchymal	4864
12632	0.0725775	d40	E-N-1	Sample_d40_H9-d5-HIO-0E-0N	8	Intestine	Intestine	Mesenchymal	4472
8826	0.0296967	d40	E-N-1	Sample_d40_H9-d5-HIO-0E-0N	6	Intestine	Intestine	Mesenchymal	3700
33525	0.0368623	d40	E-N-1	Sample_d40_H9-d5-HIO-0E-0N	4	Lung	Lung	Mesenchymal	6562
9677	0.0504852	d40	E-N-1	Sample_d40_H9-d5-HIO-0E-0N	8	Intestine	Intestine	Mesenchymal	3557
7702	0.0376471	d40	E-N-1	Sample_d40_H9-d5-HIO-0E-0N	6	Stomach	Stomach	Mesenchymal	3160
6934	0.0449933	d40	E-N-1	Sample_d40_H9-d5-HIO-0E-0N	1	Intestine	Intestine	Mesenchymal	3088
10594	0.065974	d40	E-N-1	Sample_d40_H9-d5-HIO-0E-0N	9	Intestine	Intestine	Mesenchymal	4173
4894	0.0584131	d40	E-N-1	Sample_d40_H9-d5-HIO-0E-0N	3	Intestine	Intestine	Mesenchymal	2302
9831	0.047285	d40	E-N-1	Sample_d40_H9-d5-HIO-0E-0N	9	Intestine	Intestine	Mesenchymal	3674
8082	0.0764027	d40	E-N-1	Sample_d40_H9-d5-HIO-0E-0N	13	Intestine	Intestine	Mesenchymal	3503
2619	0.00585652	d40	E-N-1	Sample_d40_H9-d5-HIO-0E-0N	6	Intestine	Intestine	Mesenchymal	1486
11386	0.0272434	d40	E-N-1	Sample_d40_H9-d5-HIO-0E-0N	1	Intestine	Intestine	Mesenchymal	4234
18985	0.0604239	d40	E-N-1	Sample_d40_H9-d5-HIO-0E-0N	13	Intestine	Intestine	Mesenchymal	5412
11840	0.0553925	d40	E-N-1	Sample_d40_H9-d5-HIO-0E-0N	1	Intestine	Intestine	Mesenchymal	4387
9631	0.0501879	d40	E-N-1	Sample_d40_H9-d5-HIO-0E-0N	6	Intestine	Intestine	Mesenchymal	3809
15729	0.049388	d40	E-N-1	Sample_d40_H9-d5-HIO-0E-0N	4	Intestine	Intestine	Mesenchymal	5075
10766	0.0522646	d40	E-N-1	Sample_d40_H9-d5-HIO-0E-0N	6	Intestine	Intestine	Mesenchymal	3823
7659	0.0300135	d40	E-N-1	Sample_d40_H9-d5-HIO-0E-0N	1	Intestine	Intestine	Mesenchymal	3186
7143	0.0896971	d40	E-N-1	Sample_d40_H9-d5-HIO-0E-0N	1	Intestine	Intestine	Mesenchymal	3360
14269	0.067207	d40	E-N-1	Sample_d40_H9-d5-HIO-0E-0N	4	Intestine	Intestine	Mesenchymal	4696
9507	0.0228501	d40	E-N-1	Sample_d40_H9-d5-HIO-0E-0N	1	Intestine	Intestine	Mesenchymal	3762
17167	0.055306	d40	E-N-1	Sample_d40_H9-d5-HIO-0E-0N	8	Intestine	Intestine	Mesenchymal	5018
12421	0.0731565	d40	E-N-1	Sample_d40_H9-d5-HIO-0E-0N	6	Stomach	Stomach	Mesenchymal	3989
7804	0.0676324	d40	E-N-1	Sample_d40_H9-d5-HIO-0E-0N	1	Intestine	Intestine	Mesenchymal	3391
6743	0.0393289	d40	E-N-1	Sample_d40_H9-d5-HIO-0E-0N	1	Intestine	Intestine	Mesenchymal	2956
12191	0.0433199	d40	E-N-1	Sample_d40_H9-d5-HIO-0E-0N	6	Stomach	Stomach	Mesenchymal	4370
11598	0.0455381	d40	E-N-1	Sample_d40_H9-d5-HIO-0E-0N	6	Intestine	Intestine	Mesenchymal	4099
22254	0.0366569	d40	E-N-1	Sample_d40_H9-d5-HIO-0E-0N	0	Lung	Lung	Mesenchymal	5936
11909	0.0138313	d40	E-N-1	Sample_d40_H9-d5-HIO-0E-0N	5	Intestine	Intestine	Mesenchymal	4213
5023	0.0840294	d40	E-N-1	Sample_d40_H9-d5-HIO-0E-0N	1	Intestine	Intestine	Mesenchymal	2573
11754	0.0294136	d40	E-N-1	Sample_d40_H9-d5-HIO-0E-0N	4	Intestine	Intestine	Mesenchymal	4353
15588	0.0760577	d40	E-N-1	Sample_d40_H9-d5-HIO-0E-0N	7	Intestine	Intestine	Mesenchymal	4596
8598	0.0516144	d40	E-N-1	Sample_d40_H9-d5-HIO-0E-0N	6	Lung	Lung	Mesenchymal	3447
7042	0.0481535	d40	E-N-1	Sample_d40_H9-d5-HIO-0E-0N	6	Intestine	Intestine	Mesenchymal	3157
7912	0.0574171	d40	E-N-1	Sample_d40_H9-d5-HIO-0E-0N	1	Intestine	Intestine	Mesenchymal	3363
12999	0.0623103	d40	E-N-1	Sample_d40_H9-d5-HIO-0E-0N	6	Intestine	Intestine	Mesenchymal	4454
7544	0.0633263	d40	E-N-1	Sample_d40_H9-d5-HIO-0E-0N	5	Intestine	Intestine	Mesenchymal	3295
10789	0.0626714	d40	E-N-1	Sample_d40_H9-d5-HIO-0E-0N	6	Intestine	Intestine	Mesenchymal	4009
14433	0.0568367	d40	E-N-1	Sample_d40_H9-d5-HIO-0E-0N	4	Intestine	Intestine	Mesenchymal	4842
10478	0.0394501	d40	E-N-1	Sample_d40_H9-d5-HIO-0E-0N	5	Intestine	Intestine	Mesenchymal	3879
14660	0.0379376	d40	E-N-1	Sample_d40_H9-d5-HIO-0E-0N	4	Intestine	Intestine	Mesenchymal	5053
5463	0.0731492	d40	E-N-1	Sample_d40_H9-d5-HIO-0E-0N	6	Intestine	Intestine	Mesenchymal	2791
9542	0.0395683	d40	E-N-1	Sample_d40_H9-d5-HIO-0E-0N	3	Lung	Lung	Mesenchymal	3549
6800	0.052381	d40	E-N-1	Sample_d40_H9-d5-HIO-0E-0N	8	Intestine	Intestine	Mesenchymal	2925
7405	0.0618919	d40	E-N-1	Sample_d40_H9-d5-HIO-0E-0N	8	Lung	Lung	Mesenchymal	3239
5264	0.0730007	d40	E-N-1	Sample_d40_H9-d5-HIO-0E-0N	8	Intestine	Intestine	Mesenchymal	2633
12126	0.0744842	d40	E-N-1	Sample_d40_H9-d5-HIO-0E-0N	6	Intestine	Intestine	Mesenchymal	4223
5259	0.0113804	d40	E-N-1	Sample_d40_H9-d5-HIO-0E-0N	1	Intestine	Intestine	Mesenchymal	2555
16741	0.0403005	d40	E-N-1	Sample_d40_H9-d5-HIO-0E-0N	1	Intestine	Intestine	Mesenchymal	5250
18810	0.0421338	d40	E-N-1	Sample_d40_H9-d5-HIO-0E-0N	4	Intestine	Intestine	Mesenchymal	5336
14982	0.0627007	d40	E-N-1	Sample_d40_H9-d5-HIO-0E-0N	13	Intestine	Intestine	Mesenchymal	4780
19173	0.0637462	d40	E-N-1	Sample_d40_H9-d5-HIO-0E-0N	12	Intestine	Intestine	Mesenchymal	5238
5618	0.0584064	d40	E-N-1	Sample_d40_H9-d5-HIO-0E-0N	12	Intestine	Intestine	Mesenchymal	2660
4575	0.0678772	d40	E-N-1	Sample_d40_H9-d5-HIO-0E-0N	3	Intestine	Intestine	Mesenchymal	2398
16710	0.072954	d40	E-N-1	Sample_d40_H9-d5-HIO-0E-0N	4	Intestine	Intestine	Mesenchymal	5280
7039	0.0449298	d40	E-N-1	Sample_d40_H9-d5-HIO-0E-0N	1	Intestine	Intestine	Mesenchymal	3073
22554	0.0895768	d40	E-N-1	Sample_d40_H9-d5-HIO-0E-0N	4	Lung	Lung	Mesenchymal	5796
8964	0.0312964	d40	E-N-1	Sample_d40_H9-d5-HIO-0E-0N	8	Intestine	Intestine	Mesenchymal	3406
7343	0.084133	d40	E-N-1	Sample_d40_H9-d5-HIO-0E-0N	7	Intestine	Intestine	Mesenchymal	3312
11432	0.0621323	d40	E-N-1	Sample_d40_H9-d5-HIO-0E-0N	8	Intestine	Intestine	Mesenchymal	3959
6598	0.0726514	d40	E-N-1	Sample_d40_H9-d5-HIO-0E-0N	1	Intestine	Intestine	Mesenchymal	3036
9630	0.0700729	d40	E-N-1	Sample_d40_H9-d5-HIO-0E-0N	14	Stomach	Stomach	Mesenchymal	3828
11184	0.0306427	d40	E-N-1	Sample_d40_H9-d5-HIO-0E-0N	5	Intestine	Intestine	Mesenchymal	4333
6821	0.0413239	d40	E-N-1	Sample_d40_H9-d5-HIO-0E-0N	3	Intestine	Intestine	Mesenchymal	2822
16936	0.0465834	d40	E-N-1	Sample_d40_H9-d5-HIO-0E-0N	4	Intestine	Intestine	Mesenchymal	5108
9734	0.0573112	d40	E-N-1	Sample_d40_H9-d5-HIO-0E-0N	12	Intestine	Intestine	Mesenchymal	3739
7826	0.0340398	d40	E-N-1	Sample_d40_H9-d5-HIO-0E-0N	6	Lung	Lung	Mesenchymal	3309
6343	0.0137888	d40	E-N-1	Sample_d40_H9-d5-HIO-0E-0N	4	Intestine	Intestine	Mesenchymal	2988
2684	0.0746528	d40	E-N-1	Sample_d40_H9-d5-HIO-0E-0N	3	Stomach	Stomach	Mesenchymal	1602
7401	0.0477651	d40	E-N-1	Sample_d40_H9-d5-HIO-0E-0N	1	Intestine	Intestine	Mesenchymal	3297
9250	0.0578718	d40	E-N-1	Sample_d40_H9-d5-HIO-0E-0N	7	Intestine	Intestine	Mesenchymal	3278
11768	0.0382053	d40	E-N-1	Sample_d40_H9-d5-HIO-0E-0N	6	Intestine	Intestine	Mesenchymal	3941
12451	0.0737406	d40	E-N-1	Sample_d40_H9-d5-HIO-0E-0N	12	Intestine	Intestine	Mesenchymal	3961
15574	0.0324235	d40	E-N-1	Sample_d40_H9-d5-HIO-0E-0N	4	Intestine	Intestine	Mesenchymal	4675
7192	0.0232271	d40	E-N-1	Sample_d40_H9-d5-HIO-0E-0N	1	Intestine	Intestine	Mesenchymal	3191
4842	0.033439	d40	E-N-1	Sample_d40_H9-d5-HIO-0E-0N	6	Stomach	Stomach	Mesenchymal	2510
6523	0.0661676	d40	E-N-1	Sample_d40_H9-d5-HIO-0E-0N	3	Intestine	Intestine	Mesenchymal	2942
6292	0.0558278	d40	E-N-1	Sample_d40_H9-d5-HIO-0E-0N	3	Stomach	Stomach	Mesenchymal	2732
19355	0.0803807	d40	E-N-1	Sample_d40_H9-d5-HIO-0E-0N	6	Intestine	Intestine	Mesenchymal	5532
7008	0.063326	d40	E-N-1	Sample_d40_H9-d5-HIO-0E-0N	1	Intestine	Intestine	Mesenchymal	3238
8390	0.060151	d40	E-N-1	Sample_d40_H9-d5-HIO-0E-0N	6	Lung	Lung	Mesenchymal	3485
5114	0.043899	d40	E-N-1	Sample_d40_H9-d5-HIO-0E-0N	3	Lung	Lung	Mesenchymal	2354
11749	0.0887721	d40	E-N-1	Sample_d40_H9-d5-HIO-0E-0N	6	Stomach	Stomach	Mesenchymal	4119
6201	0.0585942	d40	E-N-1	Sample_d40_H9-d5-HIO-0E-0N	1	Intestine	Intestine	Mesenchymal	2800
19263	0.0473472	d40	E-N-1	Sample_d40_H9-d5-HIO-0E-0N	4	Intestine	Intestine	Mesenchymal	5399
7403	0.0296262	d40	E-N-1	Sample_d40_H9-d5-HIO-0E-0N	1	Intestine	Intestine	Mesenchymal	3350
5945	0.0692486	d40	E-N-1	Sample_d40_H9-d5-HIO-0E-0N	9	Intestine	Intestine	Mesenchymal	2780
9241	0.0331006	d40	E-N-1	Sample_d40_H9-d5-HIO-0E-0N	1	Intestine	Intestine	Mesenchymal	3515
6318	0.0477268	d40	E-N-1	Sample_d40_H9-d5-HIO-0E-0N	1	Intestine	Intestine	Mesenchymal	2976
11276	0.059324	d40	E-N-1	Sample_d40_H9-d5-HIO-0E-0N	5	Intestine	Intestine	Mesenchymal	4402
8353	0.0496651	d40	E-N-1	Sample_d40_H9-d5-HIO-0E-0N	6	Lung	Lung	Mesenchymal	3584
8021	0.0545846	d40	E-N-1	Sample_d40_H9-d5-HIO-0E-0N	6	Intestine	Intestine	Mesenchymal	3182
10480	0.0612877	d40	E-N-1	Sample_d40_H9-d5-HIO-0E-0N	5	Intestine	Intestine	Mesenchymal	4043
7738	0.0200321	d40	E-N-1	Sample_d40_H9-d5-HIO-0E-0N	1	Intestine	Intestine	Mesenchymal	3345
3303	0.0366555	d40	E-N-1	Sample_d40_H9-d5-HIO-0E-0N	7	Intestine	Intestine	Mesenchymal	1886
10337	0.0686165	d40	E-N-1	Sample_d40_H9-d5-HIO-0E-0N	9	Intestine	Intestine	Mesenchymal	3937
6941	0.0148574	d40	E-N-1	Sample_d40_H9-d5-HIO-0E-0N	1	Intestine	Intestine	Mesenchymal	2992
8072	0.0209081	d40	E-N-1	Sample_d40_H9-d5-HIO-0E-0N	1	Intestine	Intestine	Mesenchymal	3223
4405	0.0362403	d40	E-N-1	Sample_d40_H9-d5-HIO-0E-0N	3	Intestine	Intestine	Mesenchymal	2155
6259	0.0343988	d40	E-N-1	Sample_d40_H9-d5-HIO-0E-0N	3	Intestine	Intestine	Mesenchymal	2647
21209	0.060696	d40	E-N-1	Sample_d40_H9-d5-HIO-0E-0N	4	Intestine	Intestine	Mesenchymal	6036
8116	0.0521212	d40	E-N-1	Sample_d40_H9-d5-HIO-0E-0N	1	Intestine	Intestine	Mesenchymal	3429
10302	0.0304319	d40	E-N-1	Sample_d40_H9-d5-HIO-0E-0N	4	Intestine	Intestine	Mesenchymal	3891
6363	0.0413401	d40	E-N-1	Sample_d40_H9-d5-HIO-0E-0N	5	Intestine	Intestine	Mesenchymal	3167
7342	0.0619189	d40	E-N-1	Sample_d40_H9-d5-HIO-0E-0N	1	Intestine	Intestine	Mesenchymal	3081
7698	0.0411358	d40	E-N-1	Sample_d40_H9-d5-HIO-0E-0N	6	Intestine	Intestine	Mesenchymal	3300
13477	0.0418488	d40	E-N-1	Sample_d40_H9-d5-HIO-0E-0N	6	Lung	Lung	Mesenchymal	4450
6578	0.0528954	d40	E-N-1	Sample_d40_H9-d5-HIO-0E-0N	9	Intestine	Intestine	Mesenchymal	2712
6703	0.0118957	d40	E-N-1	Sample_d40_H9-d5-HIO-0E-0N	5	Intestine	Intestine	Mesenchymal	3070
11479	0.0763809	d40	E-N-1	Sample_d40_H9-d5-HIO-0E-0N	6	Lung	Lung	Mesenchymal	3947
7625	0.0340272	d40	E-N-1	Sample_d40_H9-d5-HIO-0E-0N	5	Lung	Lung	Mesenchymal	3199
7096	0.0162545	d40	E-N-1	Sample_d40_H9-d5-HIO-0E-0N	1	Intestine	Intestine	Mesenchymal	3225
10348	0.0331267	d40	E-N-1	Sample_d40_H9-d5-HIO-0E-0N	6	Intestine	Intestine	Mesenchymal	3817
6759	0.0501282	d40	E-N-1	Sample_d40_H9-d5-HIO-0E-0N	4	Intestine	Intestine	Mesenchymal	3194
9909	0.0749124	d40	E-N-1	Sample_d40_H9-d5-HIO-0E-0N	8	Intestine	Intestine	Mesenchymal	3820
8628	0.0226683	d40	E-N-1	Sample_d40_H9-d5-HIO-0E-0N	1	Intestine	Intestine	Mesenchymal	3529
9280	0.0470623	d40	E-N-1	Sample_d40_H9-d5-HIO-0E-0N	12	Intestine	Intestine	Mesenchymal	3429
6112	0.06388	d40	E-N-1	Sample_d40_H9-d5-HIO-0E-0N	5	Intestine	Intestine	Mesenchymal	2753
14677	0.0379033	d40	E-N-1	Sample_d40_H9-d5-HIO-0E-0N	4	Intestine	Intestine	Mesenchymal	4580
10798	0.0759913	d40	E-N-1	Sample_d40_H9-d5-HIO-0E-0N	6	Intestine	Intestine	Mesenchymal	4034
10497	0.0606926	d40	E-N-1	Sample_d40_H9-d5-HIO-0E-0N	7	Intestine	Intestine	Mesenchymal	3763
18904	0.0275859	d40	E-N-1	Sample_d40_H9-d5-HIO-0E-0N	4	Intestine	Intestine	Mesenchymal	5327
9151	0.0470912	d40	E-N-1	Sample_d40_H9-d5-HIO-0E-0N	1	Intestine	Intestine	Mesenchymal	3646
9897	0.0150127	d40	E-N-1	Sample_d40_H9-d5-HIO-0E-0N	1	Intestine	Intestine	Mesenchymal	3905
7780	0.0311132	d40	E-N-1	Sample_d40_H9-d5-HIO-0E-0N	3	Lung	Lung	Mesenchymal	3462
27624	0.0499541	d40	E-N-1	Sample_d40_H9-d5-HIO-0E-0N	4	Intestine	Intestine	Mesenchymal	6815
6104	0.0550548	d40	E-N-1	Sample_d40_H9-d5-HIO-0E-0N	1	Intestine	Intestine	Mesenchymal	2915
7118	0.0316156	d40	E-N-1	Sample_d40_H9-d5-HIO-0E-0N	1	Intestine	Intestine	Mesenchymal	2973
15550	0.0343658	d40	E-N-1	Sample_d40_H9-d5-HIO-0E-0N	13	Intestine	Intestine	Mesenchymal	4867
6646	0.0558612	d40	E-N-1	Sample_d40_H9-d5-HIO-0E-0N	3	Intestine	Intestine	Mesenchymal	3015
14571	0.0566731	d40	E-N-1	Sample_d40_H9-d5-HIO-0E-0N	4	Intestine	Intestine	Mesenchymal	5027
10948	0.0295515	d40	E-N-1	Sample_d40_H9-d5-HIO-0E-0N	4	Intestine	Intestine	Mesenchymal	4094
17069	0.0184662	d40	E-N-1	Sample_d40_H9-d5-HIO-0E-0N	4	Intestine	Intestine	Mesenchymal	5059
11617	0.088321	d40	E-N-1	Sample_d40_H9-d5-HIO-0E-0N	6	Lung	Lung	Mesenchymal	4177
9187	0.0412766	d40	E-N-1	Sample_d40_H9-d5-HIO-0E-0N	4	Intestine	Intestine	Mesenchymal	3690
3210	0.0938359	d40	E-N-1	Sample_d40_H9-d5-HIO-0E-0N	6	Intestine	Intestine	Mesenchymal	1746
5627	0.0343871	d40	E-N-1	Sample_d40_H9-d5-HIO-0E-0N	4	Intestine	Intestine	Mesenchymal	2784
8414	0.0515937	d40	E-N-1	Sample_d40_H9-d5-HIO-0E-0N	5	Intestine	Intestine	Mesenchymal	3579
5071	0.0543166	d40	E-N-1	Sample_d40_H9-d5-HIO-0E-0N	6	Intestine	Intestine	Mesenchymal	2710
7446	0.0902304	d40	E-N-1	Sample_d40_H9-d5-HIO-0E-0N	6	Intestine	Intestine	Mesenchymal	3191
9954	0.0305839	d40	E-N-1	Sample_d40_H9-d5-HIO-0E-0N	3	Lung	Lung	Mesenchymal	3582
11571	0.0879725	d40	E-N-1	Sample_d40_H9-d5-HIO-0E-0N	10	Lung	Lung	Mesenchymal	4229
9045	0.0556272	d40	E-N-1	Sample_d40_H9-d5-HIO-0E-0N	3	Intestine	Intestine	Mesenchymal	3631
7391	0.0831479	d40	E-N-1	Sample_d40_H9-d5-HIO-0E-0N	5	Intestine	Intestine	Mesenchymal	3307
11379	0.0482657	d40	E-N-1	Sample_d40_H9-d5-HIO-0E-0N	6	Intestine	Intestine	Mesenchymal	4097
8077	0.0653421	d40	E-N-1	Sample_d40_H9-d5-HIO-0E-0N	7	Intestine	Intestine	Mesenchymal	3352
17251	0.0490396	d40	E-N-1	Sample_d40_H9-d5-HIO-0E-0N	8	Stomach	Stomach	Mesenchymal	5482
7258	0.0149527	d40	E-N-1	Sample_d40_H9-d5-HIO-0E-0N	1	Intestine	Intestine	Mesenchymal	3374
10874	0.0844106	d40	E-N-1	Sample_d40_H9-d5-HIO-0E-0N	8	Stomach	Stomach	Mesenchymal	4180
10913	0.0659679	d40	E-N-1	Sample_d40_H9-d5-HIO-0E-0N	9	Intestine	Intestine	Mesenchymal	4264
15509	0.0664149	d40	E-N-1	Sample_d40_H9-d5-HIO-0E-0N	12	Lung	Lung	Mesenchymal	4864
18984	0.0974157	d40	E-N-1	Sample_d40_H9-d5-HIO-0E-0N	7	Intestine	Intestine	Mesenchymal	5255
10819	0.0333244	d40	E-N-1	Sample_d40_H9-d5-HIO-0E-0N	5	Intestine	Intestine	Mesenchymal	3927
7905	0.0538791	d40	E-N-1	Sample_d40_H9-d5-HIO-0E-0N	9	Intestine	Intestine	Mesenchymal	3079
4110	0.0385025	d40	E-N-1	Sample_d40_H9-d5-HIO-0E-0N	1	Intestine	Intestine	Mesenchymal	2244
11720	0.00985222	d40	E-N-1	Sample_d40_H9-d5-HIO-0E-0N	5	Intestine	Intestine	Mesenchymal	4459
8207	0.0722658	d40	E-N-1	Sample_d40_H9-d5-HIO-0E-0N	1	Intestine	Intestine	Mesenchymal	3370
10588	0.0344254	d40	E-N-1	Sample_d40_H9-d5-HIO-0E-0N	5	Intestine	Intestine	Mesenchymal	4362
6278	0.0455702	d40	E-N-1	Sample_d40_H9-d5-HIO-0E-0N	4	Lung	Lung	Mesenchymal	2744
17727	0.0479488	d40	E-N-1	Sample_d40_H9-d5-HIO-0E-0N	4	Intestine	Intestine	Mesenchymal	5342
6170	0.0316245	d40	E-N-1	Sample_d40_H9-d5-HIO-0E-0N	5	Lung	Lung	Mesenchymal	2757
8610	0.0138119	d40	E-N-1	Sample_d40_H9-d5-HIO-0E-0N	6	Intestine	Intestine	Mesenchymal	3578
6312	0.0555686	d40	E-N-1	Sample_d40_H9-d5-HIO-0E-0N	1	Intestine	Intestine	Mesenchymal	2971
11230	0.0570025	d40	E-N-1	Sample_d40_H9-d5-HIO-0E-0N	4	Intestine	Intestine	Mesenchymal	4310
13158	0.0345356	d40	E-N-1	Sample_d40_H9-d5-HIO-0E-0N	5	Intestine	Intestine	Mesenchymal	4828
11971	0.0753893	d40	E-N-1	Sample_d40_H9-d5-HIO-0E-0N	7	Intestine	Intestine	Mesenchymal	4361
7742	0.0652174	d40	E-N-1	Sample_d40_H9-d5-HIO-0E-0N	6	Lung	Lung	Mesenchymal	3268
16756	0.0515767	d40	E-N-1	Sample_d40_H9-d5-HIO-0E-0N	4	Intestine	Intestine	Mesenchymal	4917
7601	0.0145151	d40	E-N-1	Sample_d40_H9-d5-HIO-0E-0N	3	Intestine	Intestine	Mesenchymal	3214
12351	0.0764521	d40	E-N-1	Sample_d40_H9-d5-HIO-0E-0N	5	Intestine	Intestine	Mesenchymal	4320
7277	0.0408163	d40	E-N-1	Sample_d40_H9-d5-HIO-0E-0N	6	Stomach	Stomach	Mesenchymal	3285
5875	0.0308275	d40	E-N-1	Sample_d40_H9-d5-HIO-0E-0N	6	Intestine	Intestine	Mesenchymal	2739
6792	0.0400578	d40	E-N-1	Sample_d40_H9-d5-HIO-0E-0N	1	Intestine	Intestine	Mesenchymal	3191
6741	0.051658	d40	E-N-1	Sample_d40_H9-d5-HIO-0E-0N	6	Intestine	Intestine	Mesenchymal	2938
6624	0.02672	d40	E-N-1	Sample_d40_H9-d5-HIO-0E-0N	3	Intestine	Intestine	Mesenchymal	3002
3010	0.0515513	d40	E-N-1	Sample_d40_H9-d5-HIO-0E-0N	5	Intestine	Intestine	Mesenchymal	1708
6435	0.0606061	d40	E-N-1	Sample_d40_H9-d5-HIO-0E-0N	9	Intestine	Intestine	Mesenchymal	2845
6370	0.0503348	d40	E-N-1	Sample_d40_H9-d5-HIO-0E-0N	13	Intestine	Intestine	Mesenchymal	3012
13928	0.041913	d40	E-N-1	Sample_d40_H9-d5-HIO-0E-0N	4	Intestine	Intestine	Mesenchymal	4417
4737	0.0705206	d40	E-N-1	Sample_d40_H9-d5-HIO-0E-0N	6	Stomach	Stomach	Mesenchymal	2534
9466	0.00544267	d40	E-N-1	Sample_d40_H9-d5-HIO-0E-0N	5	Intestine	Intestine	Mesenchymal	3769
7945	0.0144954	d40	E-N-1	Sample_d40_H9-d5-HIO-0E-0N	1	Lung	Lung	Mesenchymal	3349
7828	0.0365434	d40	E-N-1	Sample_d40_H9-d5-HIO-0E-0N	3	Intestine	Intestine	Mesenchymal	3415
12114	0.0375227	d40	E-N-1	Sample_d40_H9-d5-HIO-0E-0N	6	Intestine	Intestine	Mesenchymal	4349
3328	0.0117386	d40	E-N-1	Sample_d40_H9-d5-HIO-0E-0N	3	Intestine	Intestine	Mesenchymal	2022
9351	0.0401999	d40	E-N-1	Sample_d40_H9-d5-HIO-0E-0N	5	Intestine	Intestine	Mesenchymal	3902
9466	0.0385419	d40	E-N-1	Sample_d40_H9-d5-HIO-0E-0N	5	Intestine	Intestine	Mesenchymal	3803
7710	0.038637	d40	E-N-1	Sample_d40_H9-d5-HIO-0E-0N	8	Lung	Lung	Mesenchymal	3206
8073	0.00568679	d40	E-N-1	Sample_d40_H9-d5-HIO-0E-0N	3	Lung	Lung	Mesenchymal	3683
10291	0.024298	d40	E-N-1	Sample_d40_H9-d5-HIO-0E-0N	3	Lung	Lung	Mesenchymal	3691
6141	0.080498	d40	E-N-1	Sample_d40_H9-d5-HIO-0E-0N	3	Intestine	Intestine	Mesenchymal	2706
16899	0.0477822	d40	E-N-1	Sample_d40_H9-d5-HIO-0E-0N	7	Intestine	Intestine	Mesenchymal	5171
5445	0.0562364	d40	E-N-1	Sample_d40_H9-d5-HIO-0E-0N	1	Intestine	Intestine	Mesenchymal	2653
12008	0.0551509	d40	E-N-1	Sample_d40_H9-d5-HIO-0E-0N	6	Intestine	Intestine	Mesenchymal	4312
11490	0.00708318	d40	E-N-1	Sample_d40_H9-d5-HIO-0E-0N	3	Lung	Lung	Mesenchymal	3832
11244	0.0401369	d40	E-N-1	Sample_d40_H9-d5-HIO-0E-0N	5	Intestine	Intestine	Mesenchymal	4257
6374	0.00885574	d40	E-N-1	Sample_d40_H9-d5-HIO-0E-0N	1	Intestine	Intestine	Mesenchymal	2909
10455	0.0363311	d40	E-N-1	Sample_d40_H9-d5-HIO-0E-0N	6	Intestine	Intestine	Mesenchymal	3789
7492	0.032479	d40	E-N-1	Sample_d40_H9-d5-HIO-0E-0N	9	Stomach	Stomach	Mesenchymal	3202
8911	0.0557363	d40	E-N-1	Sample_d40_H9-d5-HIO-0E-0N	8	Lung	Lung	Mesenchymal	3573
13058	0.0487674	d40	E-N-1	Sample_d40_H9-d5-HIO-0E-0N	5	Intestine	Intestine	Mesenchymal	4587
10261	0.0151612	d40	E-N-1	Sample_d40_H9-d5-HIO-0E-0N	1	Intestine	Intestine	Mesenchymal	3953
8343	0.0486277	d40	E-N-1	Sample_d40_H9-d5-HIO-0E-0N	4	Intestine	Intestine	Mesenchymal	3516
7441	0.0409676	d40	E-N-1	Sample_d40_H9-d5-HIO-0E-0N	1	Intestine	Intestine	Mesenchymal	3255
8396	0.0993492	d40	E-N-1	Sample_d40_H9-d5-HIO-0E-0N	6	Stomach	Stomach	Mesenchymal	3419
6940	0.0425777	d40	E-N-1	Sample_d40_H9-d5-HIO-0E-0N	1	Intestine	Intestine	Mesenchymal	3152
9317	0.0638962	d40	E-N-1	Sample_d40_H9-d5-HIO-0E-0N	7	Intestine	Intestine	Mesenchymal	3818
17907	0.0758288	d40	E-N-1	Sample_d40_H9-d5-HIO-0E-0N	0	Lung	Lung	Mesenchymal	4817
6286	0.0692336	d40	E-N-1	Sample_d40_H9-d5-HIO-0E-0N	1	Intestine	Intestine	Mesenchymal	3025
6039	0.0306193	d40	E-N-1	Sample_d40_H9-d5-HIO-0E-0N	9	Stomach	Stomach	Mesenchymal	2846
3277	0.0508189	d40	E-N-1	Sample_d40_H9-d5-HIO-0E-0N	1	Lung	Lung	Mesenchymal	1921
4331	0.07042	d40	E-N-1	Sample_d40_H9-d5-HIO-0E-0N	5	Intestine	Intestine	Mesenchymal	2400
6453	0.0322841	d40	E-N-1	Sample_d40_H9-d5-HIO-0E-0N	1	Intestine	Intestine	Mesenchymal	2843
5939	0.0645919	d40	E-N-1	Sample_d40_H9-d5-HIO-0E-0N	9	Stomach	Stomach	Mesenchymal	2846
6761	0.00962903	d40	E-N-1	Sample_d40_H9-d5-HIO-0E-0N	2	Intestine	Intestine	Mesenchymal	2986
11690	0.0649239	d40	E-N-1	Sample_d40_H9-d5-HIO-0E-0N	6	Intestine	Intestine	Mesenchymal	4137
10300	0.033221	d40	E-N-1	Sample_d40_H9-d5-HIO-0E-0N	5	Intestine	Intestine	Mesenchymal	4120
6885	0.0626878	d40	E-N-1	Sample_d40_H9-d5-HIO-0E-0N	1	Intestine	Intestine	Mesenchymal	3227
7728	0.0532098	d40	E-N-1	Sample_d40_H9-d5-HIO-0E-0N	9	Intestine	Intestine	Mesenchymal	3176
11022	0.0512318	d40	E-N-1	Sample_d40_H9-d5-HIO-0E-0N	0	Intestine	Intestine	Mesenchymal	3882
13225	0.0499137	d40	E-N-1	Sample_d40_H9-d5-HIO-0E-0N	4	Intestine	Intestine	Mesenchymal	4603
6053	0.0332219	d40	E-N-1	Sample_d40_H9-d5-HIO-0E-0N	8	Intestine	Intestine	Mesenchymal	2779
5407	0.0705183	d40	E-N-1	Sample_d40_H9-d5-HIO-0E-0N	6	Lung	Lung	Mesenchymal	2407
16844	0.0441336	d40	E-N-1	Sample_d40_H9-d5-HIO-0E-0N	6	Intestine	Intestine	Mesenchymal	5170
8608	0.0353064	d40	E-N-1	Sample_d40_H9-d5-HIO-0E-0N	7	Intestine	Intestine	Mesenchymal	3397
6447	0.0343081	d40	E-N-1	Sample_d40_H9-d5-HIO-0E-0N	1	Lung	Lung	Mesenchymal	2959
7784	0.0277023	d40	E-N-1	Sample_d40_H9-d5-HIO-0E-0N	1	Intestine	Intestine	Mesenchymal	3353
16274	0.0312793	d40	E-N-1	Sample_d40_H9-d5-HIO-0E-0N	13	Intestine	Intestine	Mesenchymal	4967
15767	0.0556667	d40	E-N-1	Sample_d40_H9-d5-HIO-0E-0N	4	Intestine	Intestine	Mesenchymal	4922
8269	0.0427293	d40	E-N-1	Sample_d40_H9-d5-HIO-0E-0N	5	Intestine	Intestine	Mesenchymal	3646
7402	0.0539529	d40	E-N-1	Sample_d40_H9-d5-HIO-0E-0N	6	Lung	Lung	Mesenchymal	3181
3666	0.0844274	d40	E-N-1	Sample_d40_H9-d5-HIO-0E-0N	6	Intestine	Intestine	Mesenchymal	2177
15732	0.0369681	d40	E-N-1	Sample_d40_H9-d5-HIO-0E-0N	6	Lung	Lung	Mesenchymal	5095
27970	0.0308799	d40	E-N-1	Sample_d40_H9-d5-HIO-0E-0N	12	Intestine	Intestine	Mesenchymal	6480
14108	0.0487614	d40	E-N-1	Sample_d40_H9-d5-HIO-0E-0N	12	Lung	Lung	Mesenchymal	4448
10482	0.0494254	d40	E-N-1	Sample_d40_H9-d5-HIO-0E-0N	6	Intestine	Intestine	Mesenchymal	3980
8526	0.0457299	d40	E-N-1	Sample_d40_H9-d5-HIO-0E-0N	1	Intestine	Intestine	Mesenchymal	3446
17207	0.0286641	d40	E-N-1	Sample_d40_H9-d5-HIO-0E-0N	4	Intestine	Intestine	Mesenchymal	5521
6199	0.0580752	d40	E-N-1	Sample_d40_H9-d5-HIO-0E-0N	3	Intestine	Intestine	Mesenchymal	2777
9817	0.0690169	d40	E-N-1	Sample_d40_H9-d5-HIO-0E-0N	7	Intestine	Intestine	Mesenchymal	3614
7082	0.0280345	d40	E-N-1	Sample_d40_H9-d5-HIO-0E-0N	1	Intestine	Intestine	Mesenchymal	3144
8442	0.0417174	d40	E-N-1	Sample_d40_H9-d5-HIO-0E-0N	7	Intestine	Intestine	Mesenchymal	3301
7979	0.0201613	d40	E-N-1	Sample_d40_H9-d5-HIO-0E-0N	1	Intestine	Intestine	Mesenchymal	3373
10638	0.0450077	d40	E-N-1	Sample_d40_H9-d5-HIO-0E-0N	6	Intestine	Intestine	Mesenchymal	3971
8545	0.0780013	d40	E-N-1	Sample_d40_H9-d5-HIO-0E-0N	4	Intestine	Intestine	Mesenchymal	3456
9876	0.0102033	d40	E-N-1	Sample_d40_H9-d5-HIO-0E-0N	1	Intestine	Intestine	Mesenchymal	3682
12513	0.0599881	d40	E-N-1	Sample_d40_H9-d5-HIO-0E-0N	2	Lung	Lung	Mesenchymal	4255
[truncated: 35 more rows]

## Sheet: Sheet1
#category	term ID	term description	observed gene count	background gene count	strength	false discovery rate	matching proteins in your network (IDs)	matching proteins in your network (labels)
GO Process	GO:0071840	Cellular component organization or biogenesis	637	5633	0.23	4.44e-47	9606.ENSP00000007722,9606.ENSP00000016171,9606.ENSP00000160827,9606.ENSP00000167588,9606.ENSP00000168216,9606.ENSP00000177742,9606.ENSP00000200181,9606.ENSP00000202816,9606.ENSP00000209873,9606.ENSP00000211998,9606.ENSP00000215904,9606.ENSP00000216034,9606.ENSP00000216122,9606.ENSP00000216267,9606.ENSP00000216554,9606.ENSP00000216911,9606.ENSP00000220003,9606.ENSP00000220676,9606.ENSP00000221233,…	ITGA3,COX15,KIF22,KRT20,HSD17B10,MRPS34,ITGB4,ESF1,AAAS,VCL,PDXP,TOMM22,MCM5,BRD1,EIF5,AURKA,CSK,RP1,EXOSC5,SF3A2,CPA4,SERPINE1,FIS1,YKT6,SETX,UTP18,GOSR2,C1QBP,GOSR1,COL1A1,VTN,FRG1,NUP107,MRPL51,C12orf57,GCLC,BYSL,LOX,SPARC,MLH1,RRP9,GORASP2,CEBPZ,WDR77,FASTKD2,NEK9,NAA50,MPHOSPH10,RRP36,HIST1H4F,RAP2A,MRPS7,NUP85,KRT13,GLTSCR2,CDC42EP1,PMPCB,ESYT2,NARFL,DHX29,RAF1,TSG101,KCNA5,PXDN,MRPL4,PPAN,…
GO Process	GO:0044237	Cellular metabolic process	762	7513	0.19	3.81e-44	9606.ENSP00000003302,9606.ENSP00000012049,9606.ENSP00000016171,9606.ENSP00000054950,9606.ENSP00000075120,9606.ENSP00000156109,9606.ENSP00000160827,9606.ENSP00000164133,9606.ENSP00000168216,9606.ENSP00000175506,9606.ENSP00000177742,9606.ENSP00000179259,9606.ENSP00000200181,9606.ENSP00000202816,9606.ENSP00000203001,9606.ENSP00000209873,9606.ENSP00000215071,9606.ENSP00000215904,9606.ENSP00000216034,…	USP28,QPCTL,COX15,RCN1,SLC2A3,GPKOW,KIF22,PPP2R5B,HSD17B10,ASNS,MRPS34,C12orf5,ITGB4,ESF1,TRMT6,AAAS,PSMD8,PDXP,TOMM22,MCM5,TAB1,BRD1,PAPOLA,GNPNAT1,PSMA3,EIF5,PCK2,AURKA,PIGU,GLA,DHODH,POLR2C,STUB1,CSK,PYCRL,EXOSC5,SF3A2,RAB3D,CPA4,RBM28,FIS1,SETX,SFXN3,UTP18,C1QBP,DUSP3,NFKB1,FRG1,NUP107,MRPL51,USP5,GCLC,MAPK14,BYSL,LOX,LNPEP,MLH1,UBE3A,RRP9,SARS,WDR77,LEPRE1,SYF2,ATIC,NEK9,IRF2BPL,NAA50,ACADS,…
GO Process	GO:0008152	Metabolic process	805	8298	0.17	5.07e-41	9606.ENSP00000003302,9606.ENSP00000012049,9606.ENSP00000016171,9606.ENSP00000054950,9606.ENSP00000075120,9606.ENSP00000156109,9606.ENSP00000160827,9606.ENSP00000164133,9606.ENSP00000168216,9606.ENSP00000175506,9606.ENSP00000177742,9606.ENSP00000179259,9606.ENSP00000200181,9606.ENSP00000202816,9606.ENSP00000203001,9606.ENSP00000209873,9606.ENSP00000215071,9606.ENSP00000215904,9606.ENSP00000216034,…	USP28,QPCTL,COX15,RCN1,SLC2A3,GPKOW,KIF22,PPP2R5B,HSD17B10,ASNS,MRPS34,C12orf5,ITGB4,ESF1,TRMT6,AAAS,PSMD8,PDXP,TOMM22,MCM5,TAB1,BRD1,PAPOLA,GNPNAT1,PSMA3,EIF5,PCK2,AURKA,PIGU,APMAP,GLA,DHODH,POLR2C,STUB1,CSK,PYCRL,EXOSC5,SF3A2,RAB3D,CPA4,RBM28,FIS1,SETX,SFXN3,UTP18,C1QBP,COL1A1,DUSP3,NFKB1,FRG1,NUP107,MRPL51,USP5,GCLC,MAPK14,BYSL,LOX,LNPEP,MLH1,UBE3A,RRP9,SARS,WDR77,LEPRE1,SYF2,CTSD,ATIC,NEK9,IR…
GO Process	GO:0071704	Organic substance metabolic process	750	7755	0.17	3.37e-35	9606.ENSP00000003302,9606.ENSP00000012049,9606.ENSP00000016171,9606.ENSP00000054950,9606.ENSP00000075120,9606.ENSP00000156109,9606.ENSP00000160827,9606.ENSP00000164133,9606.ENSP00000168216,9606.ENSP00000175506,9606.ENSP00000177742,9606.ENSP00000179259,9606.ENSP00000202816,9606.ENSP00000203001,9606.ENSP00000209873,9606.ENSP00000215071,9606.ENSP00000215904,9606.ENSP00000216122,9606.ENSP00000216160,…	USP28,QPCTL,COX15,RCN1,SLC2A3,GPKOW,KIF22,PPP2R5B,HSD17B10,ASNS,MRPS34,C12orf5,ESF1,TRMT6,AAAS,PSMD8,PDXP,MCM5,TAB1,BRD1,PAPOLA,GNPNAT1,PSMA3,EIF5,PCK2,AURKA,PIGU,GLA,DHODH,POLR2C,STUB1,CSK,PYCRL,EXOSC5,SF3A2,RAB3D,CPA4,RBM28,SETX,UTP18,C1QBP,DUSP3,NFKB1,FRG1,NUP107,MRPL51,USP5,GCLC,MAPK14,BYSL,LOX,LNPEP,MLH1,UBE3A,RRP9,SARS,WDR77,LEPRE1,SYF2,CTSD,ATIC,NEK9,IRF2BPL,NAA50,ACADS,MOCS3,MPHOSPH10,RRP…
GO Process	GO:0009987	Cellular process	1172	15024	0.07	6.83e-35	9606.ENSP00000003302,9606.ENSP00000007722,9606.ENSP00000012049,9606.ENSP00000016171,9606.ENSP00000016946,9606.ENSP00000054950,9606.ENSP00000075120,9606.ENSP00000156109,9606.ENSP00000160827,9606.ENSP00000164133,9606.ENSP00000167588,9606.ENSP00000168216,9606.ENSP00000175506,9606.ENSP00000177742,9606.ENSP00000179259,9606.ENSP00000200181,9606.ENSP00000202816,9606.ENSP00000203001,9606.ENSP00000209873,…	USP28,ITGA3,QPCTL,COX15,RGPD5,RCN1,SLC2A3,GPKOW,KIF22,PPP2R5B,KRT20,HSD17B10,ASNS,MRPS34,C12orf5,ITGB4,ESF1,TRMT6,AAAS,VCL,PSMD8,PDXP,TOMM22,MCM5,TAB1,BRD1,PAPOLA,GNPNAT1,PSMA3,EIF5,PCK2,AURKA,PIGU,GLA,ATP12A,DHODH,POLR2C,STUB1,CSK,RP1,PYCRL,EXOSC5,SF3A2,RAB3D,CPA4,RBM28,SERPINE1,FIS1,YKT6,SETX,SFXN3,UTP18,GOSR2,C1QBP,GOSR1,COL1A1,DUSP3,VTN,NFKB1,FRG1,NUP107,MRPL51,USP5,C12orf57,GCLC,MAPK14,BYSL,…
GO Process	GO:0042254	Ribosome biogenesis	103	292	0.73	5.82e-34	9606.ENSP00000202816,9606.ENSP00000221233,9606.ENSP00000225298,9606.ENSP00000225698,9606.ENSP00000226798,9606.ENSP00000230340,9606.ENSP00000232888,9606.ENSP00000234170,9606.ENSP00000236980,9606.ENSP00000244230,9606.ENSP00000244496,9606.ENSP00000245539,9606.ENSP00000246802,9606.ENSP00000251636,9606.ENSP00000253107,9606.ENSP00000253247,9606.ENSP00000254605,9606.ENSP00000254803,9606.ENSP00000254940,…	ESF1,EXOSC5,UTP18,C1QBP,FRG1,BYSL,RRP9,CEBPZ,FASTKD2,MPHOSPH10,RRP36,MRPS7,GLTSCR2,DHX29,PPAN,NOL11,RRP8,UTP3,NIP7,DDX56,IMP4,RSL24D1,WDR12,UTP20,UTP6,DDX18,NOB1,ABT1,NIFK,MRPL10,FAM207A,UTP15,DCAF13,NOL6,HEATR3,RNMTL1,ISG20,WDR3,MRPL11,DHX37,WDR75,DDX10,EXOSC4,MRPS11,NOC2L,RRP7A,RRS1,ISG20L2,DDX54,IMP3,CIRH1A,NOC4L,MRPL20,FCF1,LYAR,DDX21,PES1,WDR55,MAK16,GTPBP4,TFB2M,HEATR1,TFB1M,PDCD11,ZNHIT6,R…
GO Process	GO:0044238	Primary metabolic process	716	7332	0.17	6.6e-34	9606.ENSP00000003302,9606.ENSP00000012049,9606.ENSP00000054950,9606.ENSP00000075120,9606.ENSP00000156109,9606.ENSP00000160827,9606.ENSP00000164133,9606.ENSP00000168216,9606.ENSP00000175506,9606.ENSP00000177742,9606.ENSP00000202816,9606.ENSP00000203001,9606.ENSP00000209873,9606.ENSP00000215071,9606.ENSP00000215904,9606.ENSP00000216122,9606.ENSP00000216160,9606.ENSP00000216267,9606.ENSP00000216277,…	USP28,QPCTL,RCN1,SLC2A3,GPKOW,KIF22,PPP2R5B,HSD17B10,ASNS,MRPS34,ESF1,TRMT6,AAAS,PSMD8,PDXP,MCM5,TAB1,BRD1,PAPOLA,GNPNAT1,PSMA3,EIF5,PCK2,AURKA,PIGU,GLA,DHODH,POLR2C,STUB1,CSK,PYCRL,EXOSC5,SF3A2,RAB3D,CPA4,RBM28,SETX,UTP18,C1QBP,DUSP3,NFKB1,FRG1,NUP107,MRPL51,USP5,GCLC,MAPK14,BYSL,LOX,LNPEP,MLH1,UBE3A,RRP9,SARS,WDR77,LEPRE1,SYF2,CTSD,ATIC,NEK9,IRF2BPL,NAA50,ACADS,MOCS3,MPHOSPH10,RRP36,HIST1H4F,AA…
GO Process	GO:0006807	Nitrogen compound metabolic process	677	6852	0.18	2.6e-32	9606.ENSP00000003302,9606.ENSP00000012049,9606.ENSP00000016171,9606.ENSP00000054950,9606.ENSP00000156109,9606.ENSP00000160827,9606.ENSP00000164133,9606.ENSP00000168216,9606.ENSP00000175506,9606.ENSP00000177742,9606.ENSP00000202816,9606.ENSP00000203001,9606.ENSP00000209873,9606.ENSP00000215071,9606.ENSP00000215904,9606.ENSP00000216122,9606.ENSP00000216160,9606.ENSP00000216267,9606.ENSP00000216277,…	USP28,QPCTL,COX15,RCN1,GPKOW,KIF22,PPP2R5B,HSD17B10,ASNS,MRPS34,ESF1,TRMT6,AAAS,PSMD8,PDXP,MCM5,TAB1,BRD1,PAPOLA,GNPNAT1,PSMA3,EIF5,AURKA,PIGU,GLA,DHODH,POLR2C,STUB1,CSK,PYCRL,EXOSC5,SF3A2,RAB3D,CPA4,RBM28,SETX,UTP18,C1QBP,DUSP3,NFKB1,FRG1,NUP107,MRPL51,USP5,GCLC,MAPK14,BYSL,LOX,LNPEP,MLH1,UBE3A,RRP9,SARS,WDR77,LEPRE1,SYF2,CTSD,ATIC,NEK9,IRF2BPL,NAA50,MOCS3,MPHOSPH10,RRP36,HIST1H4F,AARS2,GOT2,MRP…
GO Process	GO:0034641	Cellular nitrogen compound metabolic process	404	3282	0.27	4.75e-32	9606.ENSP00000003302,9606.ENSP00000016171,9606.ENSP00000156109,9606.ENSP00000160827,9606.ENSP00000168216,9606.ENSP00000175506,9606.ENSP00000177742,9606.ENSP00000202816,9606.ENSP00000203001,9606.ENSP00000215904,9606.ENSP00000216122,9606.ENSP00000216277,9606.ENSP00000216410,9606.ENSP00000216554,9606.ENSP00000218516,9606.ENSP00000219240,9606.ENSP00000219252,9606.ENSP00000219548,9606.ENSP00000221233,…	USP28,COX15,GPKOW,KIF22,HSD17B10,ASNS,MRPS34,ESF1,TRMT6,PDXP,MCM5,PAPOLA,GNPNAT1,EIF5,GLA,DHODH,POLR2C,STUB1,EXOSC5,SF3A2,RBM28,SETX,UTP18,C1QBP,NFKB1,FRG1,MRPL51,GCLC,BYSL,LOX,LNPEP,MLH1,RRP9,SARS,WDR77,SYF2,ATIC,MOCS3,MPHOSPH10,RRP36,HIST1H4F,AARS2,MRPS7,GLTSCR2,KHNYN,TRNT1,DHX29,MRPL4,NOL11,RRP8,PTCD3,GRSF1,UTP3,MRPS36,NARS,CCNH,DDB2,NT5E,CDK4,HTRA2,MRPL53,NPL,MRPL44,MRPS9,ALDH1L2,DDX56,IREB2,…
GO Process	GO:0010467	Gene expression	294	2056	0.34	2.78e-31	9606.ENSP00000156109,9606.ENSP00000168216,9606.ENSP00000177742,9606.ENSP00000202816,9606.ENSP00000203001,9606.ENSP00000209873,9606.ENSP00000216277,9606.ENSP00000216554,9606.ENSP00000219252,9606.ENSP00000219548,9606.ENSP00000221233,9606.ENSP00000221494,9606.ENSP00000223073,9606.ENSP00000224140,9606.ENSP00000225298,9606.ENSP00000225698,9606.ENSP00000226574,9606.ENSP00000226798,9606.ENSP00000229179,…	GPKOW,HSD17B10,MRPS34,ESF1,TRMT6,AAAS,PAPOLA,EIF5,POLR2C,STUB1,EXOSC5,SF3A2,RBM28,SETX,UTP18,C1QBP,NFKB1,FRG1,NUP107,MRPL51,BYSL,RRP9,SARS,WDR77,SYF2,NAA50,MOCS3,MPHOSPH10,RRP36,HIST1H4F,AARS2,MRPS7,NUP85,GLTSCR2,PMPCB,TRNT1,DHX29,MRPL4,NOL11,NUP210,RRP8,PTCD3,GRSF1,UTP3,MRPS36,NARS,CCNH,CDK4,HTRA2,MRPL53,MRPL44,MRPS9,NUPL2,DDX56,IMP4,MRPS18B,MRPL15,RSL24D1,DBR1,WDR12,ITGAV,NUP133,SNW1,UTP20,UTP6…
GO Process	GO:0022613	Ribonucleoprotein complex biogenesis	117	423	0.62	7.97e-31	9606.ENSP00000202816,9606.ENSP00000216554,9606.ENSP00000221233,9606.ENSP00000221494,9606.ENSP00000224140,9606.ENSP00000225298,9606.ENSP00000225698,9606.ENSP00000226798,9606.ENSP00000230340,9606.ENSP00000232888,9606.ENSP00000234170,9606.ENSP00000235090,9606.ENSP00000236980,9606.ENSP00000244230,9606.ENSP00000244496,9606.ENSP00000245539,9606.ENSP00000246802,9606.ENSP00000251636,9606.ENSP00000253107,…	ESF1,EIF5,EXOSC5,SF3A2,SETX,UTP18,C1QBP,FRG1,BYSL,RRP9,CEBPZ,WDR77,FASTKD2,MPHOSPH10,RRP36,MRPS7,GLTSCR2,DHX29,PPAN,NOL11,RRP8,UTP3,NIP7,DDX56,IMP4,RSL24D1,WDR12,UTP20,UTP6,EIF3J,DDX18,NOB1,EIF2D,ABT1,NIFK,MRPL10,FAM207A,LUC7L,UTP15,DCAF13,NOL6,HEATR3,RNMTL1,ISG20,WDR3,MRPL11,DHX37,WDR75,DDX10,EXOSC4,MRPS11,NOC2L,RRP7A,RRS1,ISG20L2,DDX54,IMP3,CIRH1A,NOC4L,MRPL20,FCF1,LYAR,DDX21,PES1,PRPF39,WDR55,…
GO Process	GO:0016043	Cellular component organization	567	5447	0.2	5.05e-30	9606.ENSP00000007722,9606.ENSP00000016171,9606.ENSP00000160827,9606.ENSP00000167588,9606.ENSP00000168216,9606.ENSP00000177742,9606.ENSP00000200181,9606.ENSP00000209873,9606.ENSP00000211998,9606.ENSP00000215904,9606.ENSP00000216034,9606.ENSP00000216122,9606.ENSP00000216267,9606.ENSP00000216554,9606.ENSP00000216911,9606.ENSP00000220003,9606.ENSP00000220676,9606.ENSP00000221494,9606.ENSP00000222482,…	ITGA3,COX15,KIF22,KRT20,HSD17B10,MRPS34,ITGB4,AAAS,VCL,PDXP,TOMM22,MCM5,BRD1,EIF5,AURKA,CSK,RP1,SF3A2,CPA4,SERPINE1,FIS1,YKT6,SETX,GOSR2,C1QBP,GOSR1,COL1A1,VTN,NUP107,MRPL51,C12orf57,GCLC,LOX,SPARC,MLH1,GORASP2,WDR77,FASTKD2,NEK9,NAA50,HIST1H4F,RAP2A,MRPS7,NUP85,KRT13,GLTSCR2,CDC42EP1,PMPCB,ESYT2,NARFL,DHX29,RAF1,TSG101,KCNA5,PXDN,MRPL4,PPAN,EXOC4,KRT15,NUP210,RRP8,TIMM10B,PTCD3,UTP3,NIP7,VPS4A,N…
GO Process	GO:0006364	rRNA processing	80	212	0.76	9.22e-28	9606.ENSP00000202816,9606.ENSP00000221233,9606.ENSP00000225298,9606.ENSP00000226798,9606.ENSP00000230340,9606.ENSP00000232888,9606.ENSP00000244230,9606.ENSP00000244496,9606.ENSP00000246802,9606.ENSP00000253247,9606.ENSP00000254605,9606.ENSP00000254803,9606.ENSP00000258772,9606.ENSP00000259239,9606.ENSP00000261015,9606.ENSP00000261637,9606.ENSP00000261708,9606.ENSP00000263239,9606.ENSP00000268802,…	ESF1,EXOSC5,UTP18,FRG1,BYSL,RRP9,MPHOSPH10,RRP36,GLTSCR2,NOL11,RRP8,UTP3,DDX56,IMP4,WDR12,UTP20,UTP6,DDX18,NOB1,ABT1,NIFK,FAM207A,UTP15,DCAF13,NOL6,RNMTL1,ISG20,WDR3,DHX37,WDR75,DDX10,EXOSC4,MRPS11,RRP7A,RRS1,ISG20L2,DDX54,IMP3,CIRH1A,NOC4L,FCF1,LYAR,DDX21,PES1,WDR55,MAK16,GTPBP4,TFB2M,HEATR1,TFB1M,PDCD11,ZNHIT6,RPF1,REXO4,UTP11L,BMS1,WDR46,THUMPD1,NOL10,RCL1,NOP2,UTP14A,WDR43,NOLC1,NGDN,FTSJ3,PA…
GO Process	GO:0034470	ncRNA processing	103	381	0.61	2.74e-26	9606.ENSP00000168216,9606.ENSP00000202816,9606.ENSP00000203001,9606.ENSP00000221233,9606.ENSP00000225298,9606.ENSP00000226798,9606.ENSP00000230340,9606.ENSP00000232888,9606.ENSP00000234677,9606.ENSP00000244051,9606.ENSP00000244230,9606.ENSP00000244496,9606.ENSP00000244571,9606.ENSP00000246802,9606.ENSP00000251607,9606.ENSP00000253247,9606.ENSP00000254605,9606.ENSP00000254799,9606.ENSP00000254803,…	HSD17B10,ESF1,TRMT6,EXOSC5,UTP18,FRG1,BYSL,RRP9,SARS,MOCS3,MPHOSPH10,RRP36,AARS2,GLTSCR2,TRNT1,NOL11,RRP8,GRSF1,UTP3,MRPL44,DDX56,IMP4,WDR12,UTP20,UTP6,SMAD2,DDX18,NSUN2,NOB1,CDKAL1,ABT1,NIFK,FAM207A,PTCD1,UTP15,DCAF13,RPP25L,NOL6,TRUB1,RNMTL1,ISG20,WDR3,DHX37,WDR75,DDX10,EXOSC4,MRPS11,PRKRA,RRP7A,RRS1,ISG20L2,DDX54,IMP3,CIRH1A,NOC4L,FCF1,LYAR,DDX21,PES1,WDR55,MAK16,GTPBP4,TFB2M,HEATR1,TFB1M,PDCD…
GO Process	GO:0044085	Cellular component biogenesis	324	2583	0.28	1.23e-25	9606.ENSP00000016171,9606.ENSP00000168216,9606.ENSP00000200181,9606.ENSP00000202816,9606.ENSP00000209873,9606.ENSP00000211998,9606.ENSP00000215904,9606.ENSP00000216122,9606.ENSP00000216554,9606.ENSP00000216911,9606.ENSP00000220676,9606.ENSP00000221233,9606.ENSP00000221494,9606.ENSP00000224140,9606.ENSP00000225298,9606.ENSP00000225567,9606.ENSP00000225698,9606.ENSP00000226218,9606.ENSP00000226798,…	COX15,HSD17B10,ITGB4,ESF1,AAAS,VCL,PDXP,MCM5,EIF5,AURKA,RP1,EXOSC5,SF3A2,SETX,UTP18,GOSR2,C1QBP,VTN,FRG1,NUP107,BYSL,LOX,MLH1,RRP9,GORASP2,CEBPZ,WDR77,FASTKD2,MPHOSPH10,RRP36,HIST1H4F,RAP2A,MRPS7,NUP85,GLTSCR2,NARFL,DHX29,RAF1,TSG101,KCNA5,PXDN,PPAN,NOL11,NUP210,RRP8,UTP3,NIP7,VPS4A,NASP,CCNH,DDB2,LAMC1,DDX56,IMP4,RSL24D1,WDR12,UBE2K,UTP20,UTP6,PDGFRB,EIF3J,MCM4,SMAD2,TMED2,SAMHD1,DDX18,NAPA,FOXR…
GO Process	GO:0140053	Mitochondrial gene expression	63	143	0.83	1.69e-24	9606.ENSP00000168216,9606.ENSP00000177742,9606.ENSP00000229238,9606.ENSP00000244571,9606.ENSP00000245539,9606.ENSP00000251607,9606.ENSP00000253099,9606.ENSP00000254630,9606.ENSP00000256441,9606.ENSP00000258105,9606.ENSP00000258383,9606.ENSP00000258455,9606.ENSP00000259873,9606.ENSP00000260102,9606.ENSP00000272418,9606.ENSP00000279242,9606.ENSP00000285298,9606.ENSP00000290208,9606.ENSP00000296805,…	HSD17B10,MRPS34,MRPL51,AARS2,MRPS7,TRNT1,MRPL4,PTCD3,MRPS36,MRPL53,MRPL44,MRPS9,MRPS18B,MRPL15,MRPS5,MRPL49,RPMS17,MRPL10,GFM2,MRPL16,ICT1,MRPL39,MRPL13,MRPL38,MRPL48,MRPL11,MRPL46,MRPS31,MRPS11,MRPS23,YARS2,TUFM,GADD45GIP1,MRPL40,MRPL20,MRPL37,MRPL24,MRPL21,TFB2M,DAP3,MRPL9,TARS2,MRPL41,MRPS2,MRPL50,PUS1,MRPS26,MRPL2,GARS,MRPS33,MRPL19,RPL23L,MRPS6,PNPT1,MRPL55,MRPL47,MRPS22,GFM1,TFAM,MRPS30,MRP…
GO Process	GO:0034660	ncRNA metabolic process	109	467	0.55	1.8e-23	9606.ENSP00000168216,9606.ENSP00000202816,9606.ENSP00000203001,9606.ENSP00000221233,9606.ENSP00000225298,9606.ENSP00000226798,9606.ENSP00000230340,9606.ENSP00000232888,9606.ENSP00000234677,9606.ENSP00000244051,9606.ENSP00000244230,9606.ENSP00000244496,9606.ENSP00000244571,9606.ENSP00000246802,9606.ENSP00000251607,9606.ENSP00000253247,9606.ENSP00000254605,9606.ENSP00000254799,9606.ENSP00000254803,…	HSD17B10,ESF1,TRMT6,EXOSC5,UTP18,FRG1,BYSL,RRP9,SARS,MOCS3,MPHOSPH10,RRP36,AARS2,GLTSCR2,TRNT1,NOL11,RRP8,GRSF1,UTP3,NARS,MRPL44,DDX56,IMP4,WDR12,UTP20,UTP6,SMAD2,DDX18,NSUN2,NOB1,CDKAL1,ABT1,NIFK,FAM207A,PTCD1,UTP15,DCAF13,RPP25L,NOL6,TRUB1,RNMTL1,ISG20,WDR3,DHX37,WDR75,DDX10,EXOSC4,MRPS11,PRKRA,YARS2,RRP7A,RRS1,ISG20L2,DDX54,IMP3,CIRH1A,NOC4L,FCF1,LYAR,DDX21,PES1,WARS,WDR55,MAK16,GTPBP4,TFB2M,H…
GO Process	GO:0032543	Mitochondrial translation	56	114	0.87	1.83e-23	9606.ENSP00000177742,9606.ENSP00000229238,9606.ENSP00000244571,9606.ENSP00000245539,9606.ENSP00000253099,9606.ENSP00000254630,9606.ENSP00000256441,9606.ENSP00000258105,9606.ENSP00000258383,9606.ENSP00000258455,9606.ENSP00000259873,9606.ENSP00000260102,9606.ENSP00000272418,9606.ENSP00000279242,9606.ENSP00000285298,9606.ENSP00000290208,9606.ENSP00000296805,9606.ENSP00000300151,9606.ENSP00000301585,…	MRPS34,MRPL51,AARS2,MRPS7,MRPL4,PTCD3,MRPS36,MRPL53,MRPL44,MRPS9,MRPS18B,MRPL15,MRPS5,MRPL49,RPMS17,MRPL10,GFM2,MRPL16,ICT1,MRPL39,MRPL13,MRPL38,MRPL48,MRPL11,MRPL46,MRPS31,MRPS11,MRPS23,YARS2,TUFM,GADD45GIP1,MRPL40,MRPL20,MRPL37,MRPL24,MRPL21,DAP3,MRPL9,TARS2,MRPL41,MRPS2,MRPL50,MRPS26,MRPL2,GARS,MRPS33,MRPL19,RPL23L,MRPS6,MRPL55,MRPL47,MRPS22,GFM1,MRPS30,MRPL22,MRPL45
GO Process	GO:0070125	Mitochondrial translational elongation	51	90	0.93	2.02e-23	9606.ENSP00000177742,9606.ENSP00000229238,9606.ENSP00000245539,9606.ENSP00000253099,9606.ENSP00000254630,9606.ENSP00000256441,9606.ENSP00000258105,9606.ENSP00000258383,9606.ENSP00000258455,9606.ENSP00000259873,9606.ENSP00000260102,9606.ENSP00000272418,9606.ENSP00000279242,9606.ENSP00000285298,9606.ENSP00000290208,9606.ENSP00000300151,9606.ENSP00000301585,9606.ENSP00000305682,9606.ENSP00000306548,…	MRPS34,MRPL51,MRPS7,MRPL4,PTCD3,MRPS36,MRPL53,MRPL44,MRPS9,MRPS18B,MRPL15,MRPS5,MRPL49,RPMS17,MRPL10,MRPL16,ICT1,MRPL39,MRPL13,MRPL38,MRPL48,MRPL11,MRPL46,MRPS31,MRPS11,MRPS23,TUFM,GADD45GIP1,MRPL40,MRPL20,MRPL37,MRPL24,MRPL21,DAP3,MRPL9,MRPL41,MRPS2,MRPL50,MRPS26,MRPL2,MRPS33,MRPL19,RPL23L,MRPS6,MRPL55,MRPL47,MRPS22,GFM1,MRPS30,MRPL22,MRPL45
GO Process	GO:0006415	Translational termination	52	99	0.9	9.28e-23	9606.ENSP00000177742,9606.ENSP00000229238,9606.ENSP00000245539,9606.ENSP00000253099,9606.ENSP00000254630,9606.ENSP00000256441,9606.ENSP00000258105,9606.ENSP00000258383,9606.ENSP00000258455,9606.ENSP00000259873,9606.ENSP00000260102,9606.ENSP00000272418,9606.ENSP00000279242,9606.ENSP00000285298,9606.ENSP00000290208,9606.ENSP00000296805,9606.ENSP00000300151,9606.ENSP00000301585,9606.ENSP00000303584,…	MRPS34,MRPL51,MRPS7,MRPL4,PTCD3,MRPS36,MRPL53,MRPL44,MRPS9,MRPS18B,MRPL15,MRPS5,MRPL49,RPMS17,MRPL10,GFM2,MRPL16,ICT1,N6AMT1,MRPL39,MRPL13,MRPL38,MRPL48,MRPL11,MRPL46,MRPS31,MRPS11,MRPS23,GADD45GIP1,MRPL40,MRPL20,MRPL37,MRPL24,MRPL21,DAP3,MRPL9,MRPL41,MRPS2,MRPL50,MRPS26,MRPL2,MRPS33,MRPL19,RPL23L,MRPS6,GSPT1,MRPL55,MRPL47,MRPS22,MRPS30,MRPL22,MRPL45
GO Process	GO:0070126	Mitochondrial translational termination	50	91	0.92	1.62e-22	9606.ENSP00000177742,9606.ENSP00000229238,9606.ENSP00000245539,9606.ENSP00000253099,9606.ENSP00000254630,9606.ENSP00000256441,9606.ENSP00000258105,9606.ENSP00000258383,9606.ENSP00000258455,9606.ENSP00000259873,9606.ENSP00000260102,9606.ENSP00000272418,9606.ENSP00000279242,9606.ENSP00000285298,9606.ENSP00000290208,9606.ENSP00000296805,9606.ENSP00000300151,9606.ENSP00000301585,9606.ENSP00000305682,…	MRPS34,MRPL51,MRPS7,MRPL4,PTCD3,MRPS36,MRPL53,MRPL44,MRPS9,MRPS18B,MRPL15,MRPS5,MRPL49,RPMS17,MRPL10,GFM2,MRPL16,ICT1,MRPL39,MRPL13,MRPL38,MRPL48,MRPL11,MRPL46,MRPS31,MRPS11,MRPS23,GADD45GIP1,MRPL40,MRPL20,MRPL37,MRPL24,MRPL21,DAP3,MRPL9,MRPL41,MRPS2,MRPL50,MRPS26,MRPL2,MRPS33,MRPL19,RPL23L,MRPS6,MRPL55,MRPL47,MRPS22,MRPS30,MRPL22,MRPL45
GO Process	GO:0043170	Macromolecule metabolic process	586	6137	0.16	5.93e-22	9606.ENSP00000003302,9606.ENSP00000012049,9606.ENSP00000054950,9606.ENSP00000156109,9606.ENSP00000160827,9606.ENSP00000164133,9606.ENSP00000168216,9606.ENSP00000177742,9606.ENSP00000202816,9606.ENSP00000203001,9606.ENSP00000209873,9606.ENSP00000215071,9606.ENSP00000215904,9606.ENSP00000216122,9606.ENSP00000216160,9606.ENSP00000216267,9606.ENSP00000216277,9606.ENSP00000216455,9606.ENSP00000216554,…	USP28,QPCTL,RCN1,GPKOW,KIF22,PPP2R5B,HSD17B10,MRPS34,ESF1,TRMT6,AAAS,PSMD8,PDXP,MCM5,TAB1,BRD1,PAPOLA,PSMA3,EIF5,AURKA,PIGU,POLR2C,STUB1,CSK,EXOSC5,SF3A2,RAB3D,CPA4,RBM28,SETX,UTP18,C1QBP,DUSP3,NFKB1,FRG1,NUP107,MRPL51,USP5,MAPK14,BYSL,LOX,LNPEP,MLH1,UBE3A,RRP9,SARS,WDR77,LEPRE1,SYF2,CTSD,NEK9,IRF2BPL,NAA50,MOCS3,MPHOSPH10,RRP36,HIST1H4F,AARS2,MRPS7,NUP85,SH2D3A,GLTSCR2,PHPT1,PMPCB,MPDU1,KHNYN,TR…
GO Process	GO:0043933	Protein-containing complex subunit organization	217	1539	0.33	2.06e-21	9606.ENSP00000016171,9606.ENSP00000168216,9606.ENSP00000177742,9606.ENSP00000216122,9606.ENSP00000216554,9606.ENSP00000221494,9606.ENSP00000224140,9606.ENSP00000225567,9606.ENSP00000226218,9606.ENSP00000229179,9606.ENSP00000229238,9606.ENSP00000235090,9606.ENSP00000236980,9606.ENSP00000244537,9606.ENSP00000245539,9606.ENSP00000246802,9606.ENSP00000251636,9606.ENSP00000251849,9606.ENSP00000251968,…	COX15,HSD17B10,MRPS34,MCM5,EIF5,SF3A2,SETX,GOSR2,VTN,NUP107,MRPL51,WDR77,FASTKD2,HIST1H4F,MRPS7,GLTSCR2,DHX29,RAF1,TSG101,KCNA5,MRPL4,PPAN,NUP210,PTCD3,VPS4A,NASP,MRPS36,CCNH,DDB2,MRPL53,LAMC1,MRPL44,MRPS9,MRPS18B,MRPL15,RSL24D1,NUP133,UBE2K,EIF3J,MCM4,SMAD2,TMED2,SAMHD1,NAPA,FOXRED1,CTCF,HAT1,MCM6,POLQ,NUP54,MCM2,DNAH5,GTF2H1,VPS33A,PML,AFG3L2,ECSIT,EIF2D,OTOF,MRPS5,CENPC,ABT1,NACC2,MRPL49,NUBPL…
GO Process	GO:0051641	Cellular localization	340	2967	0.24	6.14e-21	9606.ENSP00000016946,9606.ENSP00000075120,9606.ENSP00000160827,9606.ENSP00000209873,9606.ENSP00000211998,9606.ENSP00000216034,9606.ENSP00000216911,9606.ENSP00000217446,9606.ENSP00000218516,9606.ENSP00000222120,9606.ENSP00000223095,9606.ENSP00000223136,9606.ENSP00000223369,9606.ENSP00000225567,9606.ENSP00000225724,9606.ENSP00000225964,9606.ENSP00000226574,9606.ENSP00000229179,9606.ENSP00000229795,…	RGPD5,SLC2A3,KIF22,AAAS,VCL,TOMM22,AURKA,PIGU,GLA,RAB3D,SERPINE1,FIS1,YKT6,GOSR2,GOSR1,COL1A1,NFKB1,NUP107,MAPK14,SPARC,MLH1,GORASP2,CTSD,RAP2A,NUP85,GLTSCR2,CANX,HSPB1,PMPCB,COPB1,ESYT2,RAF1,TSG101,KCNA5,EXOC4,NUP210,TIMM10B,VPS4A,AP3B1,IPO8,LAMTOR5,TIMM10,FHOD1,CAB39,NUPL2,TOR1B,DERL1,RANBP6,THBS1,DNAJC13,ITGAV,OSBPL8,RAB21,NUP133,FAF2,ATP5B,DNAJB6,TRAM1,TMED2,COTL1,ERP44,LGALS3BP,COPE,RRAGB,CS…
GO Process	GO:0043624	Cellular protein complex disassembly	56	140	0.78	3.69e-20	9606.ENSP00000177742,9606.ENSP00000229238,9606.ENSP00000245539,9606.ENSP00000253099,9606.ENSP00000254630,9606.ENSP00000254950,9606.ENSP00000256441,9606.ENSP00000258105,9606.ENSP00000258383,9606.ENSP00000258455,9606.ENSP00000259873,9606.ENSP00000260102,9606.ENSP00000263354,9606.ENSP00000272418,9606.ENSP00000279242,9606.ENSP00000285298,9606.ENSP00000290208,9606.ENSP00000296805,9606.ENSP00000300151,…	MRPS34,MRPL51,MRPS7,MRPL4,PTCD3,VPS4A,MRPS36,MRPL53,MRPL44,MRPS9,MRPS18B,MRPL15,NAPA,MRPS5,MRPL49,RPMS17,MRPL10,GFM2,MRPL16,ICT1,N6AMT1,MRPL39,MRPL13,MRPL38,MRPL48,MRPL11,MRPL46,MRPS31,MRPS11,MRPS23,GADD45GIP1,MRPL40,MRPL20,MRPL37,MRPL24,MRPL21,DAP3,MRPL9,MRPL41,MRPS2,MRPL50,MRPS26,MRPL2,MRPS33,MRPL19,RPL23L,NSF,MRPS6,GSPT1,MRPL55,STMN1,MRPL47,MRPS22,MRPS30,MRPL22,MRPL45
GO Process	GO:0006414	Translational elongation	52	119	0.82	5.21e-20	9606.ENSP00000177742,9606.ENSP00000229238,9606.ENSP00000245539,9606.ENSP00000253099,9606.ENSP00000254630,9606.ENSP00000256441,9606.ENSP00000258105,9606.ENSP00000258383,9606.ENSP00000258455,9606.ENSP00000259873,9606.ENSP00000260102,9606.ENSP00000272418,9606.ENSP00000279242,9606.ENSP00000285298,9606.ENSP00000290208,9606.ENSP00000296805,9606.ENSP00000300151,9606.ENSP00000301585,9606.ENSP00000305682,…	MRPS34,MRPL51,MRPS7,MRPL4,PTCD3,MRPS36,MRPL53,MRPL44,MRPS9,MRPS18B,MRPL15,MRPS5,MRPL49,RPMS17,MRPL10,GFM2,MRPL16,ICT1,MRPL39,MRPL13,MRPL38,MRPL48,MRPL11,MRPL46,MRPS31,MRPS11,MRPS23,TUFM,GADD45GIP1,MRPL40,MRPL20,MRPL37,MRPL24,MRPL21,DAP3,MRPL9,MRPL41,MRPS2,MRPL50,MRPS26,MRPL2,MRPS33,MRPL19,RPL23L,MRPS6,MRPL55,MRPL47,MRPS22,GFM1,MRPS30,MRPL22,MRPL45
GO Process	GO:0006396	RNA processing	145	854	0.41	6.87e-20	9606.ENSP00000156109,9606.ENSP00000168216,9606.ENSP00000202816,9606.ENSP00000203001,9606.ENSP00000216277,9606.ENSP00000219252,9606.ENSP00000221233,9606.ENSP00000221494,9606.ENSP00000223073,9606.ENSP00000224140,9606.ENSP00000225298,9606.ENSP00000225698,9606.ENSP00000226798,9606.ENSP00000230340,9606.ENSP00000232888,9606.ENSP00000234677,9606.ENSP00000235090,9606.ENSP00000236273,9606.ENSP00000244051,…	GPKOW,HSD17B10,ESF1,TRMT6,PAPOLA,POLR2C,EXOSC5,SF3A2,RBM28,SETX,UTP18,C1QBP,FRG1,BYSL,RRP9,SARS,WDR77,SYF2,MOCS3,MPHOSPH10,RRP36,AARS2,GLTSCR2,TRNT1,NOL11,RRP8,GRSF1,UTP3,CCNH,MRPL44,DDX56,IMP4,DBR1,WDR12,SNW1,UTP20,UTP6,SMAD2,DDX18,NSUN2,RBM27,GTF2H1,SRRM4,NOB1,DUSP11,CDKAL1,ABT1,ERCC3,NIFK,PPIL3,FAM207A,PTCD1,POLR2J,LUC7L,RBMS1,UTP15,TRA2A,DCAF13,RPP25L,NOL6,TRUB1,POLR2G,RNMTL1,ISG20,WDR3,DHX37…
GO Process	GO:0006996	Organelle organization	373	3450	0.22	2.31e-19	9606.ENSP00000160827,9606.ENSP00000167588,9606.ENSP00000168216,9606.ENSP00000209873,9606.ENSP00000215904,9606.ENSP00000216034,9606.ENSP00000216122,9606.ENSP00000216267,9606.ENSP00000216911,9606.ENSP00000220676,9606.ENSP00000222482,9606.ENSP00000223136,9606.ENSP00000224140,9606.ENSP00000225567,9606.ENSP00000225698,9606.ENSP00000225724,9606.ENSP00000229179,9606.ENSP00000229416,9606.ENSP00000231790,…	KIF22,KRT20,HSD17B10,AAAS,PDXP,TOMM22,MCM5,BRD1,AURKA,RP1,CPA4,FIS1,SETX,GOSR2,C1QBP,GOSR1,NUP107,GCLC,MLH1,GORASP2,FASTKD2,NEK9,NAA50,HIST1H4F,RAP2A,MRPS7,KRT13,GLTSCR2,PMPCB,ESYT2,DHX29,RAF1,TSG101,PPAN,KRT15,RRP8,TIMM10B,UTP3,NIP7,VPS4A,NASP,AP3B1,DDB2,TIMM10,PRPH,HTRA2,FHOD1,KAT7,TOR1B,RSL24D1,TTLL7,DNAJC13,NUP133,SPECC1,PDGFRB,FAF2,ATP5B,MCM4,DNAJB6,TMED2,ARFGAP3,NAPA,FOXRED1,EPB41L5,CTCF,HA…
GO Process	GO:0006725	Cellular aromatic compound metabolic process	326	2882	0.23	4.46e-19	9606.ENSP00000003302,9606.ENSP00000016171,9606.ENSP00000156109,9606.ENSP00000160827,9606.ENSP00000168216,9606.ENSP00000202816,9606.ENSP00000203001,9606.ENSP00000215904,9606.ENSP00000216122,9606.ENSP00000216277,9606.ENSP00000216410,9606.ENSP00000219240,9606.ENSP00000219252,9606.ENSP00000219548,9606.ENSP00000221233,9606.ENSP00000221494,9606.ENSP00000223073,9606.ENSP00000224140,9606.ENSP00000225298,…	USP28,COX15,GPKOW,KIF22,HSD17B10,ESF1,TRMT6,PDXP,MCM5,PAPOLA,GNPNAT1,DHODH,POLR2C,STUB1,EXOSC5,SF3A2,RBM28,SETX,UTP18,C1QBP,NFKB1,FRG1,BYSL,LOX,MLH1,RRP9,SARS,WDR77,SYF2,ATIC,MOCS3,MPHOSPH10,RRP36,HIST1H4F,AARS2,GOT2,GLTSCR2,KHNYN,TRNT1,NOL11,RRP8,GRSF1,UTP3,NARS,CCNH,DDB2,NT5E,CDK4,MRPL44,ALDH1L2,DDX56,IREB2,KAT7,IMP4,UGGT1,CCBL2,DBR1,WDR12,GUCY2C,SNW1,UTP20,UTP6,ATP5B,MCM4,SMAD2,SAMHD1,DDX18,CT…
GO Process	GO:1901360	Organic cyclic compound metabolic process	345	3118	0.23	4.97e-19	9606.ENSP00000003302,9606.ENSP00000016171,9606.ENSP00000156109,9606.ENSP00000160827,9606.ENSP00000168216,9606.ENSP00000202816,9606.ENSP00000203001,9606.ENSP00000215904,9606.ENSP00000216122,9606.ENSP00000216277,9606.ENSP00000216410,9606.ENSP00000219240,9606.ENSP00000219252,9606.ENSP00000219548,9606.ENSP00000220966,9606.ENSP00000221233,9606.ENSP00000221494,9606.ENSP00000223073,9606.ENSP00000224140,…	USP28,COX15,GPKOW,KIF22,HSD17B10,ESF1,TRMT6,PDXP,MCM5,PAPOLA,GNPNAT1,DHODH,POLR2C,STUB1,PYCRL,EXOSC5,SF3A2,RBM28,SETX,UTP18,C1QBP,NFKB1,FRG1,BYSL,LOX,MLH1,RRP9,SARS,WDR77,SYF2,ATIC,MOCS3,MPHOSPH10,RRP36,HIST1H4F,AARS2,GOT2,GLTSCR2,KHNYN,TRNT1,NOL11,RRP8,GRSF1,UTP3,NARS,CCNH,DDB2,NT5E,CDK4,HTRA2,MRPL44,ALDH1L2,DDX56,IREB2,KAT7,IMP4,UGGT1,CCBL2,DBR1,WDR12,GUCY2C,SNW1,UTP20,UTP6,ATP5B,MCM4,SMAD2,SAM…
GO Process	GO:0046483	Heterocycle metabolic process	322	2840	0.24	5.9e-19	9606.ENSP00000003302,9606.ENSP00000016171,9606.ENSP00000156109,9606.ENSP00000160827,9606.ENSP00000168216,9606.ENSP00000202816,9606.ENSP00000203001,9606.ENSP00000215904,9606.ENSP00000216122,9606.ENSP00000216277,9606.ENSP00000216410,9606.ENSP00000219240,9606.ENSP00000219252,9606.ENSP00000219548,9606.ENSP00000220966,9606.ENSP00000221233,9606.ENSP00000221494,9606.ENSP00000223073,9606.ENSP00000224140,…	USP28,COX15,GPKOW,KIF22,HSD17B10,ESF1,TRMT6,PDXP,MCM5,PAPOLA,GNPNAT1,DHODH,POLR2C,STUB1,PYCRL,EXOSC5,SF3A2,RBM28,SETX,UTP18,C1QBP,NFKB1,FRG1,BYSL,LOX,MLH1,RRP9,SARS,WDR77,SYF2,ATIC,MOCS3,MPHOSPH10,RRP36,HIST1H4F,AARS2,GLTSCR2,KHNYN,TRNT1,NOL11,RRP8,GRSF1,UTP3,NARS,CCNH,DDB2,NT5E,CDK4,MRPL44,ALDH1L2,DDX56,IREB2,KAT7,IMP4,UGGT1,DBR1,WDR12,GUCY2C,SNW1,UTP20,UTP6,ATP5B,MCM4,SMAD2,SAMHD1,DDX18,CTCF,MC…
GO Process	GO:0006139	Nucleobase-containing compound metabolic process	306	2659	0.24	1.1e-18	9606.ENSP00000003302,9606.ENSP00000156109,9606.ENSP00000160827,9606.ENSP00000168216,9606.ENSP00000202816,9606.ENSP00000203001,9606.ENSP00000216122,9606.ENSP00000216277,9606.ENSP00000216410,9606.ENSP00000219240,9606.ENSP00000219252,9606.ENSP00000219548,9606.ENSP00000221233,9606.ENSP00000221494,9606.ENSP00000223073,9606.ENSP00000224140,9606.ENSP00000225298,9606.ENSP00000225698,9606.ENSP00000226574,…	USP28,GPKOW,KIF22,HSD17B10,ESF1,TRMT6,MCM5,PAPOLA,GNPNAT1,DHODH,POLR2C,STUB1,EXOSC5,SF3A2,RBM28,SETX,UTP18,C1QBP,NFKB1,FRG1,BYSL,LOX,MLH1,RRP9,SARS,WDR77,SYF2,ATIC,MOCS3,MPHOSPH10,RRP36,HIST1H4F,AARS2,GLTSCR2,KHNYN,TRNT1,NOL11,RRP8,GRSF1,UTP3,NARS,CCNH,DDB2,NT5E,CDK4,MRPL44,DDX56,KAT7,IMP4,UGGT1,DBR1,WDR12,GUCY2C,SNW1,UTP20,UTP6,ATP5B,MCM4,SMAD2,SAMHD1,DDX18,CTCF,MCM6,POLQ,STAT3,NSUN2,MCM2,RBM27,…
GO Process	GO:0051649	Establishment of localization in cell	280	2375	0.25	4.36e-18	9606.ENSP00000016946,9606.ENSP00000075120,9606.ENSP00000160827,9606.ENSP00000209873,9606.ENSP00000211998,9606.ENSP00000216034,9606.ENSP00000218516,9606.ENSP00000222120,9606.ENSP00000223095,9606.ENSP00000223136,9606.ENSP00000223369,9606.ENSP00000225567,9606.ENSP00000225724,9606.ENSP00000226574,9606.ENSP00000229179,9606.ENSP00000229795,9606.ENSP00000231061,9606.ENSP00000231790,9606.ENSP00000236671,…	RGPD5,SLC2A3,KIF22,AAAS,VCL,TOMM22,GLA,RAB3D,SERPINE1,FIS1,YKT6,GOSR2,GOSR1,NFKB1,NUP107,MAPK14,SPARC,MLH1,CTSD,NUP85,CANX,HSPB1,PMPCB,COPB1,RAF1,TSG101,KCNA5,EXOC4,NUP210,TIMM10B,VPS4A,AP3B1,IPO8,TIMM10,FHOD1,CAB39,NUPL2,DERL1,RANBP6,THBS1,DNAJC13,ITGAV,RAB21,NUP133,FAF2,ATP5B,TRAM1,TMED2,COTL1,ERP44,LGALS3BP,COPE,CSE1L,ARFGAP3,NAPA,OSBP,ARCN1,AGPS,PSMD3,STAT3,RAB10,NUP54,RAB7A,SPDL1,PTPN23,EXPH…
GO Process	GO:1901564	Organonitrogen compound metabolic process	495	5244	0.16	4.83e-16	9606.ENSP00000003302,9606.ENSP00000012049,9606.ENSP00000016171,9606.ENSP00000054950,9606.ENSP00000164133,9606.ENSP00000168216,9606.ENSP00000175506,9606.ENSP00000177742,9606.ENSP00000209873,9606.ENSP00000215071,9606.ENSP00000215904,9606.ENSP00000216160,9606.ENSP00000216267,9606.ENSP00000216455,9606.ENSP00000216554,9606.ENSP00000216911,9606.ENSP00000217446,9606.ENSP00000218516,9606.ENSP00000219240,…	USP28,QPCTL,COX15,RCN1,PPP2R5B,HSD17B10,ASNS,MRPS34,AAAS,PSMD8,PDXP,TAB1,BRD1,PSMA3,EIF5,AURKA,PIGU,GLA,DHODH,STUB1,CSK,PYCRL,RAB3D,CPA4,SETX,C1QBP,DUSP3,NFKB1,NUP107,MRPL51,USP5,GCLC,MAPK14,LOX,LNPEP,UBE3A,SARS,LEPRE1,CTSD,ATIC,NEK9,IRF2BPL,NAA50,MOCS3,HIST1H4F,AARS2,GOT2,MRPS7,NUP85,SH2D3A,PHPT1,PMPCB,MPDU1,ESYT2,DHX29,RAF1,TSG101,TRPC4AP,MRPL4,NUP210,PTCD3,ILKAP,VPS4A,MRPS36,NARS,CCNH,DDB2,NT5…
GO Process	GO:0032984	Protein-containing complex disassembly	61	229	0.61	6.19e-15	9606.ENSP00000177742,9606.ENSP00000229238,9606.ENSP00000245539,9606.ENSP00000251968,9606.ENSP00000253099,9606.ENSP00000254630,9606.ENSP00000254950,9606.ENSP00000256441,9606.ENSP00000258105,9606.ENSP00000258383,9606.ENSP00000258455,9606.ENSP00000259873,9606.ENSP00000260102,9606.ENSP00000263354,9606.ENSP00000267199,9606.ENSP00000272418,9606.ENSP00000279242,9606.ENSP00000285298,9606.ENSP00000290208,…	MRPS34,MRPL51,MRPS7,TSG101,MRPL4,PTCD3,VPS4A,MRPS36,MRPL53,MRPL44,MRPS9,MRPS18B,MRPL15,NAPA,VPS33A,MRPS5,MRPL49,RPMS17,MRPL10,GFM2,MRPL16,ICT1,N6AMT1,MRPL39,MRPL13,KIF5B,MRPL38,MRPL48,MRPL11,MRPL46,MRPS31,MRPS11,MRPS23,GADD45GIP1,AMER1,MRPL40,MRPL20,CTNNB1,MRPL37,MRPL24,MRPL21,DAP3,MRPL9,MRPL41,MRPS2,MRPL50,MRPS26,MRPL2,MRPS33,MRPL19,RPL23L,NSF,MRPS6,GSPT1,MRPL55,STMN1,MRPL47,MRPS22,MRPS30,MRPL22…
GO Process	GO:0044271	Cellular nitrogen compound biosynthetic process	194	1522	0.29	1.09e-14	9606.ENSP00000016171,9606.ENSP00000175506,9606.ENSP00000177742,9606.ENSP00000216277,9606.ENSP00000216410,9606.ENSP00000216554,9606.ENSP00000219240,9606.ENSP00000219252,9606.ENSP00000224140,9606.ENSP00000226574,9606.ENSP00000229238,9606.ENSP00000229416,9606.ENSP00000231004,9606.ENSP00000234677,9606.ENSP00000236959,9606.ENSP00000244537,9606.ENSP00000244571,9606.ENSP00000245539,9606.ENSP00000251636,…	COX15,ASNS,MRPS34,PAPOLA,GNPNAT1,EIF5,DHODH,POLR2C,SETX,NFKB1,MRPL51,GCLC,LOX,SARS,ATIC,HIST1H4F,AARS2,MRPS7,DHX29,MRPL4,PTCD3,MRPS36,NARS,CCNH,NT5E,CDK4,MRPL53,MRPL44,MRPS9,IREB2,MRPS18B,MRPL15,RSL24D1,GUCY2C,SNW1,EIF3J,ATP5B,SAMHD1,POLQ,STAT3,GTF2H1,EIF2B2,PMM2,EIF2D,MRPS5,CDKAL1,ABT1,MRPL49,GTF2E1,RPMS17,ERCC3,NIFK,UBE2L6,MRPL10,ATP5O,PDXK,FLAD1,ATP5J2,POLR2J,GFM2,HPRT1,PCBD1,MRPL16,ATP5L,ICT1…
GO Process	GO:0008104	Protein localization	247	2139	0.24	1.49e-14	9606.ENSP00000016946,9606.ENSP00000209873,9606.ENSP00000211998,9606.ENSP00000216034,9606.ENSP00000216911,9606.ENSP00000217446,9606.ENSP00000222120,9606.ENSP00000223136,9606.ENSP00000223369,9606.ENSP00000225567,9606.ENSP00000225724,9606.ENSP00000225964,9606.ENSP00000229179,9606.ENSP00000230449,9606.ENSP00000234160,9606.ENSP00000245304,9606.ENSP00000245544,9606.ENSP00000246802,9606.ENSP00000247461,…	RGPD5,AAAS,VCL,TOMM22,AURKA,PIGU,RAB3D,FIS1,YKT6,GOSR2,GOSR1,COL1A1,NUP107,EXOC2,GORASP2,RAP2A,NUP85,GLTSCR2,CANX,HSPB1,PMPCB,COPB1,RAF1,TSG101,EXOC4,NUP210,TIMM10B,VPS4A,NASP,AP3B1,IPO8,LAMTOR5,TIMM10,NUPL2,TOR1B,DERL1,RANBP6,DNAJC13,OSBPL8,RAB21,SNX24,NUP133,FAF2,SMAD2,DNAJB6,TRAM1,TMED2,COPE,RRAGB,CSE1L,ARFGAP3,NAPA,CTCF,ARCN1,AGPS,STAT3,RAB10,NUP54,RAB7A,SPDL1,PTPN23,EXPH5,VPS33A,TINF2,PML,PM…
GO Process	GO:0044260	Cellular macromolecule metabolic process	467	4976	0.15	2.64e-14	9606.ENSP00000003302,9606.ENSP00000012049,9606.ENSP00000054950,9606.ENSP00000160827,9606.ENSP00000164133,9606.ENSP00000168216,9606.ENSP00000177742,9606.ENSP00000203001,9606.ENSP00000209873,9606.ENSP00000215071,9606.ENSP00000215904,9606.ENSP00000216122,9606.ENSP00000216160,9606.ENSP00000216267,9606.ENSP00000216277,9606.ENSP00000216455,9606.ENSP00000216554,9606.ENSP00000216911,9606.ENSP00000217446,…	USP28,QPCTL,RCN1,KIF22,PPP2R5B,HSD17B10,MRPS34,TRMT6,AAAS,PSMD8,PDXP,MCM5,TAB1,BRD1,PAPOLA,PSMA3,EIF5,AURKA,PIGU,POLR2C,STUB1,CSK,EXOSC5,RAB3D,CPA4,SETX,DUSP3,NFKB1,NUP107,MRPL51,USP5,MAPK14,LOX,LNPEP,MLH1,UBE3A,SARS,LEPRE1,NEK9,IRF2BPL,NAA50,MOCS3,HIST1H4F,AARS2,MRPS7,NUP85,SH2D3A,GLTSCR2,PHPT1,PMPCB,MPDU1,DHX29,RAF1,TSG101,TRPC4AP,MRPL4,NUP210,PTCD3,ILKAP,VPS4A,NASP,MRPS36,NARS,CCNH,DDB2,NT5E,C…
GO Process	GO:0034613	Cellular protein localization	200	1610	0.28	3.48e-14	9606.ENSP00000016946,9606.ENSP00000209873,9606.ENSP00000211998,9606.ENSP00000216034,9606.ENSP00000216911,9606.ENSP00000217446,9606.ENSP00000222120,9606.ENSP00000223136,9606.ENSP00000225567,9606.ENSP00000225964,9606.ENSP00000229179,9606.ENSP00000234160,9606.ENSP00000245304,9606.ENSP00000245544,9606.ENSP00000246802,9606.ENSP00000248553,9606.ENSP00000249269,9606.ENSP00000249923,9606.ENSP00000253861,…	RGPD5,AAAS,VCL,TOMM22,AURKA,PIGU,RAB3D,FIS1,GOSR2,COL1A1,NUP107,GORASP2,RAP2A,NUP85,GLTSCR2,HSPB1,PMPCB,COPB1,EXOC4,NUP210,TIMM10B,VPS4A,AP3B1,IPO8,LAMTOR5,TIMM10,NUPL2,TOR1B,DERL1,RANBP6,OSBPL8,RAB21,NUP133,FAF2,DNAJB6,TRAM1,TMED2,RRAGB,CSE1L,ARFGAP3,NAPA,CTCF,ARCN1,AGPS,STAT3,RAB10,NUP54,RAB7A,SPDL1,EXPH5,VPS33A,TINF2,PML,PMM2,CDH2,EIF2D,RABL3,NACC2,LIN7C,LAMTOR1,NIPBL,RAB3C,NUBP1,LONP2,NUP205,…
GO Process	GO:0022411	Cellular component disassembly	79	395	0.48	1.55e-13	9606.ENSP00000177742,9606.ENSP00000223136,9606.ENSP00000229238,9606.ENSP00000238616,9606.ENSP00000245539,9606.ENSP00000251968,9606.ENSP00000253099,9606.ENSP00000254630,9606.ENSP00000254950,9606.ENSP00000256441,9606.ENSP00000258105,9606.ENSP00000258341,9606.ENSP00000258383,9606.ENSP00000258455,9606.ENSP00000259873,9606.ENSP00000260102,9606.ENSP00000263354,9606.ENSP00000267199,9606.ENSP00000271764,…	MRPS34,FIS1,MRPL51,NEK9,MRPS7,TSG101,MRPL4,PTCD3,VPS4A,MRPS36,MRPL53,LAMC1,MRPL44,MRPS9,MRPS18B,MRPL15,NAPA,VPS33A,EIF2D,MRPS5,MRPL49,RPMS17,EXOG,MRPL10,STX5,CAPN2,GFM2,PLK1,MRPL16,ICT1,N6AMT1,MRPL39,MRPL13,KIF5B,MRPL38,MRPL48,MRPL11,MRPL46,MRPS31,MRPS11,MRPS23,GADD45GIP1,A2M,AMER1,MRPL40,BSG,MRPL20,CTNNB1,H1F0,CTSL,MRPL37,MRPL24,MRPL21,DAP3,MRPL9,MRPL41,MRPS2,MRPL50,MRPS26,MRPL2,MRPS33,MRPL19,RP…
GO Process	GO:0044267	Cellular protein metabolic process	367	3696	0.18	1.72e-13	9606.ENSP00000003302,9606.ENSP00000012049,9606.ENSP00000054950,9606.ENSP00000164133,9606.ENSP00000177742,9606.ENSP00000209873,9606.ENSP00000215071,9606.ENSP00000215904,9606.ENSP00000216160,9606.ENSP00000216267,9606.ENSP00000216455,9606.ENSP00000216554,9606.ENSP00000216911,9606.ENSP00000217446,9606.ENSP00000219548,9606.ENSP00000220003,9606.ENSP00000222120,9606.ENSP00000222482,9606.ENSP00000224140,…	USP28,QPCTL,RCN1,PPP2R5B,MRPS34,AAAS,PSMD8,PDXP,TAB1,BRD1,PSMA3,EIF5,AURKA,PIGU,STUB1,CSK,RAB3D,CPA4,SETX,DUSP3,NFKB1,NUP107,MRPL51,USP5,MAPK14,LOX,LNPEP,UBE3A,SARS,LEPRE1,NEK9,IRF2BPL,NAA50,MOCS3,HIST1H4F,AARS2,MRPS7,NUP85,SH2D3A,PHPT1,PMPCB,MPDU1,DHX29,RAF1,TSG101,TRPC4AP,MRPL4,NUP210,PTCD3,ILKAP,VPS4A,MRPS36,NARS,CCNH,DDB2,CDK4,HTRA2,MRPL53,LAMC1,MRPL44,CAB39,MRPS9,NUPL2,KAT7,UGGT1,DERL1,MRPS1…
GO Process	GO:0033036	Macromolecule localization	270	2473	0.22	2.06e-13	9606.ENSP00000016946,9606.ENSP00000209873,9606.ENSP00000211998,9606.ENSP00000216034,9606.ENSP00000216911,9606.ENSP00000217446,9606.ENSP00000222120,9606.ENSP00000223136,9606.ENSP00000223369,9606.ENSP00000225567,9606.ENSP00000225724,9606.ENSP00000225964,9606.ENSP00000229179,9606.ENSP00000230449,9606.ENSP00000234160,9606.ENSP00000245206,9606.ENSP00000245304,9606.ENSP00000245544,9606.ENSP00000246802,…	RGPD5,AAAS,VCL,TOMM22,AURKA,PIGU,RAB3D,FIS1,YKT6,GOSR2,GOSR1,COL1A1,NUP107,EXOC2,GORASP2,GOT2,RAP2A,NUP85,GLTSCR2,CANX,HSPB1,PMPCB,COPB1,ESYT2,RAF1,TSG101,EXOC4,NUP210,TIMM10B,VPS4A,NASP,AP3B1,IPO8,LAMTOR5,TIMM10,NUPL2,TOR1B,DERL1,RANBP6,DNAJC13,OSBPL8,RAB21,SNX24,NUP133,FAF2,SMAD2,DNAJB6,TRAM1,TMED2,COPE,RRAGB,CSE1L,ARFGAP3,NAPA,OSBP,CTCF,ARCN1,AGPS,STAT3,RAB10,NUP54,RAB7A,SPDL1,PTPN23,EXPH5,ESY…
GO Process	GO:0046907	Intracellular transport	189	1520	0.28	2.33e-13	9606.ENSP00000016946,9606.ENSP00000209873,9606.ENSP00000216034,9606.ENSP00000222120,9606.ENSP00000223136,9606.ENSP00000223369,9606.ENSP00000225567,9606.ENSP00000225724,9606.ENSP00000229179,9606.ENSP00000245544,9606.ENSP00000248553,9606.ENSP00000249269,9606.ENSP00000249923,9606.ENSP00000251968,9606.ENSP00000253861,9606.ENSP00000254508,9606.ENSP00000254616,9606.ENSP00000254950,9606.ENSP00000255194,…	RGPD5,AAAS,TOMM22,RAB3D,FIS1,YKT6,GOSR2,GOSR1,NUP107,NUP85,HSPB1,PMPCB,COPB1,TSG101,EXOC4,NUP210,TIMM10B,VPS4A,AP3B1,IPO8,TIMM10,FHOD1,NUPL2,DERL1,RANBP6,RAB21,NUP133,FAF2,ATP5B,TRAM1,TMED2,COPE,CSE1L,ARFGAP3,NAPA,OSBP,ARCN1,AGPS,STAT3,RAB10,NUP54,RAB7A,PTPN23,EXPH5,VPS33A,PML,PMM2,EIF2D,RABL3,LAMTOR1,VPS51,RAB3C,UCHL1,LONP2,NUP205,AIFM1,ZFYVE9,MYO1E,ATP5O,ATP5J2,STX5,DTX3L,MAP1B,NOL6,HEATR3,HSP9…
GO Process	GO:0009058	Biosynthetic process	294	2788	0.2	4.41e-13	9606.ENSP00000016171,9606.ENSP00000175506,9606.ENSP00000177742,9606.ENSP00000216122,9606.ENSP00000216277,9606.ENSP00000216410,9606.ENSP00000216554,9606.ENSP00000216780,9606.ENSP00000217446,9606.ENSP00000217456,9606.ENSP00000219240,9606.ENSP00000219252,9606.ENSP00000220966,9606.ENSP00000224140,9606.ENSP00000225964,9606.ENSP00000226574,9606.ENSP00000229238,9606.ENSP00000229416,9606.ENSP00000231004,…	COX15,ASNS,MRPS34,MCM5,PAPOLA,GNPNAT1,EIF5,PCK2,PIGU,APMAP,DHODH,POLR2C,PYCRL,SETX,COL1A1,NFKB1,MRPL51,GCLC,LOX,SARS,ATIC,MOCS3,HIST1H4F,AARS2,GOT2,MRPS7,MBOAT7,MPDU1,DHX29,MRPL4,PTCD3,NASP,MRPS36,NARS,CCNH,NT5E,CDK4,MRPL53,MRPL44,MRPS9,ALDH1L2,IREB2,KAT7,UGGT1,MRPS18B,MRPL15,RSL24D1,CCBL2,GUCY2C,SNW1,PDGFRB,EIF3J,PTPLAD1,ATP5B,MCM4,SAMHD1,OSBP,MCM6,AGPS,POLQ,STAT3,MCM2,GTF2H1,EIF2B2,TMTC3,PMM2,R…
GO Process	GO:0043043	Peptide biosynthetic process	77	389	0.48	5.33e-13	9606.ENSP00000177742,9606.ENSP00000216554,9606.ENSP00000229238,9606.ENSP00000229416,9606.ENSP00000234677,9606.ENSP00000244571,9606.ENSP00000245539,9606.ENSP00000251636,9606.ENSP00000253099,9606.ENSP00000254630,9606.ENSP00000256441,9606.ENSP00000256854,9606.ENSP00000258105,9606.ENSP00000258383,9606.ENSP00000258455,9606.ENSP00000259873,9606.ENSP00000260102,9606.ENSP00000260443,9606.ENSP00000261868,…	MRPS34,EIF5,MRPL51,GCLC,SARS,AARS2,MRPS7,DHX29,MRPL4,PTCD3,MRPS36,NARS,MRPL53,MRPL44,MRPS9,MRPS18B,MRPL15,RSL24D1,EIF3J,EIF2B2,EIF2D,MRPS5,CDKAL1,MRPL49,RPMS17,MRPL10,GFM2,MRPL16,ICT1,PAIP1,N6AMT1,MRPL39,MRPL13,MRPL38,MRPL48,MRPL11,MRPL46,MRPS31,MRPS11,MRPS23,YARS2,TUFM,GADD45GIP1,CNDP2,MRPL40,MRPL20,WARS,MRPL37,MRPL24,MRPL21,DAP3,MRPL9,TARS2,MRPL41,MRPS2,EIF3I,MRPL50,EIF1AX,MRPS26,MRPL2,GARS,MRP…
GO Process	GO:0006412	Translation	74	366	0.49	7.18e-13	9606.ENSP00000177742,9606.ENSP00000216554,9606.ENSP00000229238,9606.ENSP00000234677,9606.ENSP00000244571,9606.ENSP00000245539,9606.ENSP00000251636,9606.ENSP00000253099,9606.ENSP00000254630,9606.ENSP00000256441,9606.ENSP00000256854,9606.ENSP00000258105,9606.ENSP00000258383,9606.ENSP00000258455,9606.ENSP00000259873,9606.ENSP00000260102,9606.ENSP00000260443,9606.ENSP00000261868,9606.ENSP00000266126,…	MRPS34,EIF5,MRPL51,SARS,AARS2,MRPS7,DHX29,MRPL4,PTCD3,MRPS36,NARS,MRPL53,MRPL44,MRPS9,MRPS18B,MRPL15,RSL24D1,EIF3J,EIF2B2,EIF2D,MRPS5,CDKAL1,MRPL49,RPMS17,MRPL10,GFM2,MRPL16,ICT1,PAIP1,N6AMT1,MRPL39,MRPL13,MRPL38,MRPL48,MRPL11,MRPL46,MRPS31,MRPS11,MRPS23,YARS2,TUFM,GADD45GIP1,MRPL40,MRPL20,WARS,MRPL37,MRPL24,MRPL21,DAP3,MRPL9,TARS2,MRPL41,MRPS2,EIF3I,MRPL50,EIF1AX,MRPS26,MRPL2,GARS,MRPS33,MRPL19,…
GO Process	GO:0006518	Peptide metabolic process	89	503	0.43	1.12e-12	9606.ENSP00000177742,9606.ENSP00000216554,9606.ENSP00000229238,9606.ENSP00000229416,9606.ENSP00000231368,9606.ENSP00000234677,9606.ENSP00000244571,9606.ENSP00000245539,9606.ENSP00000251636,9606.ENSP00000253099,9606.ENSP00000254630,9606.ENSP00000256441,9606.ENSP00000256854,9606.ENSP00000258105,9606.ENSP00000258383,9606.ENSP00000258455,9606.ENSP00000259873,9606.ENSP00000260102,9606.ENSP00000260443,…	MRPS34,EIF5,MRPL51,GCLC,LNPEP,SARS,AARS2,MRPS7,DHX29,MRPL4,PTCD3,MRPS36,NARS,MRPL53,MRPL44,MRPS9,MRPS18B,MRPL15,RSL24D1,EIF3J,EIF2B2,EIF2D,MRPS5,DNPEP,CDKAL1,MRPL49,RPMS17,MRPL10,NCSTN,ERAP1,GFM2,MRPL16,ICT1,PAIP1,N6AMT1,MRPL39,MRPL13,MRPL38,MRPL48,MRPL11,MRPL46,MRPS31,MRPS11,MRPS23,NPEPPS,YARS2,TUFM,GADD45GIP1,CNDP2,MRPL40,MRPL20,WARS,MRPL37,MRPL24,MRPL21,DAP3,MRPL9,TARS2,NGF,MRPL41,MRPS2,EIF3I,…
GO Process	GO:0051179	Localization	503	5591	0.14	1.12e-12	9606.ENSP00000007722,9606.ENSP00000016171,9606.ENSP00000016946,9606.ENSP00000075120,9606.ENSP00000160827,9606.ENSP00000200181,9606.ENSP00000209873,9606.ENSP00000211998,9606.ENSP00000215071,9606.ENSP00000216034,9606.ENSP00000216455,9606.ENSP00000216911,9606.ENSP00000217446,9606.ENSP00000218516,9606.ENSP00000218548,9606.ENSP00000219240,9606.ENSP00000222120,9606.ENSP00000223095,9606.ENSP00000223136,…	ITGA3,COX15,RGPD5,SLC2A3,KIF22,ITGB4,AAAS,VCL,PSMD8,TOMM22,PSMA3,AURKA,PIGU,GLA,ATP12A,DHODH,RAB3D,SERPINE1,FIS1,YKT6,SFXN3,GOSR2,GOSR1,COL1A1,VTN,NFKB1,NUP107,GCLC,MAPK14,EXOC2,LOX,SPARC,MLH1,UBE3A,GORASP2,SLC1A4,CTSD,GOT2,RAP2A,NUP85,MBOAT7,GLTSCR2,CANX,HSPB1,PMPCB,COPB1,ESYT2,RAF1,TSG101,TRPC4AP,KCNA5,EXOC4,NUP210,TIMM10B,VPS4A,NASP,AP3B1,IPO8,LAMTOR5,NARS,TIMM10,FHOD1,LAMC1,CAB39,NUPL2,IREB2,…
GO Process	GO:1901566	Organonitrogen compound biosynthetic process	171	1346	0.29	1.12e-12	9606.ENSP00000016171,9606.ENSP00000175506,9606.ENSP00000177742,9606.ENSP00000216554,9606.ENSP00000217446,9606.ENSP00000219240,9606.ENSP00000220966,9606.ENSP00000229238,9606.ENSP00000229416,9606.ENSP00000234677,9606.ENSP00000236959,9606.ENSP00000244051,9606.ENSP00000244571,9606.ENSP00000245206,9606.ENSP00000245539,9606.ENSP00000250124,9606.ENSP00000251636,9606.ENSP00000253099,9606.ENSP00000254630,…	COX15,ASNS,MRPS34,EIF5,PIGU,DHODH,PYCRL,MRPL51,GCLC,SARS,ATIC,MOCS3,AARS2,GOT2,MRPS7,MPDU1,DHX29,MRPL4,PTCD3,MRPS36,NARS,NT5E,MRPL53,MRPL44,MRPS9,IREB2,UGGT1,MRPS18B,MRPL15,RSL24D1,GUCY2C,PDGFRB,EIF3J,PTPLAD1,ATP5B,EIF2B2,TMTC3,PMM2,EIF2D,MRPS5,CDKAL1,PIGT,MRPL49,RPMS17,MRPL10,ATP5O,PDXK,FLAD1,ATP5J2,NCSTN,GFM2,FABP5,HPRT1,PCBD1,MRPL16,ATP5L,ICT1,ATP5H,PAIP1,N6AMT1,FASN,MRPL39,MRPL13,ASL,PDHB,MGA…
GO Process	GO:0045184	Establishment of protein localization	189	1564	0.26	2.48e-12	9606.ENSP00000016946,9606.ENSP00000209873,9606.ENSP00000216034,9606.ENSP00000222120,9606.ENSP00000223136,9606.ENSP00000223369,9606.ENSP00000225567,9606.ENSP00000225724,9606.ENSP00000225964,9606.ENSP00000229179,9606.ENSP00000230449,9606.ENSP00000234160,9606.ENSP00000245304,9606.ENSP00000245544,9606.ENSP00000247461,9606.ENSP00000248553,9606.ENSP00000249269,9606.ENSP00000249923,9606.ENSP00000251849,…	RGPD5,AAAS,TOMM22,RAB3D,FIS1,YKT6,GOSR2,GOSR1,COL1A1,NUP107,EXOC2,GORASP2,RAP2A,NUP85,CANX,HSPB1,PMPCB,COPB1,RAF1,TSG101,EXOC4,NUP210,TIMM10B,VPS4A,NASP,AP3B1,IPO8,TIMM10,NUPL2,DERL1,RANBP6,DNAJC13,RAB21,SNX24,NUP133,FAF2,SMAD2,TRAM1,TMED2,COPE,CSE1L,ARFGAP3,NAPA,ARCN1,AGPS,STAT3,RAB10,NUP54,RAB7A,PTPN23,EXPH5,VPS33A,PML,PMM2,RCN3,EIF2D,RABL3,LIN7C,VPS51,NIPBL,RAB3C,LONP2,NUP205,AIFM1,HK2,ATP6V0D…
GO Process	GO:0043603	Cellular amide metabolic process	116	773	0.36	2.5e-12	9606.ENSP00000175506,9606.ENSP00000177742,9606.ENSP00000216554,9606.ENSP00000218516,9606.ENSP00000229238,9606.ENSP00000229416,9606.ENSP00000231368,9606.ENSP00000234677,9606.ENSP00000236959,9606.ENSP00000244571,9606.ENSP00000245539,9606.ENSP00000251636,9606.ENSP00000253099,9606.ENSP00000254630,9606.ENSP00000256441,9606.ENSP00000256854,9606.ENSP00000258080,9606.ENSP00000258105,9606.ENSP00000258317,…	ASNS,MRPS34,EIF5,GLA,MRPL51,GCLC,LNPEP,SARS,ATIC,AARS2,MRPS7,DHX29,MRPL4,PTCD3,MRPS36,NARS,HTRA2,MRPL53,NPL,MRPL44,MRPS9,ALDH1L2,MRPS18B,MRPL15,RSL24D1,EIF3J,MCCC1,EIF2B2,EIF2D,MRPS5,DNPEP,CDKAL1,MRPL49,RPMS17,MRPL10,NCSTN,ERAP1,GFM2,MRPL16,ICT1,PAIP1,N6AMT1,FASN,MRPL39,MRPL13,ASL,PDHB,MRPL38,MRPL48,MRPL11,MRPL46,MRPS31,TYMS,MRPS11,MRPS23,NPEPPS,YARS2,TUFM,GADD45GIP1,CNDP2,MRPL40,DLST,ACACB,MRPL2…
GO Process	GO:0090304	Nucleic acid metabolic process	241	2178	0.23	2.5e-12	9606.ENSP00000003302,9606.ENSP00000156109,9606.ENSP00000160827,9606.ENSP00000168216,9606.ENSP00000202816,9606.ENSP00000203001,9606.ENSP00000216122,9606.ENSP00000216277,9606.ENSP00000219252,9606.ENSP00000219548,9606.ENSP00000221233,9606.ENSP00000221494,9606.ENSP00000223073,9606.ENSP00000224140,9606.ENSP00000225298,9606.ENSP00000225698,9606.ENSP00000226574,9606.ENSP00000226798,9606.ENSP00000230340,…	USP28,GPKOW,KIF22,HSD17B10,ESF1,TRMT6,MCM5,PAPOLA,POLR2C,STUB1,EXOSC5,SF3A2,RBM28,SETX,UTP18,C1QBP,NFKB1,FRG1,BYSL,LOX,MLH1,RRP9,SARS,WDR77,SYF2,MOCS3,MPHOSPH10,RRP36,HIST1H4F,AARS2,GLTSCR2,KHNYN,TRNT1,NOL11,RRP8,GRSF1,UTP3,NARS,CCNH,DDB2,NT5E,CDK4,MRPL44,DDX56,KAT7,IMP4,DBR1,WDR12,SNW1,UTP20,UTP6,MCM4,SMAD2,SAMHD1,DDX18,CTCF,MCM6,POLQ,STAT3,NSUN2,MCM2,RBM27,GTF2H1,SRRM4,TINF2,NOB1,DUSP11,RQCD1,C…
GO Process	GO:1901576	Organic substance biosynthetic process	286	2734	0.2	2.64e-12	9606.ENSP00000016171,9606.ENSP00000175506,9606.ENSP00000177742,9606.ENSP00000216122,9606.ENSP00000216277,9606.ENSP00000216410,9606.ENSP00000216554,9606.ENSP00000216780,9606.ENSP00000217446,9606.ENSP00000219240,9606.ENSP00000219252,9606.ENSP00000220966,9606.ENSP00000224140,9606.ENSP00000226574,9606.ENSP00000229238,9606.ENSP00000229416,9606.ENSP00000231004,9606.ENSP00000234677,9606.ENSP00000236959,…	COX15,ASNS,MRPS34,MCM5,PAPOLA,GNPNAT1,EIF5,PCK2,PIGU,DHODH,POLR2C,PYCRL,SETX,NFKB1,MRPL51,GCLC,LOX,SARS,ATIC,MOCS3,HIST1H4F,AARS2,GOT2,MRPS7,MBOAT7,MPDU1,DHX29,MRPL4,PTCD3,NASP,MRPS36,NARS,CCNH,NT5E,CDK4,MRPL53,MRPL44,MRPS9,IREB2,KAT7,UGGT1,MRPS18B,MRPL15,RSL24D1,GUCY2C,SNW1,PDGFRB,EIF3J,PTPLAD1,ATP5B,MCM4,SAMHD1,OSBP,MCM6,AGPS,POLQ,STAT3,MCM2,GTF2H1,EIF2B2,TMTC3,PMM2,PGD,EIF2D,MRPS5,CDKAL1,ABT1,…
GO Process	GO:0016070	RNA metabolic process	190	1584	0.26	3.68e-12	9606.ENSP00000156109,9606.ENSP00000168216,9606.ENSP00000202816,9606.ENSP00000203001,9606.ENSP00000216277,9606.ENSP00000219252,9606.ENSP00000221233,9606.ENSP00000221494,9606.ENSP00000223073,9606.ENSP00000224140,9606.ENSP00000225298,9606.ENSP00000225698,9606.ENSP00000226574,9606.ENSP00000226798,9606.ENSP00000230340,9606.ENSP00000231790,9606.ENSP00000232888,9606.ENSP00000234677,9606.ENSP00000235090,…	GPKOW,HSD17B10,ESF1,TRMT6,PAPOLA,POLR2C,EXOSC5,SF3A2,RBM28,SETX,UTP18,C1QBP,NFKB1,FRG1,BYSL,MLH1,RRP9,SARS,WDR77,SYF2,MOCS3,MPHOSPH10,RRP36,HIST1H4F,AARS2,GLTSCR2,KHNYN,TRNT1,NOL11,RRP8,GRSF1,UTP3,NARS,CCNH,CDK4,MRPL44,DDX56,IMP4,DBR1,WDR12,SNW1,UTP20,UTP6,SMAD2,SAMHD1,DDX18,STAT3,NSUN2,RBM27,GTF2H1,SRRM4,NOB1,DUSP11,RQCD1,CDKAL1,ABT1,GTF2E1,ERCC3,NIFK,PPIL3,EXOG,FAM207A,PTCD1,POLR2J,LUC7L,RBMS1,…
GO Process	GO:0044249	Cellular biosynthetic process	275	2611	0.2	4.69e-12	9606.ENSP00000016171,9606.ENSP00000175506,9606.ENSP00000177742,9606.ENSP00000216122,9606.ENSP00000216277,9606.ENSP00000216410,9606.ENSP00000216554,9606.ENSP00000216780,9606.ENSP00000217446,9606.ENSP00000219240,9606.ENSP00000219252,9606.ENSP00000220966,9606.ENSP00000224140,9606.ENSP00000226574,9606.ENSP00000229238,9606.ENSP00000229416,9606.ENSP00000231004,9606.ENSP00000234677,9606.ENSP00000236959,…	COX15,ASNS,MRPS34,MCM5,PAPOLA,GNPNAT1,EIF5,PCK2,PIGU,DHODH,POLR2C,PYCRL,SETX,NFKB1,MRPL51,GCLC,LOX,SARS,ATIC,MOCS3,HIST1H4F,AARS2,GOT2,MRPS7,MBOAT7,MPDU1,DHX29,MRPL4,PTCD3,NASP,MRPS36,NARS,CCNH,NT5E,CDK4,MRPL53,MRPL44,MRPS9,IREB2,KAT7,UGGT1,MRPS18B,MRPL15,RSL24D1,GUCY2C,SNW1,EIF3J,PTPLAD1,ATP5B,MCM4,SAMHD1,OSBP,MCM6,AGPS,POLQ,STAT3,MCM2,GTF2H1,EIF2B2,TMTC3,PMM2,EIF2D,MRPS5,CDKAL1,ABT1,PIGT,MRPL49…
GO Process	GO:0051234	Establishment of localization	418	4479	0.15	5.71e-12	9606.ENSP00000016171,9606.ENSP00000016946,9606.ENSP00000075120,9606.ENSP00000160827,9606.ENSP00000209873,9606.ENSP00000211998,9606.ENSP00000215071,9606.ENSP00000216034,9606.ENSP00000216455,9606.ENSP00000218516,9606.ENSP00000218548,9606.ENSP00000219240,9606.ENSP00000222120,9606.ENSP00000223095,9606.ENSP00000223136,9606.ENSP00000223369,9606.ENSP00000224807,9606.ENSP00000225567,9606.ENSP00000225724,…	COX15,RGPD5,SLC2A3,KIF22,AAAS,VCL,PSMD8,TOMM22,PSMA3,GLA,ATP12A,DHODH,RAB3D,SERPINE1,FIS1,YKT6,SFXN3,GOSR2,GOSR1,COL1A1,VTN,NFKB1,NUP107,GCLC,MAPK14,EXOC2,SPARC,MLH1,UBE3A,GORASP2,SLC1A4,CTSD,GOT2,RAP2A,NUP85,CANX,HSPB1,PMPCB,COPB1,ESYT2,RAF1,TSG101,TRPC4AP,KCNA5,EXOC4,NUP210,TIMM10B,VPS4A,NASP,AP3B1,IPO8,TIMM10,FHOD1,CAB39,NUPL2,IREB2,DERL1,RANBP6,THBS1,DNAJC13,ITGAV,OSBPL8,RAB21,PSMC1,SNX24,NUP…
GO Process	GO:0043604	Amide biosynthetic process	88	512	0.42	6.01e-12	9606.ENSP00000175506,9606.ENSP00000177742,9606.ENSP00000216554,9606.ENSP00000229238,9606.ENSP00000229416,9606.ENSP00000234677,9606.ENSP00000236959,9606.ENSP00000244571,9606.ENSP00000245539,9606.ENSP00000251636,9606.ENSP00000253099,9606.ENSP00000254630,9606.ENSP00000256441,9606.ENSP00000256854,9606.ENSP00000258105,9606.ENSP00000258383,9606.ENSP00000258455,9606.ENSP00000259873,9606.ENSP00000260102,…	ASNS,MRPS34,EIF5,MRPL51,GCLC,SARS,ATIC,AARS2,MRPS7,DHX29,MRPL4,PTCD3,MRPS36,NARS,MRPL53,MRPL44,MRPS9,MRPS18B,MRPL15,RSL24D1,EIF3J,EIF2B2,EIF2D,MRPS5,CDKAL1,MRPL49,RPMS17,MRPL10,GFM2,MRPL16,ICT1,PAIP1,N6AMT1,FASN,MRPL39,MRPL13,ASL,PDHB,MRPL38,MRPL48,MRPL11,MRPL46,MRPS31,MRPS11,MRPS23,YARS2,TUFM,GADD45GIP1,CNDP2,MRPL40,ACACB,MRPL20,WARS,AGK,MRPL37,MRPL24,MRPL21,DAP3,MRPL9,TARS2,MRPL41,MRPS2,EIF3I,M…
GO Process	GO:0015031	Protein transport	179	1486	0.26	1.62e-11	9606.ENSP00000016946,9606.ENSP00000209873,9606.ENSP00000216034,9606.ENSP00000222120,9606.ENSP00000223136,9606.ENSP00000223369,9606.ENSP00000225567,9606.ENSP00000225724,9606.ENSP00000225964,9606.ENSP00000229179,9606.ENSP00000230449,9606.ENSP00000245544,9606.ENSP00000247461,9606.ENSP00000248553,9606.ENSP00000249269,9606.ENSP00000249923,9606.ENSP00000251849,9606.ENSP00000251968,9606.ENSP00000253861,…	RGPD5,AAAS,TOMM22,RAB3D,FIS1,YKT6,GOSR2,GOSR1,COL1A1,NUP107,EXOC2,NUP85,CANX,HSPB1,PMPCB,COPB1,RAF1,TSG101,EXOC4,NUP210,TIMM10B,VPS4A,NASP,AP3B1,IPO8,TIMM10,NUPL2,DERL1,RANBP6,DNAJC13,RAB21,SNX24,NUP133,FAF2,SMAD2,TRAM1,TMED2,COPE,CSE1L,ARFGAP3,NAPA,ARCN1,AGPS,STAT3,RAB10,NUP54,RAB7A,PTPN23,EXPH5,VPS33A,PML,PMM2,RCN3,EIF2D,RABL3,LIN7C,VPS51,RAB3C,LONP2,NUP205,AIFM1,ATP6V0D1,STX5,DTX3L,NOL6,HEATR3…
GO Process	GO:0042886	Amide transport	181	1553	0.25	1.6e-10	9606.ENSP00000016946,9606.ENSP00000209873,9606.ENSP00000216034,9606.ENSP00000222120,9606.ENSP00000223136,9606.ENSP00000223369,9606.ENSP00000225567,9606.ENSP00000225724,9606.ENSP00000225964,9606.ENSP00000229179,9606.ENSP00000230449,9606.ENSP00000245544,9606.ENSP00000247461,9606.ENSP00000248553,9606.ENSP00000249269,9606.ENSP00000249923,9606.ENSP00000251849,9606.ENSP00000251968,9606.ENSP00000253861,…	RGPD5,AAAS,TOMM22,RAB3D,FIS1,YKT6,GOSR2,GOSR1,COL1A1,NUP107,EXOC2,NUP85,CANX,HSPB1,PMPCB,COPB1,RAF1,TSG101,EXOC4,NUP210,TIMM10B,VPS4A,NASP,AP3B1,IPO8,TIMM10,NUPL2,DERL1,RANBP6,DNAJC13,RAB21,SNX24,NUP133,FAF2,SMAD2,TRAM1,TMED2,COPE,CSE1L,ARFGAP3,NAPA,ARCN1,AGPS,STAT3,RAB10,NUP54,RAB7A,PTPN23,EXPH5,VPS33A,PML,PMM2,RCN3,EIF2D,RABL3,LIN7C,VPS51,RAB3C,LONP2,NUP205,AIFM1,ATP6V0D1,STX5,DTX3L,NOL6,HEATR3…
GO Process	GO:0006810	Transport	400	4353	0.14	2.42e-10	9606.ENSP00000016171,9606.ENSP00000016946,9606.ENSP00000075120,9606.ENSP00000160827,9606.ENSP00000209873,9606.ENSP00000211998,9606.ENSP00000215071,9606.ENSP00000216034,9606.ENSP00000216455,9606.ENSP00000218516,9606.ENSP00000218548,9606.ENSP00000219240,9606.ENSP00000222120,9606.ENSP00000223095,9606.ENSP00000223136,9606.ENSP00000223369,9606.ENSP00000224807,9606.ENSP00000225567,9606.ENSP00000225724,…	COX15,RGPD5,SLC2A3,KIF22,AAAS,VCL,PSMD8,TOMM22,PSMA3,GLA,ATP12A,DHODH,RAB3D,SERPINE1,FIS1,YKT6,SFXN3,GOSR2,GOSR1,COL1A1,VTN,NFKB1,NUP107,GCLC,MAPK14,EXOC2,SPARC,UBE3A,SLC1A4,CTSD,GOT2,NUP85,CANX,HSPB1,PMPCB,COPB1,ESYT2,RAF1,TSG101,TRPC4AP,KCNA5,EXOC4,NUP210,TIMM10B,VPS4A,NASP,AP3B1,IPO8,TIMM10,FHOD1,CAB39,NUPL2,IREB2,DERL1,RANBP6,THBS1,DNAJC13,ITGAV,OSBPL8,RAB21,PSMC1,SNX24,NUP133,PSMA6,KIAA0556,…
GO Process	GO:0022607	Cellular component assembly	247	2359	0.2	2.42e-10	9606.ENSP00000016171,9606.ENSP00000168216,9606.ENSP00000200181,9606.ENSP00000209873,9606.ENSP00000211998,9606.ENSP00000215904,9606.ENSP00000216122,9606.ENSP00000216554,9606.ENSP00000216911,9606.ENSP00000220676,9606.ENSP00000221494,9606.ENSP00000224140,9606.ENSP00000225567,9606.ENSP00000225698,9606.ENSP00000226218,9606.ENSP00000229179,9606.ENSP00000231004,9606.ENSP00000231790,9606.ENSP00000234160,…	COX15,HSD17B10,ITGB4,AAAS,VCL,PDXP,MCM5,EIF5,AURKA,RP1,SF3A2,SETX,GOSR2,C1QBP,VTN,NUP107,LOX,MLH1,GORASP2,WDR77,FASTKD2,HIST1H4F,RAP2A,MRPS7,NUP85,GLTSCR2,NARFL,DHX29,RAF1,TSG101,KCNA5,PXDN,PPAN,NUP210,RRP8,NIP7,VPS4A,NASP,CCNH,DDB2,LAMC1,RSL24D1,UBE2K,PDGFRB,EIF3J,MCM4,SMAD2,TMED2,SAMHD1,NAPA,FOXRED1,CTCF,HAT1,MCM6,POLQ,MCM2,RAB7A,DNAH5,PTPN23,GTF2H1,TINF2,PML,CDH2,AFG3L2,ECSIT,EIF2D,OTOF,CENPC,…
GO Process	GO:0042273	Ribosomal large subunit biogenesis	29	72	0.79	2.92e-10	9606.ENSP00000236980,9606.ENSP00000246802,9606.ENSP00000253107,9606.ENSP00000254940,9606.ENSP00000260443,9606.ENSP00000261015,9606.ENSP00000263239,9606.ENSP00000285814,9606.ENSP00000299192,9606.ENSP00000308897,9606.ENSP00000317992,9606.ENSP00000322396,9606.ENSP00000341082,9606.ENSP00000346725,9606.ENSP00000353246,9606.ENSP00000354040,9606.ENSP00000359606,9606.ENSP00000359688,9606.ENSP00000371858,…	FASTKD2,GLTSCR2,PPAN,NIP7,RSL24D1,WDR12,DDX18,NIFK,HEATR3,MRPL11,NOC2L,RRS1,MRPL20,PES1,MAK16,GTPBP4,ZNHIT6,RPF1,NOP2,FTSJ3,RPF2,DHX30,NLE1,RPL7L1,WDR74,BOP1,RSL1D1,NOP16,NSA2
GO Process	GO:0006886	Intracellular protein transport	130	999	0.3	5.35e-10	9606.ENSP00000016946,9606.ENSP00000209873,9606.ENSP00000216034,9606.ENSP00000222120,9606.ENSP00000223136,9606.ENSP00000225567,9606.ENSP00000229179,9606.ENSP00000245544,9606.ENSP00000248553,9606.ENSP00000249269,9606.ENSP00000249923,9606.ENSP00000253861,9606.ENSP00000254508,9606.ENSP00000254616,9606.ENSP00000254950,9606.ENSP00000255194,9606.ENSP00000256079,9606.ENSP00000257245,9606.ENSP00000258742,…	RGPD5,AAAS,TOMM22,RAB3D,FIS1,GOSR2,NUP107,NUP85,HSPB1,PMPCB,COPB1,EXOC4,NUP210,TIMM10B,VPS4A,AP3B1,IPO8,TIMM10,NUPL2,DERL1,RANBP6,RAB21,NUP133,FAF2,TRAM1,TMED2,CSE1L,ARFGAP3,NAPA,ARCN1,AGPS,STAT3,RAB10,NUP54,RAB7A,EXPH5,VPS33A,PML,PMM2,EIF2D,RABL3,RAB3C,LONP2,NUP205,AIFM1,STX5,NOL6,HEATR3,HSP90B1,MAP1A,VPS37C,XPO6,TMED10,KIF5B,GLE1,NUP98,OS9,RAB43,RRS1,COPG1,COPB2,TMED9,ACAA1,HAP1,RFTN1,CHP1,NUP4…
GO Process	GO:0065003	Protein-containing complex assembly	156	1293	0.26	6.58e-10	9606.ENSP00000016171,9606.ENSP00000168216,9606.ENSP00000216122,9606.ENSP00000216554,9606.ENSP00000221494,9606.ENSP00000224140,9606.ENSP00000225567,9606.ENSP00000226218,9606.ENSP00000229179,9606.ENSP00000235090,9606.ENSP00000236980,9606.ENSP00000244537,9606.ENSP00000245539,9606.ENSP00000246802,9606.ENSP00000251636,9606.ENSP00000251849,9606.ENSP00000252321,9606.ENSP00000253107,9606.ENSP00000254508,…	COX15,HSD17B10,MCM5,EIF5,SF3A2,SETX,GOSR2,VTN,NUP107,WDR77,FASTKD2,HIST1H4F,MRPS7,GLTSCR2,DHX29,RAF1,KCNA5,PPAN,NUP210,NASP,CCNH,DDB2,LAMC1,RSL24D1,UBE2K,EIF3J,MCM4,SMAD2,TMED2,SAMHD1,NAPA,FOXRED1,HAT1,MCM6,POLQ,MCM2,DNAH5,GTF2H1,PML,AFG3L2,ECSIT,EIF2D,OTOF,CENPC,ABT1,NACC2,NUBPL,ERCC3,NIFK,NUP205,AIFM1,SHANK1,LUC7L,STX5,CCT3,COL1A2,HEATR2,HPRT1,CCT2,TMED10,LETM1,TMEM126A,MCM7,MRPL11,DNAH7,RSF1,H…
GO Process	GO:0030490	Maturation of ssu-rrna	24	49	0.87	9.35e-10	9606.ENSP00000230340,9606.ENSP00000244496,9606.ENSP00000253247,9606.ENSP00000254803,9606.ENSP00000261637,9606.ENSP00000261708,9606.ENSP00000268802,9606.ENSP00000274849,9606.ENSP00000291634,9606.ENSP00000297579,9606.ENSP00000308179,9606.ENSP00000311135,9606.ENSP00000317376,9606.ENSP00000322396,9606.ENSP00000327179,9606.ENSP00000344393,9606.ENSP00000355541,9606.ENSP00000363642,9606.ENSP00000363746,…	BYSL,RRP36,NOL11,UTP3,UTP20,UTP6,NOB1,ABT1,FAM207A,DCAF13,WDR3,DHX37,MRPS11,RRS1,CIRH1A,FCF1,HEATR1,BMS1,WDR46,NOL10,RCL1,NGDN,NOP14,DIEXF
GO Process	GO:0019538	Protein metabolic process	389	4251	0.14	9.61e-10	9606.ENSP00000003302,9606.ENSP00000012049,9606.ENSP00000054950,9606.ENSP00000164133,9606.ENSP00000177742,9606.ENSP00000209873,9606.ENSP00000215071,9606.ENSP00000215904,9606.ENSP00000216160,9606.ENSP00000216267,9606.ENSP00000216455,9606.ENSP00000216554,9606.ENSP00000216911,9606.ENSP00000217446,9606.ENSP00000219548,9606.ENSP00000220003,9606.ENSP00000222120,9606.ENSP00000222482,9606.ENSP00000224140,…	USP28,QPCTL,RCN1,PPP2R5B,MRPS34,AAAS,PSMD8,PDXP,TAB1,BRD1,PSMA3,EIF5,AURKA,PIGU,STUB1,CSK,RAB3D,CPA4,SETX,C1QBP,DUSP3,NFKB1,NUP107,MRPL51,USP5,MAPK14,LOX,LNPEP,UBE3A,SARS,LEPRE1,CTSD,NEK9,IRF2BPL,NAA50,MOCS3,HIST1H4F,AARS2,MRPS7,NUP85,SH2D3A,PHPT1,PMPCB,MPDU1,DHX29,RAF1,TSG101,TRPC4AP,MRPL4,NUP210,PTCD3,ILKAP,VPS4A,MRPS36,NARS,CCNH,DDB2,CDK4,HTRA2,MRPL53,LAMC1,MRPL44,CAB39,MRPS9,NUPL2,KAT7,UGGT1,…
GO Process	GO:0000462	Maturation of ssu-rrna from tricistronic rrna transcript (ssu-rrna, 5.8s rrna, lsu-rrna)	21	35	0.96	1.07e-09	9606.ENSP00000230340,9606.ENSP00000244496,9606.ENSP00000254803,9606.ENSP00000261637,9606.ENSP00000261708,9606.ENSP00000274849,9606.ENSP00000291634,9606.ENSP00000297579,9606.ENSP00000311135,9606.ENSP00000317376,9606.ENSP00000322396,9606.ENSP00000327179,9606.ENSP00000344393,9606.ENSP00000355541,9606.ENSP00000363642,9606.ENSP00000363746,9606.ENSP00000371101,9606.ENSP00000371169,9606.ENSP00000386134,…	BYSL,RRP36,UTP3,UTP20,UTP6,ABT1,FAM207A,DCAF13,DHX37,MRPS11,RRS1,CIRH1A,FCF1,HEATR1,BMS1,WDR46,NOL10,RCL1,NGDN,NOP14,DIEXF
GO Process	GO:0009894	Regulation of catabolic process	132	1038	0.29	1.41e-09	9606.ENSP00000179259,9606.ENSP00000209873,9606.ENSP00000215071,9606.ENSP00000216455,9606.ENSP00000216911,9606.ENSP00000219548,9606.ENSP00000221233,9606.ENSP00000229179,9606.ENSP00000229268,9606.ENSP00000229416,9606.ENSP00000229795,9606.ENSP00000232165,9606.ENSP00000236980,9606.ENSP00000245544,9606.ENSP00000246802,9606.ENSP00000248553,9606.ENSP00000253861,9606.ENSP00000254508,9606.ENSP00000254799,…	C12orf5,AAAS,PSMD8,PSMA3,AURKA,STUB1,EXOSC5,NUP107,USP5,GCLC,MAPK14,UBE3A,FASTKD2,NUP85,GLTSCR2,HSPB1,EXOC4,NUP210,GRSF1,LAMTOR5,CDK4,HTRA2,NUPL2,PSMC1,NUP133,UBE2K,PSMA6,RRAGB,PDCL3,PSMD3,STAT3,NSUN2,NUP54,RAB7A,VDAC1,TMTC3,PML,PSMB6,RALB,LAMTOR1,UCHL1,LONP2,NUP205,AIFM1,HK2,ATP6V0D1,PSME3,STX5,DTX3L,PLK1,MAP1A,POLR2G,PAIP1,RPTOR,PSMD2,PSMC5,EXOSC4,NUP98,SAMD4B,MET,OS9,PARL,RNF40,AMER1,SIRT6,ACA…
GO Process	GO:0044248	Cellular catabolic process	194	1758	0.22	1.65e-09	9606.ENSP00000003302,9606.ENSP00000168216,9606.ENSP00000179259,9606.ENSP00000200181,9606.ENSP00000215071,9606.ENSP00000215904,9606.ENSP00000216034,9606.ENSP00000216455,9606.ENSP00000216780,9606.ENSP00000216911,9606.ENSP00000218516,9606.ENSP00000219548,9606.ENSP00000221233,9606.ENSP00000223136,9606.ENSP00000229268,9606.ENSP00000231368,9606.ENSP00000231790,9606.ENSP00000232165,9606.ENSP00000242592,…	USP28,HSD17B10,C12orf5,ITGB4,PSMD8,PDXP,TOMM22,PSMA3,PCK2,AURKA,GLA,STUB1,EXOSC5,FIS1,USP5,LNPEP,MLH1,UBE3A,ACADS,GOT2,TSG101,TRPC4AP,PXDN,VPS4A,NT5E,HTRA2,NPL,ALDH1L2,UGGT1,DERL1,PSMC1,UBE2K,PSMA6,FAF2,SCPEP1,SAMHD1,PSMD3,RAB7A,VDAC1,PRDX5,PTPN23,MCCC1,VPS33A,PML,PSMB6,RCN3,PGD,RQCD1,VPS51,UCHL1,LONP2,UBE2L6,EXOG,CBR3,PSME3,USP24,CAPN2,WDFY3,DTX3L,ERAP1,FABP5,PGM2L1,PRDX3,HPRT1,PCBD1,HSP90B1,PLK…
GO Process	GO:0007005	Mitochondrion organization	75	452	0.4	1.86e-09	9606.ENSP00000168216,9606.ENSP00000216034,9606.ENSP00000223136,9606.ENSP00000229416,9606.ENSP00000249269,9606.ENSP00000254616,9606.ENSP00000255194,9606.ENSP00000257245,9606.ENSP00000258080,9606.ENSP00000262030,9606.ENSP00000263578,9606.ENSP00000264657,9606.ENSP00000266263,9606.ENSP00000269143,9606.ENSP00000270517,9606.ENSP00000281081,9606.ENSP00000287295,9606.ENSP00000290299,9606.ENSP00000290573,…	HSD17B10,TOMM22,FIS1,GCLC,PMPCB,TIMM10B,AP3B1,TIMM10,HTRA2,ATP5B,FOXRED1,STAT3,MTFP1,AFG3L2,ECSIT,NUBPL,AIFM1,ATP5O,HK2,CHCHD6,ATP5J2,PRDX3,ATP5L,ATP5H,LETM1,TMEM126A,YME1L1,RHOT2,NDUFAF3,MX2,HAP1,SAMM50,AGK,ATP5C1,ATP2A1,RHOT1,TOMM7,MT-ND1,MT-ND5,TFB2M,TOMM20,TFB1M,MTX1,ATP5F1,PMPCA,SURF1,NDUFA8,TIMM23B,BAK1,DNAJC11,MGME1,APOO,PITRM1,HSPD1,CNP,MX1,SHARPIN,ATP5A1,ATP5J,PNPT1,TOMM40,BCS1L,PARK7,CD…
GO Process	GO:0016032	Viral process	106	776	0.32	4.66e-09	9606.ENSP00000209873,9606.ENSP00000216455,9606.ENSP00000225698,9606.ENSP00000229179,9606.ENSP00000232165,9606.ENSP00000245544,9606.ENSP00000246802,9606.ENSP00000247461,9606.ENSP00000248553,9606.ENSP00000249923,9606.ENSP00000251968,9606.ENSP00000254508,9606.ENSP00000254950,9606.ENSP00000256644,9606.ENSP00000258381,9606.ENSP00000258742,9606.ENSP00000259512,9606.ENSP00000261023,9606.ENSP00000261396,…	AAAS,PSMA3,C1QBP,NUP107,UBE3A,NUP85,GLTSCR2,CANX,HSPB1,COPB1,TSG101,NUP210,VPS4A,LAMTOR5,SP110,NUPL2,DERL1,ITGAV,NUP133,SNW1,TRAM1,SAMHD1,STAT3,NUP54,RAB7A,VDAC1,PML,PSMB6,EIF2D,GTF2E1,ERCC3,NUP205,PSME3,USP24,DTX3L,VPS37C,RPTOR,BANF1,PAAF1,STAT2,TLN1,NUP98,PACS1,PRKRA,RAB43,TUFM,GADD45GIP1,TRIM25,MVB12A,CDHR3,GTF2H2,NUP43,SP100,CTNNB1,DNAJB12,CTSB,FYN,FDPS,PSMB10,ANKRD17,TFRC,STAT1,APOBEC3C,NDC1…
GO Process	GO:0071705	Nitrogen compound transport	196	1823	0.21	9.68e-09	9606.ENSP00000016946,9606.ENSP00000209873,9606.ENSP00000216034,9606.ENSP00000222120,9606.ENSP00000223136,9606.ENSP00000223369,9606.ENSP00000224807,9606.ENSP00000225567,9606.ENSP00000225724,9606.ENSP00000225964,9606.ENSP00000229179,9606.ENSP00000230449,9606.ENSP00000234256,9606.ENSP00000245544,9606.ENSP00000247461,9606.ENSP00000248553,9606.ENSP00000249269,9606.ENSP00000249923,9606.ENSP00000251849,…	RGPD5,AAAS,TOMM22,RAB3D,FIS1,YKT6,SFXN3,GOSR2,GOSR1,COL1A1,NUP107,EXOC2,SLC1A4,NUP85,CANX,HSPB1,PMPCB,COPB1,RAF1,TSG101,EXOC4,NUP210,TIMM10B,VPS4A,NASP,AP3B1,IPO8,TIMM10,NUPL2,DERL1,RANBP6,DNAJC13,RAB21,SNX24,NUP133,SLC7A5,FAF2,SMAD2,TRAM1,TMED2,SLC12A2,COPE,CSE1L,ARFGAP3,NAPA,ARCN1,AGPS,STAT3,RAB10,NUP54,RAB7A,PTPN23,EXPH5,VPS33A,PML,PMM2,RCN3,EIF2D,RABL3,NFKBIE,LIN7C,VPS51,RAB3C,LONP2,NUP205,AI…
GO Process	GO:0051031	tRNA transport	20	37	0.91	1.3e-08	9606.ENSP00000209873,9606.ENSP00000229179,9606.ENSP00000245544,9606.ENSP00000254508,9606.ENSP00000258742,9606.ENSP00000261396,9606.ENSP00000264883,9606.ENSP00000285968,9606.ENSP00000297990,9606.ENSP00000316032,9606.ENSP00000342262,9606.ENSP00000355566,9606.ENSP00000360483,9606.ENSP00000361658,9606.ENSP00000367721,9606.ENSP00000371155,9606.ENSP00000379182,9606.ENSP00000382779,9606.ENSP00000458954,…	AAAS,NUP107,NUP85,NUP210,NUPL2,NUP133,NUP54,NUP205,NOL6,NUP98,NUP43,TOMM20,NDC1,NUP188,NUP160,NUPL1,RAE1,SEH1L,NUP88,NUP62
GO Process	GO:0042274	Ribosomal small subunit biogenesis	26	70	0.75	1.49e-08	9606.ENSP00000230340,9606.ENSP00000244496,9606.ENSP00000245539,9606.ENSP00000253247,9606.ENSP00000254803,9606.ENSP00000261637,9606.ENSP00000261708,9606.ENSP00000268802,9606.ENSP00000274849,9606.ENSP00000291634,9606.ENSP00000297579,9606.ENSP00000308179,9606.ENSP00000311135,9606.ENSP00000317376,9606.ENSP00000321449,9606.ENSP00000322396,9606.ENSP00000327179,9606.ENSP00000344393,9606.ENSP00000355541,…	BYSL,RRP36,MRPS7,NOL11,UTP3,UTP20,UTP6,NOB1,ABT1,FAM207A,DCAF13,WDR3,DHX37,MRPS11,RRP7A,RRS1,CIRH1A,FCF1,HEATR1,BMS1,WDR46,NOL10,RCL1,NGDN,NOP14,DIEXF
GO Process	GO:0033365	Protein localization to organelle	101	743	0.31	1.71e-08	9606.ENSP00000016946,9606.ENSP00000216034,9606.ENSP00000216911,9606.ENSP00000223136,9606.ENSP00000225567,9606.ENSP00000225964,9606.ENSP00000229179,9606.ENSP00000245544,9606.ENSP00000246802,9606.ENSP00000249269,9606.ENSP00000254616,9606.ENSP00000254950,9606.ENSP00000255194,9606.ENSP00000256079,9606.ENSP00000256644,9606.ENSP00000257245,9606.ENSP00000259339,9606.ENSP00000259569,9606.ENSP00000261183,…	RGPD5,TOMM22,AURKA,FIS1,GOSR2,COL1A1,NUP107,NUP85,GLTSCR2,PMPCB,TIMM10B,VPS4A,AP3B1,IPO8,LAMTOR5,TIMM10,TOR1B,RANBP6,OSBPL8,NUP133,DNAJB6,TRAM1,CSE1L,CTCF,AGPS,STAT3,RAB10,NUP54,RAB7A,SPDL1,TINF2,PML,PMM2,NIPBL,LONP2,AIFM1,HK2,LEMD2,HEATR3,PLK1,VPS37C,NUP98,PACS1,PIBF1,OS9,EZH2,RRS1,MX2,ACAA1,RTN4,SP100,TMEM201,SAMM50,TOR1A,IPO4,PES1,AGK,TOMM7,MARCH5,RAB3GAP2,AP4M1,TOPORS,TOMM20,SEC63,GBP1,SCP2,P…
GO Process	GO:0006409	tRNA export from nucleus	19	34	0.93	2.42e-08	9606.ENSP00000209873,9606.ENSP00000229179,9606.ENSP00000245544,9606.ENSP00000254508,9606.ENSP00000258742,9606.ENSP00000261396,9606.ENSP00000264883,9606.ENSP00000285968,9606.ENSP00000297990,9606.ENSP00000316032,9606.ENSP00000342262,9606.ENSP00000360483,9606.ENSP00000361658,9606.ENSP00000367721,9606.ENSP00000371155,9606.ENSP00000379182,9606.ENSP00000382779,9606.ENSP00000458954,9606.ENSP00000471191	AAAS,NUP107,NUP85,NUP210,NUPL2,NUP133,NUP54,NUP205,NOL6,NUP98,NUP43,NDC1,NUP188,NUP160,NUPL1,RAE1,SEH1L,NUP88,NUP62
GO Process	GO:0044403	Symbiotic process	111	865	0.29	4.08e-08	9606.ENSP00000209873,9606.ENSP00000216455,9606.ENSP00000225698,9606.ENSP00000229179,9606.ENSP00000232165,9606.ENSP00000245544,9606.ENSP00000246802,9606.ENSP00000247461,9606.ENSP00000248553,9606.ENSP00000249923,9606.ENSP00000251968,9606.ENSP00000254508,9606.ENSP00000254950,9606.ENSP00000256644,9606.ENSP00000258381,9606.ENSP00000258742,9606.ENSP00000259512,9606.ENSP00000261023,9606.ENSP00000261396,…	AAAS,PSMA3,C1QBP,NUP107,UBE3A,NUP85,GLTSCR2,CANX,HSPB1,COPB1,TSG101,NUP210,VPS4A,LAMTOR5,SP110,NUPL2,DERL1,ITGAV,NUP133,SNW1,TRAM1,SAMHD1,STAT3,NUP54,RAB7A,VDAC1,PML,PSMB6,EIF2D,GTF2E1,ERCC3,NUP205,STOM,PSME3,USP24,DTX3L,VPS37C,RPTOR,BANF1,PAAF1,STAT2,TLN1,NUP98,PACS1,MET,TCP1,PRKRA,RAB43,TUFM,GADD45GIP1,TRIM25,MVB12A,CDHR3,GTF2H2,NUP43,SP100,CTNNB1,DNAJB12,CTSB,FYN,FN1,FDPS,PSMB10,ANKRD17,TFRC,S…
GO Process	GO:0033554	Cellular response to stress	185	1725	0.21	4.1e-08	9606.ENSP00000003302,9606.ENSP00000160827,9606.ENSP00000164133,9606.ENSP00000167588,9606.ENSP00000175506,9606.ENSP00000179259,9606.ENSP00000215071,9606.ENSP00000216122,9606.ENSP00000216160,9606.ENSP00000216455,9606.ENSP00000216911,9606.ENSP00000219252,9606.ENSP00000219548,9606.ENSP00000224140,9606.ENSP00000225567,9606.ENSP00000226574,9606.ENSP00000229795,9606.ENSP00000231790,9606.ENSP00000234160,…	USP28,KIF22,PPP2R5B,KRT20,ASNS,C12orf5,PSMD8,MCM5,TAB1,PSMA3,AURKA,POLR2C,STUB1,SETX,GOSR2,NFKB1,MAPK14,MLH1,GORASP2,SYF2,HIST1H4F,SH2D3A,GLTSCR2,CANX,DNAJB1,RRP8,CCNH,DDB2,HTRA2,CAB39,MRPS9,KAT7,UGGT1,DERL1,THBS1,PSMC1,UBE2K,PSMA6,SNW1,PDGFRB,PTPLAD1,FAF2,MCM4,ERP44,RRAGB,SAMHD1,C19orf10,MAP2K2,MCM6,POLQ,PDCL3,PSMD3,MCM2,TNC,PRDX5,GTF2H1,TMTC3,PML,PSMB6,RCN3,RALB,RQCD1,PAK1,NIPBL,ERCC3,HSPA13,UB…
GO Process	GO:0044281	Small molecule metabolic process	180	1684	0.21	9.37e-08	9606.ENSP00000075120,9606.ENSP00000168216,9606.ENSP00000175506,9606.ENSP00000215904,9606.ENSP00000216410,9606.ENSP00000216780,9606.ENSP00000219240,9606.ENSP00000220966,9606.ENSP00000224807,9606.ENSP00000229416,9606.ENSP00000229795,9606.ENSP00000234677,9606.ENSP00000236959,9606.ENSP00000242592,9606.ENSP00000244571,9606.ENSP00000245206,9606.ENSP00000256441,9606.ENSP00000256854,9606.ENSP00000257770,…	SLC2A3,HSD17B10,ASNS,PDXP,GNPNAT1,PCK2,DHODH,PYCRL,SFXN3,GCLC,MAPK14,SARS,ATIC,ACADS,AARS2,GOT2,MRPS36,NARS,NT5E,NPL,ALDH1L2,IREB2,UGGT1,CCBL2,GUCY2C,PTPLAD1,ATP5B,SCPEP1,SAMHD1,OSBP,AGPS,SDHA,VDAC1,MCCC1,PMM2,PGD,RPIA,ATP5O,CBR1,CBR3,HK2,PDXK,FLAD1,ATP5J2,RETSAT,FABP5,PGM2L1,INPPL1,HPRT1,PCBD1,IDH3A,SLC27A4,ATP5L,ATP5H,ECI1,N6AMT1,FASN,ASL,PDHB,GPD2,ACO1,GRHPR,PFAS,TYMS,SFXN1,GLS,BCKDHB,UGDH,LYP…
GO Process	GO:0044766	Multi-organism transport	23	60	0.76	9.91e-08	9606.ENSP00000209873,9606.ENSP00000229179,9606.ENSP00000245544,9606.ENSP00000251968,9606.ENSP00000254508,9606.ENSP00000258742,9606.ENSP00000261396,9606.ENSP00000264883,9606.ENSP00000265062,9606.ENSP00000285968,9606.ENSP00000301765,9606.ENSP00000316032,9606.ENSP00000324810,9606.ENSP00000342262,9606.ENSP00000360483,9606.ENSP00000360869,9606.ENSP00000361658,9606.ENSP00000367721,9606.ENSP00000371155,…	AAAS,NUP107,NUP85,TSG101,NUP210,NUPL2,NUP133,NUP54,RAB7A,NUP205,VPS37C,NUP98,MVB12A,NUP43,NDC1,IFIT1,NUP188,NUP160,NUPL1,RAE1,SEH1L,NUP88,NUP62
GO Process	GO:0034622	Cellular protein-containing complex assembly	105	816	0.29	1.04e-07	9606.ENSP00000016171,9606.ENSP00000216122,9606.ENSP00000216554,9606.ENSP00000221494,9606.ENSP00000224140,9606.ENSP00000226218,9606.ENSP00000229179,9606.ENSP00000235090,9606.ENSP00000236980,9606.ENSP00000244537,9606.ENSP00000245539,9606.ENSP00000246802,9606.ENSP00000251636,9606.ENSP00000253107,9606.ENSP00000255120,9606.ENSP00000256897,9606.ENSP00000256996,9606.ENSP00000260443,9606.ENSP00000261427,…	COX15,MCM5,EIF5,SF3A2,SETX,VTN,NUP107,WDR77,FASTKD2,HIST1H4F,MRPS7,GLTSCR2,DHX29,PPAN,NASP,CCNH,DDB2,RSL24D1,UBE2K,EIF3J,MCM4,SMAD2,NAPA,FOXRED1,HAT1,MCM6,MCM2,DNAH5,GTF2H1,ECSIT,EIF2D,OTOF,CENPC,ABT1,NUBPL,ERCC3,NUP205,AIFM1,LUC7L,HEATR2,CCT2,TMEM126A,MCM7,MRPL11,DNAH7,RSF1,HP1BP3,NUP98,TCP1,MRPS11,RRP7A,RRS1,NDUFAF3,GTF2H2,HIST2H3D,CENPQ,RTN4,RAP1GDS1,MRPL20,H1F0,SAMM50,DNAJB12,IPO4,PRPF39,MT-N…
GO Process	GO:0006793	Phosphorus metabolic process	215	2134	0.18	1.69e-07	9606.ENSP00000016171,9606.ENSP00000164133,9606.ENSP00000179259,9606.ENSP00000215071,9606.ENSP00000215904,9606.ENSP00000216160,9606.ENSP00000216410,9606.ENSP00000216455,9606.ENSP00000216911,9606.ENSP00000217446,9606.ENSP00000219240,9606.ENSP00000220003,9606.ENSP00000224140,9606.ENSP00000226004,9606.ENSP00000226574,9606.ENSP00000229795,9606.ENSP00000236959,9606.ENSP00000238616,9606.ENSP00000244051,…	COX15,PPP2R5B,C12orf5,PSMD8,PDXP,TAB1,GNPNAT1,PSMA3,AURKA,PIGU,DHODH,CSK,SETX,DUSP3,NFKB1,MAPK14,ATIC,NEK9,MOCS3,MBOAT7,SH2D3A,PHPT1,RAF1,PGLS,ILKAP,CCNH,NT5E,CDK4,CAB39,UGGT1,ITGAV,GUCY2C,OSBPL8,PSMC1,PEBP1,PSMA6,PDGFRB,PTPLAD1,ATP5B,SMAD2,SAMHD1,MAP2K2,PSMD3,STAT3,SDHA,PTPN23,CDK6,GTF2H1,PML,FN3KRP,PSMB6,PGD,DUSP11,PAK1,PIGT,FLT1,RPIA,UBASH3B,ERCC3,ATP5O,HK2,PDXK,FLAD1,ATP5J2,PSME3,FABP5,WNK2,P…
GO Process	GO:0071702	Organic substance transport	217	2173	0.18	2.77e-07	9606.ENSP00000016946,9606.ENSP00000075120,9606.ENSP00000209873,9606.ENSP00000216034,9606.ENSP00000222120,9606.ENSP00000223136,9606.ENSP00000223369,9606.ENSP00000224807,9606.ENSP00000225567,9606.ENSP00000225724,9606.ENSP00000225964,9606.ENSP00000229179,9606.ENSP00000230449,9606.ENSP00000234256,9606.ENSP00000245206,9606.ENSP00000245544,9606.ENSP00000247461,9606.ENSP00000248553,9606.ENSP00000249269,…	RGPD5,SLC2A3,AAAS,TOMM22,RAB3D,FIS1,YKT6,SFXN3,GOSR2,GOSR1,COL1A1,NUP107,EXOC2,SLC1A4,GOT2,NUP85,CANX,HSPB1,PMPCB,COPB1,ESYT2,RAF1,TSG101,EXOC4,NUP210,TIMM10B,VPS4A,NASP,AP3B1,IPO8,TIMM10,NUPL2,DERL1,RANBP6,DNAJC13,OSBPL8,RAB21,SNX24,NUP133,SLC7A5,FAF2,SMAD2,TRAM1,TMED2,COPE,CSE1L,ARFGAP3,NAPA,OSBP,ARCN1,AGPS,STAT3,RAB10,NUP54,RAB7A,PTPN23,EXPH5,ESYT1,VPS33A,PML,PMM2,RCN3,EIF2D,RABL3,NFKBIE,LIN7C…
GO Process	GO:0075733	Intracellular transport of virus	21	54	0.77	4.19e-07	9606.ENSP00000209873,9606.ENSP00000229179,9606.ENSP00000245544,9606.ENSP00000251968,9606.ENSP00000254508,9606.ENSP00000258742,9606.ENSP00000261396,9606.ENSP00000264883,9606.ENSP00000285968,9606.ENSP00000301765,9606.ENSP00000316032,9606.ENSP00000324810,9606.ENSP00000342262,9606.ENSP00000360483,9606.ENSP00000361658,9606.ENSP00000367721,9606.ENSP00000371155,9606.ENSP00000379182,9606.ENSP00000382779,…	AAAS,NUP107,NUP85,TSG101,NUP210,NUPL2,NUP133,NUP54,NUP205,VPS37C,NUP98,MVB12A,NUP43,NDC1,NUP188,NUP160,NUPL1,RAE1,SEH1L,NUP88,NUP62
GO Process	GO:0006839	Mitochondrial transport	44	225	0.47	4.22e-07	9606.ENSP00000216034,9606.ENSP00000223136,9606.ENSP00000224807,9606.ENSP00000229416,9606.ENSP00000249269,9606.ENSP00000254616,9606.ENSP00000257245,9606.ENSP00000262030,9606.ENSP00000264657,9606.ENSP00000269143,9606.ENSP00000287295,9606.ENSP00000290299,9606.ENSP00000290573,9606.ENSP00000292475,9606.ENSP00000300688,9606.ENSP00000301587,9606.ENSP00000305653,9606.ENSP00000316905,9606.ENSP00000321971,…	TOMM22,FIS1,SFXN3,GCLC,PMPCB,TIMM10B,TIMM10,ATP5B,STAT3,AFG3L2,AIFM1,ATP5O,HK2,ATP5J2,ATP5L,ATP5H,LETM1,SFXN1,RHOT2,ACACB,SAMM50,AGK,ATP5C1,RHOT1,TOMM7,TOMM20,ATP5F1,SFXN2,PMPCA,MCU,TIMM23B,BAK1,PITRM1,HSPD1,CNP,ATP5A1,ATP5J,SLC25A13,PNPT1,TOMM40,BCS1L,TMEM14C,TIMM50,ACACA
GO Process	GO:0060968	Regulation of gene silencing	33	137	0.56	5.22e-07	9606.ENSP00000209873,9606.ENSP00000219252,9606.ENSP00000229179,9606.ENSP00000244537,9606.ENSP00000245544,9606.ENSP00000254508,9606.ENSP00000256079,9606.ENSP00000258742,9606.ENSP00000261396,9606.ENSP00000262948,9606.ENSP00000264657,9606.ENSP00000264883,9606.ENSP00000285968,9606.ENSP00000287394,9606.ENSP00000292614,9606.ENSP00000301788,9606.ENSP00000302486,9606.ENSP00000316032,9606.ENSP00000333277,…	AAAS,POLR2C,NUP107,HIST1H4F,NUP85,NUP210,IPO8,NUPL2,NUP133,MAP2K2,STAT3,NUP54,NUP205,ATAD2,POLR2J,POLR2G,MAP2K1,NUP98,HIST2H3D,SIRT6,NUP43,H1F0,NDC1,NUP188,ZMPSTE24,NUP160,NUPL1,RAE1,SEH1L,MIER1,NCOR2,NUP88,NUP62
GO Process	GO:0006997	Nucleus organization	32	132	0.57	7.78e-07	9606.ENSP00000229179,9606.ENSP00000238616,9606.ENSP00000254950,9606.ENSP00000259339,9606.ENSP00000261396,9606.ENSP00000264883,9606.ENSP00000268058,9606.ENSP00000285968,9606.ENSP00000293760,9606.ENSP00000300093,9606.ENSP00000303992,9606.ENSP00000310275,9606.ENSP00000316032,9606.ENSP00000337838,9606.ENSP00000344503,9606.ENSP00000345719,9606.ENSP00000346725,9606.ENSP00000350686,9606.ENSP00000355465,…	NUP107,NEK9,VPS4A,TOR1B,NUP133,NUP54,PML,NUP205,LEMD2,PLK1,TMEM43,BANF1,NUP98,RTN4,TMEM201,TOR1A,PES1,ANKLE2,AHCTF1,PYGO2,SYCP1,NDC1,ZMPSTE24,HABP4,AKAP8L,WEE2,TMF1,SEH1L,SUN1,NOLC1,NSFL1C,TOR1AIP1
GO Process	GO:0061024	Membrane organization	100	796	0.28	7.78e-07	9606.ENSP00000216034,9606.ENSP00000223369,9606.ENSP00000225567,9606.ENSP00000225724,9606.ENSP00000229416,9606.ENSP00000238616,9606.ENSP00000254950,9606.ENSP00000255194,9606.ENSP00000257245,9606.ENSP00000259339,9606.ENSP00000260356,9606.ENSP00000262030,9606.ENSP00000262225,9606.ENSP00000263245,9606.ENSP00000263354,9606.ENSP00000263847,9606.ENSP00000264657,9606.ENSP00000265062,9606.ENSP00000268150,…	TOMM22,YKT6,GOSR2,GOSR1,GCLC,NEK9,VPS4A,AP3B1,TIMM10,TOR1B,THBS1,ATP5B,TMED2,ARFGAP3,NAPA,OSBP,STAT3,RAB7A,MFGE8,CDH2,AFG3L2,OTOF,BIN3,ATP5O,HK2,CHCHD6,ATP5J2,LEMD2,STX5,PLK1,ATP5L,ATP5H,TMED10,TMEM43,LETM1,BANF1,RHOT2,PRX,TMED9,COL7A1,MX2,RFTN1,CHP1,RTN4,TMEM201,SAMM50,TOR1A,AGK,ATP5C1,ANKLE2,RHOT1,MYOF,TFRC,TOMM20,ATP1B1,MTX1,ATP5F1,GNAI3,CEP55,SCP2,COL5A1,ZMPSTE24,SAR1A,MTCH1,STX12,BAK1,EPHB2,…
GO Process	GO:0006796	Phosphate-containing compound metabolic process	209	2107	0.18	9.15e-07	9606.ENSP00000016171,9606.ENSP00000164133,9606.ENSP00000179259,9606.ENSP00000215071,9606.ENSP00000215904,9606.ENSP00000216160,9606.ENSP00000216455,9606.ENSP00000216911,9606.ENSP00000217446,9606.ENSP00000219240,9606.ENSP00000220003,9606.ENSP00000224140,9606.ENSP00000226004,9606.ENSP00000226574,9606.ENSP00000229795,9606.ENSP00000236959,9606.ENSP00000238616,9606.ENSP00000244051,9606.ENSP00000245615,…	COX15,PPP2R5B,C12orf5,PSMD8,PDXP,TAB1,PSMA3,AURKA,PIGU,DHODH,CSK,SETX,DUSP3,NFKB1,MAPK14,ATIC,NEK9,MOCS3,MBOAT7,SH2D3A,PHPT1,RAF1,PGLS,ILKAP,CCNH,NT5E,CDK4,CAB39,ITGAV,GUCY2C,OSBPL8,PSMC1,PEBP1,PSMA6,PDGFRB,PTPLAD1,ATP5B,SMAD2,SAMHD1,MAP2K2,PSMD3,STAT3,SDHA,PTPN23,CDK6,GTF2H1,PML,FN3KRP,PSMB6,PGD,DUSP11,PAK1,PIGT,FLT1,RPIA,UBASH3B,ERCC3,ATP5O,HK2,PDXK,FLAD1,ATP5J2,PSME3,FABP5,WNK2,PGM2L1,INPPL1,H…
GO Process	GO:0034645	Cellular macromolecule biosynthetic process	167	1592	0.2	1.25e-06	9606.ENSP00000177742,9606.ENSP00000216122,9606.ENSP00000216277,9606.ENSP00000216554,9606.ENSP00000217446,9606.ENSP00000219252,9606.ENSP00000224140,9606.ENSP00000226574,9606.ENSP00000229238,9606.ENSP00000231004,9606.ENSP00000234677,9606.ENSP00000244537,9606.ENSP00000244571,9606.ENSP00000245539,9606.ENSP00000250124,9606.ENSP00000251636,9606.ENSP00000253099,9606.ENSP00000254630,9606.ENSP00000255120,…	MRPS34,MCM5,PAPOLA,EIF5,PIGU,POLR2C,SETX,NFKB1,MRPL51,LOX,SARS,HIST1H4F,AARS2,MRPS7,MPDU1,DHX29,MRPL4,PTCD3,NASP,MRPS36,NARS,CCNH,CDK4,MRPL53,MRPL44,MRPS9,KAT7,UGGT1,MRPS18B,MRPL15,RSL24D1,SNW1,EIF3J,MCM4,SAMHD1,MCM6,POLQ,STAT3,MCM2,GTF2H1,EIF2B2,TMTC3,PMM2,EIF2D,MRPS5,CDKAL1,ABT1,PIGT,MRPL49,GTF2E1,RPMS17,ERCC3,NIFK,UBE2L6,MRPL10,POLR2J,RBMS1,GFM2,PGM2L1,MRPL16,ICT1,POLR2G,PAIP1,N6AMT1,MRPL39,RP…
GO Process	GO:0009056	Catabolic process	203	2042	0.18	1.31e-06	9606.ENSP00000003302,9606.ENSP00000168216,9606.ENSP00000179259,9606.ENSP00000200181,9606.ENSP00000215071,9606.ENSP00000215904,9606.ENSP00000216034,9606.ENSP00000216455,9606.ENSP00000216780,9606.ENSP00000216911,9606.ENSP00000218516,9606.ENSP00000219548,9606.ENSP00000221233,9606.ENSP00000223136,9606.ENSP00000229268,9606.ENSP00000231368,9606.ENSP00000231790,9606.ENSP00000232165,9606.ENSP00000236671,…	USP28,HSD17B10,C12orf5,ITGB4,PSMD8,PDXP,TOMM22,PSMA3,PCK2,AURKA,GLA,STUB1,EXOSC5,FIS1,USP5,LNPEP,MLH1,UBE3A,CTSD,ACADS,GOT2,TSG101,TRPC4AP,PXDN,VPS4A,NT5E,HTRA2,NPL,ALDH1L2,UGGT1,DERL1,PSMC1,UBE2K,PSMA6,FAF2,SCPEP1,SAMHD1,PSMD3,RAB7A,VDAC1,PRDX5,PTPN23,MCCC1,VPS33A,PML,PSMB6,RCN3,PGD,RQCD1,VPS51,UCHL1,LONP2,UBE2L6,EXOG,CBR3,HK2,PSME3,USP24,CAPN2,WDFY3,DTX3L,ERAP1,FABP5,PGM2L1,PRDX3,HPRT1,PCBD1,HS…
GO Process	GO:1901565	Organonitrogen compound catabolic process	123	1070	0.24	1.46e-06	9606.ENSP00000003302,9606.ENSP00000168216,9606.ENSP00000215071,9606.ENSP00000215904,9606.ENSP00000216455,9606.ENSP00000216911,9606.ENSP00000218516,9606.ENSP00000219548,9606.ENSP00000229268,9606.ENSP00000231368,9606.ENSP00000232165,9606.ENSP00000236671,9606.ENSP00000245206,9606.ENSP00000251968,9606.ENSP00000252015,9606.ENSP00000254950,9606.ENSP00000257770,9606.ENSP00000258080,9606.ENSP00000258317,…	USP28,HSD17B10,PSMD8,PDXP,PSMA3,AURKA,GLA,STUB1,USP5,LNPEP,UBE3A,CTSD,GOT2,TSG101,TRPC4AP,VPS4A,NT5E,HTRA2,NPL,ALDH1L2,UGGT1,DERL1,PSMC1,UBE2K,PSMA6,FAF2,SCPEP1,SAMHD1,PSMD3,RAB7A,PTPN23,MCCC1,PML,PSMB6,RCN3,UCHL1,LONP2,UBE2L6,PSME3,USP24,CAPN2,DTX3L,ERAP1,HPRT1,PCBD1,HSP90B1,PLK1,VPS37C,UBE3C,PSMD2,PSMC5,GLS,OS9,BCKDHB,YME1L1,LYPLA1,NPEPPS,TRIM25,MVB12A,RNF40,GLUD2,RNF123,DLST,CHP1,NUDT4,UBA1,CT…
GO Process	GO:0060964	Regulation of gene silencing by mirna	29	114	0.59	1.5e-06	9606.ENSP00000209873,9606.ENSP00000219252,9606.ENSP00000229179,9606.ENSP00000244537,9606.ENSP00000245544,9606.ENSP00000254508,9606.ENSP00000256079,9606.ENSP00000258742,9606.ENSP00000261396,9606.ENSP00000262948,9606.ENSP00000264657,9606.ENSP00000264883,9606.ENSP00000285968,9606.ENSP00000292614,9606.ENSP00000301788,9606.ENSP00000302486,9606.ENSP00000316032,9606.ENSP00000333277,9606.ENSP00000342262,…	AAAS,POLR2C,NUP107,HIST1H4F,NUP85,NUP210,IPO8,NUPL2,NUP133,MAP2K2,STAT3,NUP54,NUP205,POLR2J,POLR2G,MAP2K1,NUP98,HIST2H3D,NUP43,NDC1,NUP188,ZMPSTE24,NUP160,NUPL1,RAE1,SEH1L,NCOR2,NUP88,NUP62
GO Process	GO:0009059	Macromolecule biosynthetic process	170	1643	0.2	2.09e-06	9606.ENSP00000177742,9606.ENSP00000216122,9606.ENSP00000216277,9606.ENSP00000216554,9606.ENSP00000217446,9606.ENSP00000219252,9606.ENSP00000224140,9606.ENSP00000226574,9606.ENSP00000229238,9606.ENSP00000231004,9606.ENSP00000234677,9606.ENSP00000244537,9606.ENSP00000244571,9606.ENSP00000245539,9606.ENSP00000250124,9606.ENSP00000251636,9606.ENSP00000253099,9606.ENSP00000254630,9606.ENSP00000255120,…	MRPS34,MCM5,PAPOLA,EIF5,PIGU,POLR2C,SETX,NFKB1,MRPL51,LOX,SARS,HIST1H4F,AARS2,MRPS7,MPDU1,DHX29,MRPL4,PTCD3,NASP,MRPS36,NARS,CCNH,CDK4,MRPL53,MRPL44,MRPS9,KAT7,UGGT1,MRPS18B,MRPL15,RSL24D1,SNW1,PDGFRB,EIF3J,MCM4,SAMHD1,MCM6,POLQ,STAT3,MCM2,GTF2H1,EIF2B2,TMTC3,PMM2,EIF2D,MRPS5,CDKAL1,ABT1,PIGT,MRPL49,GTF2E1,RPMS17,ERCC3,NIFK,UBE2L6,MRPL10,POLR2J,NCSTN,RBMS1,GFM2,PGM2L1,MRPL16,ICT1,POLR2G,PAIP1,N6A…
GO Process	GO:0042255	Ribosome assembly	21	61	0.72	2.13e-06	9606.ENSP00000225698,9606.ENSP00000236980,9606.ENSP00000245539,9606.ENSP00000246802,9606.ENSP00000251636,9606.ENSP00000253107,9606.ENSP00000254940,9606.ENSP00000260443,9606.ENSP00000274849,9606.ENSP00000308897,9606.ENSP00000317376,9606.ENSP00000321449,9606.ENSP00000322396,9606.ENSP00000341082,9606.ENSP00000360850,9606.ENSP00000371858,9606.ENSP00000402338,9606.ENSP00000405620,9606.ENSP00000413572,…	C1QBP,FASTKD2,MRPS7,GLTSCR2,DHX29,PPAN,NIP7,RSL24D1,ABT1,MRPL11,MRPS11,RRP7A,RRS1,MRPL20,MRPS2,NOP2,RPF2,DHX30,NLE1,MRPL22,BOP1
GO Process	GO:0051640	Organelle localization	80	598	0.31	2.28e-06	9606.ENSP00000160827,9606.ENSP00000216911,9606.ENSP00000222120,9606.ENSP00000223369,9606.ENSP00000225567,9606.ENSP00000231790,9606.ENSP00000251527,9606.ENSP00000253861,9606.ENSP00000254950,9606.ENSP00000255194,9606.ENSP00000258201,9606.ENSP00000262225,9606.ENSP00000263245,9606.ENSP00000263354,9606.ENSP00000264028,9606.ENSP00000264710,9606.ENSP00000265062,9606.ENSP00000265295,9606.ENSP00000267113,…	KIF22,AURKA,RAB3D,YKT6,GOSR2,MLH1,ESYT2,EXOC4,VPS4A,AP3B1,FHOD1,TMED2,ARFGAP3,NAPA,ARCN1,RAB10,RAB7A,SPDL1,ESYT1,VPS33A,CENPC,LAMTOR1,RAB3C,NUBP1,UCHL1,MYO1E,STX5,MAP1B,PLK1,TMED10,KIF5B,NUP98,PIBF1,RHOT2,RRS1,COPG1,MAP1S,TMED9,COL7A1,MX2,HAP1,CENPQ,CTNNB1,TMEM201,MYO1F,TOR1A,HTT,ATP2A1,RHOT1,CENPF,S100A13,ATP6AP1,STXBP3,CDCA8,CNTRL,STX12,RPGRIP1L,HAUS6,PPP6R3,INCENP,ITGB1,NSF,MX1,MYO5A,SEH1L,SUN…
GO Process	GO:1990542	Mitochondrial transmembrane transport	26	95	0.62	2.33e-06	9606.ENSP00000224807,9606.ENSP00000262030,9606.ENSP00000269143,9606.ENSP00000287295,9606.ENSP00000290299,9606.ENSP00000292475,9606.ENSP00000300688,9606.ENSP00000301587,9606.ENSP00000305653,9606.ENSP00000316905,9606.ENSP00000341044,9606.ENSP00000349142,9606.ENSP00000351214,9606.ENSP00000355566,9606.ENSP00000358737,9606.ENSP00000358909,9606.ENSP00000362144,9606.ENSP00000363211,9606.ENSP00000373620,…	SFXN3,ATP5B,AFG3L2,AIFM1,ATP5O,ATP5J2,ATP5L,ATP5H,LETM1,SFXN1,ACACB,ATP5C1,TOMM7,TOMM20,ATP5F1,SFXN2,MCU,TIMM23B,HSPD1,ATP5A1,ATP5J,SLC25A13,PNPT1,TOMM40,TIMM50,ACACA
GO Process	GO:0000470	Maturation of lsu-rrna	15	28	0.91	2.38e-06	9606.ENSP00000261015,9606.ENSP00000263239,9606.ENSP00000285814,9606.ENSP00000346725,9606.ENSP00000353246,9606.ENSP00000354040,9606.ENSP00000359606,9606.ENSP00000359688,9606.ENSP00000371858,9606.ENSP00000396673,9606.ENSP00000402338,9606.ENSP00000418221,9606.ENSP00000455106,9606.ENSP00000460871,9606.ENSP00000483484	WDR12,DDX18,NIFK,PES1,MAK16,GTPBP4,ZNHIT6,RPF1,NOP2,FTSJ3,RPF2,RPL7L1,BOP1,RSL1D1,NSA2
GO Process	GO:1903827	Regulation of cellular protein localization	77	568	0.31	2.46e-06	9606.ENSP00000007722,9606.ENSP00000220003,9606.ENSP00000223136,9606.ENSP00000229795,9606.ENSP00000230340,9606.ENSP00000251968,9606.ENSP00000254950,9606.ENSP00000256644,9606.ENSP00000258080,9606.ENSP00000259021,9606.ENSP00000261739,9606.ENSP00000264670,9606.ENSP00000264883,9606.ENSP00000268058,9606.ENSP00000269141,9606.ENSP00000270225,9606.ENSP00000272519,9606.ENSP00000275603,9606.ENSP00000278568,…	ITGA3,CSK,FIS1,MAPK14,BYSL,TSG101,VPS4A,LAMTOR5,HTRA2,KAT7,ANKRD13A,NSUN2,NUP54,PML,CDH2,SAE1,RALB,CCT6A,PAK1,NIPBL,STOM,CCT3,LZTFL1,DTX3L,CCT2,PLK1,MAP1A,KIF5B,TCP1,OS9,LYPLA1,NPEPPS,PARL,PRKCH,CHP1,CENPQ,RTN4,EPB41L2,ATAD1,PTPN11,SP100,CTNNB1,TOR1A,DDRGK1,FYN,SDCCAG3,TOMM7,TFRC,LZTS2,GBP1,PTPN1,SAR1A,HPCA,EPHB2,UFM1,NUPL1,JUP,CCT4,ITGB1,AKAP8L,LCP1,NOLC1,NUCB1,SAPCD2,CEP131,GDI1,MAVS,RAB23,NSFL…
GO Process	GO:0006950	Response to stress	311	3485	0.13	2.67e-06	9606.ENSP00000003302,9606.ENSP00000160827,9606.ENSP00000164133,9606.ENSP00000167588,9606.ENSP00000175506,9606.ENSP00000179259,9606.ENSP00000200181,9606.ENSP00000211998,9606.ENSP00000215071,9606.ENSP00000216122,9606.ENSP00000216160,9606.ENSP00000216267,9606.ENSP00000216455,9606.ENSP00000216780,9606.ENSP00000216911,9606.ENSP00000219240,9606.ENSP00000219252,9606.ENSP00000219548,9606.ENSP00000221233,…	USP28,KIF22,PPP2R5B,KRT20,ASNS,C12orf5,ITGB4,VCL,PSMD8,MCM5,TAB1,BRD1,PSMA3,PCK2,AURKA,DHODH,POLR2C,STUB1,EXOSC5,SERPINE1,FIS1,SETX,GOSR2,C1QBP,COL1A1,NFKB1,GCLC,MAPK14,LOX,SPARC,MLH1,UBE3A,GORASP2,SYF2,HIST1H4F,SH2D3A,GLTSCR2,CANX,HSPB1,NARFL,RAF1,KCNA5,PXDN,DNAJB1,RRP8,AP3B1,CCNH,DDB2,CDK4,HTRA2,CAB39,MRPS9,KAT7,UGGT1,TOR1B,DERL1,THBS1,PSMC1,UBE2K,PSMA6,SNW1,PDGFRB,PTPLAD1,FAF2,MCM4,SMAD2,COTL1…
GO Process	GO:0051128	Regulation of cellular component organization	229	2402	0.16	2.9e-06	9606.ENSP00000007722,9606.ENSP00000164133,9606.ENSP00000179259,9606.ENSP00000211998,9606.ENSP00000215904,9606.ENSP00000216911,9606.ENSP00000219240,9606.ENSP00000219548,9606.ENSP00000220676,9606.ENSP00000221494,9606.ENSP00000223095,9606.ENSP00000223136,9606.ENSP00000224140,9606.ENSP00000226004,9606.ENSP00000226218,9606.ENSP00000229416,9606.ENSP00000229795,9606.ENSP00000231061,9606.ENSP00000232165,…	ITGA3,PPP2R5B,C12orf5,VCL,PDXP,AURKA,DHODH,STUB1,RP1,SF3A2,SERPINE1,FIS1,SETX,DUSP3,VTN,GCLC,MAPK14,SPARC,UBE3A,LEPRE1,RAP2A,GLTSCR2,PHPT1,CDC42EP1,RAF1,TSG101,DNAJB1,DDB2,HTRA2,FHOD1,DDX56,KAT7,THBS1,RAB21,SNW1,ANKRD13A,PDGFRB,DNAJB6,COTL1,MAP2K2,NAPA,EPB41L5,CTCF,MCM2,RAB7A,SPDL1,VDAC1,PTPN23,GTF2H1,TINF2,PML,CDH2,SAE1,RALB,PHIP,CCT6A,DLC1,BIN3,PAK1,LAMTOR1,NIPBL,NUBP1,ERCC3,RHOC,AIFM1,ATAD2,HK…
GO Process	GO:1902750	Negative regulation of cell cycle g2/m phase transition	27	104	0.6	2.99e-06	9606.ENSP00000215071,9606.ENSP00000216455,9606.ENSP00000216911,9606.ENSP00000236273,9606.ENSP00000246802,9606.ENSP00000254950,9606.ENSP00000261303,9606.ENSP00000261479,9606.ENSP00000264639,9606.ENSP00000270586,9606.ENSP00000293362,9606.ENSP00000300093,9606.ENSP00000310129,9606.ENSP00000310572,9606.ENSP00000310649,9606.ENSP00000343412,9606.ENSP00000351314,9606.ENSP00000355958,9606.ENSP00000357879,…	PSMD8,PSMA3,AURKA,SYF2,GLTSCR2,VPS4A,PSMC1,PSMA6,PSMD3,PSMB6,PSME3,PLK1,PSMD2,PSMC5,BRSK1,BRE,PSMB10,DTL,PSMD4,PSMB2,PSME1,CDKN1A,PSMD14,PSMC2,PSMC6,H2AFY,PSMB3
GO Process	GO:0062012	Regulation of small molecule metabolic process	65	449	0.34	3.52e-06	9606.ENSP00000179259,9606.ENSP00000209873,9606.ENSP00000215071,9606.ENSP00000216455,9606.ENSP00000226574,9606.ENSP00000229179,9606.ENSP00000245544,9606.ENSP00000254508,9606.ENSP00000258742,9606.ENSP00000261303,9606.ENSP00000261396,9606.ENSP00000261479,9606.ENSP00000264639,9606.ENSP00000264657,9606.ENSP00000264883,9606.ENSP00000270586,9606.ENSP00000285737,9606.ENSP00000285968,9606.ENSP00000293362,…	C12orf5,AAAS,PSMD8,PSMA3,NFKB1,NUP107,NUP85,NUP210,NUPL2,PSMC1,NUP133,PSMA6,PSMD3,STAT3,NUP54,PSMB6,LONP2,NUP205,PSME3,FABP5,COX11,SLC27A4,FASN,PSMD2,PSMC5,NUP98,PIBF1,SIRT6,ACACB,NUP43,DHCR7,FDPS,PSMB10,FAM3C,COMT,PSMD4,NDC1,NUP188,ZMPSTE24,PSMB2,HPCA,NUP160,NUPL1,PSME1,PDK1,RAE1,LSS,SEH1L,NCOR2,PSMD14,PSMC2,PSMC6,ERLIN1,PARK7,MVK,APPL2,LDLR,ARPP19,NUP88,NUP62,FGF1,SMEK2,ACACA,PSMB3,ADCYAP1R1
GO Process	GO:0007006	Mitochondrial membrane organization	31	137	0.54	4.32e-06	9606.ENSP00000216034,9606.ENSP00000229416,9606.ENSP00000255194,9606.ENSP00000257245,9606.ENSP00000262030,9606.ENSP00000264657,9606.ENSP00000269143,9606.ENSP00000290299,9606.ENSP00000290573,9606.ENSP00000290913,9606.ENSP00000292475,9606.ENSP00000300688,9606.ENSP00000301587,9606.ENSP00000305653,9606.ENSP00000321971,9606.ENSP00000345445,9606.ENSP00000347581,9606.ENSP00000349142,9606.ENSP00000351132,…	TOMM22,GCLC,AP3B1,TIMM10,ATP5B,STAT3,AFG3L2,ATP5O,HK2,CHCHD6,ATP5J2,ATP5L,ATP5H,LETM1,RHOT2,SAMM50,AGK,ATP5C1,RHOT1,TOMM20,MTX1,ATP5F1,BAK1,DNAJC11,APOO,CNP,ATP5A1,ATP5J,BCS1L,MFN1,TIMM50
GO Process	GO:1900034	Regulation of cellular response to heat	23	79	0.65	5.39e-06	9606.ENSP00000209873,9606.ENSP00000229179,9606.ENSP00000245544,9606.ENSP00000254322,9606.ENSP00000254508,9606.ENSP00000258742,9606.ENSP00000261396,9606.ENSP00000262177,9606.ENSP00000264883,9606.ENSP00000285968,9606.ENSP00000307272,9606.ENSP00000316032,9606.ENSP00000342262,9606.ENSP00000360483,9606.ENSP00000361658,9606.ENSP00000367721,9606.ENSP00000371155,9606.ENSP00000379098,9606.ENSP00000379182,…	AAAS,NUP107,NUP85,DNAJB1,NUP210,NUPL2,NUP133,DNAJB6,NUP54,NUP205,RPTOR,NUP98,NUP43,NDC1,NUP188,NUP160,NUPL1,CAMK2B,RAE1,SEH1L,BAG1,NUP88,NUP62
GO Process	GO:0051656	Establishment of organelle localization	58	385	0.36	5.67e-06	9606.ENSP00000160827,9606.ENSP00000223369,9606.ENSP00000225567,9606.ENSP00000231790,9606.ENSP00000253861,9606.ENSP00000254950,9606.ENSP00000255194,9606.ENSP00000258201,9606.ENSP00000262225,9606.ENSP00000263245,9606.ENSP00000263354,9606.ENSP00000265062,9606.ENSP00000265295,9606.ENSP00000273853,9606.ENSP00000284440,9606.ENSP00000288235,9606.ENSP00000294179,9606.ENSP00000296755,9606.ENSP00000300093,…	KIF22,YKT6,GOSR2,MLH1,EXOC4,VPS4A,AP3B1,FHOD1,TMED2,ARFGAP3,NAPA,RAB7A,SPDL1,CENPC,UCHL1,MYO1E,STX5,MAP1B,PLK1,TMED10,KIF5B,PIBF1,RHOT2,RRS1,COPG1,MAP1S,TMED9,COL7A1,MX2,HAP1,CENPQ,CTNNB1,TMEM201,MYO1F,TOR1A,HTT,RHOT1,CENPF,S100A13,ATP6AP1,CDCA8,PPP6R3,INCENP,ITGB1,NSF,MX1,MYO5A,SEH1L,SUN1,SAPCD2,RAB1A,MYO7B,CLASP2,NSFL1C,NUP88,NUP62,MYO19,TRAPPC3
GO Process	GO:0016925	Protein sumoylation	21	66	0.68	5.74e-06	9606.ENSP00000209873,9606.ENSP00000229179,9606.ENSP00000245544,9606.ENSP00000254508,9606.ENSP00000258742,9606.ENSP00000261396,9606.ENSP00000264883,9606.ENSP00000270225,9606.ENSP00000285968,9606.ENSP00000316032,9606.ENSP00000342262,9606.ENSP00000353735,9606.ENSP00000360483,9606.ENSP00000361658,9606.ENSP00000367721,9606.ENSP00000371155,9606.ENSP00000379182,9606.ENSP00000382779,9606.ENSP00000418915,…	AAAS,NUP107,NUP85,NUP210,NUPL2,NUP133,NUP54,SAE1,NUP205,NUP98,NUP43,TOPORS,NDC1,NUP188,NUP160,NUPL1,RAE1,SEH1L,CDKN2A,NUP88,NUP62
GO Process	GO:1901575	Organic substance catabolic process	176	1750	0.18	6.09e-06	9606.ENSP00000003302,9606.ENSP00000168216,9606.ENSP00000215071,9606.ENSP00000215904,9606.ENSP00000216455,9606.ENSP00000216780,9606.ENSP00000216911,9606.ENSP00000218516,9606.ENSP00000219548,9606.ENSP00000221233,9606.ENSP00000229268,9606.ENSP00000231368,9606.ENSP00000231790,9606.ENSP00000232165,9606.ENSP00000236671,9606.ENSP00000242592,9606.ENSP00000245206,9606.ENSP00000251968,9606.ENSP00000252015,…	USP28,HSD17B10,PSMD8,PDXP,PSMA3,PCK2,AURKA,GLA,STUB1,EXOSC5,USP5,LNPEP,MLH1,UBE3A,CTSD,ACADS,GOT2,TSG101,TRPC4AP,VPS4A,NT5E,HTRA2,NPL,ALDH1L2,UGGT1,DERL1,PSMC1,UBE2K,PSMA6,FAF2,SCPEP1,SAMHD1,PSMD3,RAB7A,PTPN23,MCCC1,PML,PSMB6,RCN3,PGD,RQCD1,UCHL1,LONP2,UBE2L6,EXOG,CBR3,HK2,PSME3,USP24,CAPN2,DTX3L,ERAP1,FABP5,PGM2L1,HPRT1,PCBD1,HSP90B1,PLK1,SLC27A4,ECI1,VPS37C,POLR2G,ISG20,GPD2,UBE3C,PSMD2,PSMC5,E…
GO Process	GO:0042407	Cristae formation	15	31	0.87	6.11e-06	9606.ENSP00000262030,9606.ENSP00000269143,9606.ENSP00000290299,9606.ENSP00000290913,9606.ENSP00000292475,9606.ENSP00000300688,9606.ENSP00000301587,9606.ENSP00000305653,9606.ENSP00000345445,9606.ENSP00000349142,9606.ENSP00000358737,9606.ENSP00000366800,9606.ENSP00000368528,9606.ENSP00000381736,9606.ENSP00000389649	ATP5B,AFG3L2,ATP5O,CHCHD6,ATP5J2,ATP5L,ATP5H,LETM1,SAMM50,ATP5C1,ATP5F1,DNAJC11,APOO,ATP5A1,ATP5J
GO Process	GO:1901362	Organic cyclic compound biosynthetic process	132	1211	0.22	6.11e-06	9606.ENSP00000016171,9606.ENSP00000216277,9606.ENSP00000216410,9606.ENSP00000219240,9606.ENSP00000219252,9606.ENSP00000220966,9606.ENSP00000224140,9606.ENSP00000226574,9606.ENSP00000231004,9606.ENSP00000234677,9606.ENSP00000236959,9606.ENSP00000244051,9606.ENSP00000244537,9606.ENSP00000256897,9606.ENSP00000257770,9606.ENSP00000257904,9606.ENSP00000258886,9606.ENSP00000261170,9606.ENSP00000261531,…	COX15,PAPOLA,GNPNAT1,DHODH,POLR2C,PYCRL,SETX,NFKB1,LOX,SARS,ATIC,MOCS3,HIST1H4F,CCNH,NT5E,CDK4,IREB2,GUCY2C,SNW1,ATP5B,SAMHD1,OSBP,POLQ,STAT3,GTF2H1,PMM2,ABT1,GTF2E1,ERCC3,NIFK,UBE2L6,ATP5O,PDXK,FLAD1,ATP5J2,POLR2J,HPRT1,PCBD1,ATP5L,ATP5H,POLR2G,FASN,RPAP1,PDHB,RSF1,PFAS,TYMS,UGDH,IMPDH2,TRIM25,CYP11B2,GTF2H2,IDH2,NUDT4,LBR,ACACB,PYCR2,IMPDH1,DDX21,DHCR7,FDPS,ATP5C1,PRIM1,COL4A2,TOPORS,TFB2M,TGFB…
GO Process	GO:0007007	Inner mitochondrial membrane organization	18	48	0.76	6.59e-06	9606.ENSP00000257245,9606.ENSP00000262030,9606.ENSP00000269143,9606.ENSP00000290299,9606.ENSP00000290913,9606.ENSP00000292475,9606.ENSP00000300688,9606.ENSP00000301587,9606.ENSP00000305653,9606.ENSP00000345445,9606.ENSP00000347581,9606.ENSP00000349142,9606.ENSP00000357360,9606.ENSP00000358737,9606.ENSP00000366800,9606.ENSP00000368528,9606.ENSP00000381736,9606.ENSP00000389649	TIMM10,ATP5B,AFG3L2,ATP5O,CHCHD6,ATP5J2,ATP5L,ATP5H,LETM1,SAMM50,AGK,ATP5C1,MTX1,ATP5F1,DNAJC11,APOO,ATP5A1,ATP5J
GO Process	GO:0034504	Protein localization to nucleus	34	165	0.5	6.59e-06	9606.ENSP00000016946,9606.ENSP00000225964,9606.ENSP00000229179,9606.ENSP00000245544,9606.ENSP00000246802,9606.ENSP00000256079,9606.ENSP00000259339,9606.ENSP00000259569,9606.ENSP00000261183,9606.ENSP00000261396,9606.ENSP00000262177,9606.ENSP00000262982,9606.ENSP00000264657,9606.ENSP00000264883,9606.ENSP00000268058,9606.ENSP00000299192,9606.ENSP00000300093,9606.ENSP00000316032,9606.ENSP00000322396,…	RGPD5,COL1A1,NUP107,NUP85,GLTSCR2,IPO8,TOR1B,RANBP6,OSBPL8,NUP133,DNAJB6,CSE1L,STAT3,NUP54,PML,HEATR3,PLK1,NUP98,RRS1,SP100,TMEM201,TOR1A,IPO4,TOPORS,NUP188,SUN1,CDKN1A,RPF2,PARK7,TOR1AIP1,PHB2,APPL2,NUP88,NUP62
GO Process	GO:0031329	Regulation of cellular catabolic process	103	875	0.25	6.98e-06	9606.ENSP00000179259,9606.ENSP00000215071,9606.ENSP00000216455,9606.ENSP00000216911,9606.ENSP00000219548,9606.ENSP00000221233,9606.ENSP00000229268,9606.ENSP00000229416,9606.ENSP00000229795,9606.ENSP00000232165,9606.ENSP00000236980,9606.ENSP00000246802,9606.ENSP00000248553,9606.ENSP00000253861,9606.ENSP00000254799,9606.ENSP00000256644,9606.ENSP00000258080,9606.ENSP00000261303,9606.ENSP00000261427,…	C12orf5,PSMD8,PSMA3,AURKA,STUB1,EXOSC5,USP5,GCLC,MAPK14,UBE3A,FASTKD2,GLTSCR2,HSPB1,EXOC4,GRSF1,LAMTOR5,HTRA2,PSMC1,UBE2K,PSMA6,RRAGB,PDCL3,PSMD3,STAT3,NSUN2,VDAC1,TMTC3,PML,PSMB6,RALB,LAMTOR1,UCHL1,LONP2,AIFM1,HK2,ATP6V0D1,PSME3,DTX3L,PLK1,MAP1A,POLR2G,PAIP1,RPTOR,PSMD2,PSMC5,EXOSC4,SAMD4B,MET,OS9,PARL,RNF40,AMER1,SIRT6,ACACB,DDRGK1,HTT,TOMM7,PSMB10,RAB3GAP2,ANGEL2,PSMD4,UFL1,GNAI3,PTPN1,CTSA,ZM…
GO Process	GO:0018130	Heterocycle biosynthetic process	119	1061	0.23	7.05e-06	9606.ENSP00000016171,9606.ENSP00000216277,9606.ENSP00000216410,9606.ENSP00000219240,9606.ENSP00000219252,9606.ENSP00000220966,9606.ENSP00000224140,9606.ENSP00000226574,9606.ENSP00000231004,9606.ENSP00000234677,9606.ENSP00000236959,9606.ENSP00000244051,9606.ENSP00000244537,9606.ENSP00000256897,9606.ENSP00000257770,9606.ENSP00000257904,9606.ENSP00000258886,9606.ENSP00000261170,9606.ENSP00000261531,…	COX15,PAPOLA,GNPNAT1,DHODH,POLR2C,PYCRL,SETX,NFKB1,LOX,SARS,ATIC,MOCS3,HIST1H4F,CCNH,NT5E,CDK4,IREB2,GUCY2C,SNW1,ATP5B,SAMHD1,POLQ,STAT3,GTF2H1,PMM2,ABT1,GTF2E1,ERCC3,NIFK,UBE2L6,ATP5O,PDXK,FLAD1,ATP5J2,POLR2J,HPRT1,PCBD1,ATP5L,ATP5H,POLR2G,FASN,RPAP1,PDHB,RSF1,PFAS,TYMS,UGDH,IMPDH2,TRIM25,GTF2H2,IDH2,NUDT4,ACACB,PYCR2,IMPDH1,DDX21,ATP5C1,PRIM1,COL4A2,TOPORS,TFB2M,CENPF,DTL,TROVE2,UCK2,PPOX,SYCP1…
GO Process	GO:0043488	Regulation of mrna stability	36	183	0.48	7.3e-06	9606.ENSP00000215071,9606.ENSP00000216455,9606.ENSP00000221233,9606.ENSP00000229795,9606.ENSP00000236980,9606.ENSP00000248553,9606.ENSP00000261303,9606.ENSP00000261479,9606.ENSP00000264639,9606.ENSP00000270586,9606.ENSP00000293362,9606.ENSP00000302768,9606.ENSP00000310129,9606.ENSP00000310572,9606.ENSP00000315476,9606.ENSP00000317224,9606.ENSP00000351314,9606.ENSP00000355929,9606.ENSP00000357879,…	PSMD8,PSMA3,EXOSC5,MAPK14,FASTKD2,HSPB1,PSMC1,PSMA6,PSMD3,PSMB6,PSME3,PAIP1,PSMD2,PSMC5,EXOSC4,SAMD4B,PSMB10,ANGEL2,PSMD4,PSMB2,RBM24,PSME1,ALKBH5,ROCK1,PSMD14,PSMC2,PAPD5,EXOSC6,MYD88,PSMC6,DHX36,VIM,TAF15,DCP1A,PCID2,PSMB3
GO Process	GO:0060341	Regulation of cellular localization	116	1027	0.23	7.33e-06	9606.ENSP00000007722,9606.ENSP00000209873,9606.ENSP00000220003,9606.ENSP00000223136,9606.ENSP00000225724,9606.ENSP00000229795,9606.ENSP00000230340,9606.ENSP00000247665,9606.ENSP00000251968,9606.ENSP00000252321,9606.ENSP00000254950,9606.ENSP00000256644,9606.ENSP00000258080,9606.ENSP00000259021,9606.ENSP00000260818,9606.ENSP00000261263,9606.ENSP00000261739,9606.ENSP00000262948,9606.ENSP00000263354,…	ITGA3,AAAS,CSK,FIS1,GOSR1,MAPK14,BYSL,PHPT1,TSG101,KCNA5,VPS4A,LAMTOR5,HTRA2,KAT7,DNAJC13,RAB21,ANKRD13A,MAP2K2,NAPA,NSUN2,NUP54,RBM27,PTPN23,PML,CDH2,SAE1,RALB,CCT6A,PAK1,NIPBL,UBASH3B,STOM,CCT3,LZTFL1,DTX3L,MAP1B,CCT2,PLK1,MAP1A,MAP2K1,LETM1,IBTK,KIF5B,ARHGAP1,BRSK1,TCP1,OS9,LYPLA1,NPEPPS,PARL,PRKCH,MX2,HAP1,CHP1,CENPQ,RTN4,EPB41L2,ATAD1,PTPN11,SP100,CTNNB1,TOR1A,DDRGK1,FYN,HTT,ATP2A1,SDCCAG3,R…
GO Process	GO:0043487	Regulation of rna stability	37	192	0.47	7.51e-06	9606.ENSP00000215071,9606.ENSP00000216455,9606.ENSP00000221233,9606.ENSP00000229795,9606.ENSP00000236980,9606.ENSP00000248553,9606.ENSP00000261303,9606.ENSP00000261479,9606.ENSP00000264639,9606.ENSP00000264670,9606.ENSP00000270586,9606.ENSP00000293362,9606.ENSP00000302768,9606.ENSP00000310129,9606.ENSP00000310572,9606.ENSP00000315476,9606.ENSP00000317224,9606.ENSP00000351314,9606.ENSP00000355929,…	PSMD8,PSMA3,EXOSC5,MAPK14,FASTKD2,HSPB1,PSMC1,PSMA6,PSMD3,NSUN2,PSMB6,PSME3,PAIP1,PSMD2,PSMC5,EXOSC4,SAMD4B,PSMB10,ANGEL2,PSMD4,PSMB2,RBM24,PSME1,ALKBH5,ROCK1,PSMD14,PSMC2,PAPD5,EXOSC6,MYD88,PSMC6,DHX36,VIM,TAF15,DCP1A,PCID2,PSMB3
GO Process	GO:0043412	Macromolecule modification	292	3277	0.13	8.42e-06	9606.ENSP00000003302,9606.ENSP00000012049,9606.ENSP00000054950,9606.ENSP00000164133,9606.ENSP00000168216,9606.ENSP00000203001,9606.ENSP00000209873,9606.ENSP00000215071,9606.ENSP00000215904,9606.ENSP00000216160,9606.ENSP00000216267,9606.ENSP00000216455,9606.ENSP00000216911,9606.ENSP00000217446,9606.ENSP00000219548,9606.ENSP00000220003,9606.ENSP00000221233,9606.ENSP00000222120,9606.ENSP00000222482,…	USP28,QPCTL,RCN1,PPP2R5B,HSD17B10,TRMT6,AAAS,PSMD8,PDXP,TAB1,BRD1,PSMA3,AURKA,PIGU,STUB1,CSK,EXOSC5,RAB3D,CPA4,SETX,DUSP3,NFKB1,NUP107,USP5,MAPK14,LOX,LNPEP,UBE3A,LEPRE1,NEK9,IRF2BPL,NAA50,MOCS3,AARS2,NUP85,SH2D3A,PHPT1,MPDU1,RAF1,TSG101,TRPC4AP,NUP210,ILKAP,CCNH,DDB2,CDK4,LAMC1,CAB39,NUPL2,KAT7,UGGT1,DERL1,THBS1,TTLL7,ITGAV,GUCY2C,PSMC1,PEBP1,NUP133,UBE2K,PSMA6,PDGFRB,PTPLAD1,SMAD2,MAP2K2,CTCF,H…
GO Process	GO:0009141	Nucleoside triphosphate metabolic process	24	91	0.6	1.19e-05	9606.ENSP00000262030,9606.ENSP00000262878,9606.ENSP00000290299,9606.ENSP00000292475,9606.ENSP00000300688,9606.ENSP00000301587,9606.ENSP00000315644,9606.ENSP00000321584,9606.ENSP00000345096,9606.ENSP00000349142,9606.ENSP00000356853,9606.ENSP00000358737,9606.ENSP00000358867,9606.ENSP00000360939,9606.ENSP00000361704,9606.ENSP00000362271,9606.ENSP00000370376,9606.ENSP00000381736,9606.ENSP00000389649,…	ATP5B,SAMHD1,ATP5O,ATP5J2,ATP5L,ATP5H,TYMS,IMPDH2,IMPDH1,ATP5C1,UCK2,ATP5F1,GNAI3,CMPK1,CTPS1,AK1,DUT,ATP5A1,ATP5J,SLC25A13,RHOA,NME6,RAB23,MFN1
GO Process	GO:0010608	Posttranscriptional regulation of gene expression	75	574	0.3	1.19e-05	9606.ENSP00000215071,9606.ENSP00000216455,9606.ENSP00000216554,9606.ENSP00000221233,9606.ENSP00000225698,9606.ENSP00000229795,9606.ENSP00000236980,9606.ENSP00000248553,9606.ENSP00000251636,9606.ENSP00000254630,9606.ENSP00000257904,9606.ENSP00000258383,9606.ENSP00000258886,9606.ENSP00000260356,9606.ENSP00000261303,9606.ENSP00000261479,9606.ENSP00000261868,9606.ENSP00000262160,9606.ENSP00000263713,…	PSMD8,PSMA3,EIF5,EXOSC5,C1QBP,MAPK14,FASTKD2,HSPB1,DHX29,PTCD3,CDK4,MRPL44,IREB2,THBS1,PSMC1,PSMA6,EIF3J,SMAD2,EPB41L5,PSMD3,STAT3,NSUN2,EIF2B2,PML,PSMB6,EIF2D,RQCD1,PSME3,ICT1,POLR2G,PAIP1,MRPL13,KRT17,GLE1,ACO1,PSMD2,PSMC5,EXOSC4,TYMS,SAMD4B,PRKRA,TUFM,PSMB10,ANGEL2,PSMD4,PSMB2,EIF3I,HABP4,TCOF1,RBM24,EIF1AX,PSME1,TSN,KIAA0020,ALKBH5,ROCK1,EIF4G3,NOLC1,NGDN,PSMD14,PSMC2,PAPD5,GSPT1,EXOSC6,RHOA,…
GO Process	GO:0061013	Regulation of mrna catabolic process	38	205	0.45	1.19e-05	9606.ENSP00000215071,9606.ENSP00000216455,9606.ENSP00000221233,9606.ENSP00000229795,9606.ENSP00000236980,9606.ENSP00000248553,9606.ENSP00000261303,9606.ENSP00000261479,9606.ENSP00000264639,9606.ENSP00000270586,9606.ENSP00000293362,9606.ENSP00000301788,9606.ENSP00000302768,9606.ENSP00000310129,9606.ENSP00000310572,9606.ENSP00000315476,9606.ENSP00000317224,9606.ENSP00000351314,9606.ENSP00000355929,…	PSMD8,PSMA3,EXOSC5,MAPK14,FASTKD2,HSPB1,PSMC1,PSMA6,PSMD3,PSMB6,PSME3,POLR2G,PAIP1,PSMD2,PSMC5,EXOSC4,SAMD4B,PSMB10,ANGEL2,PSMD4,PSMB2,RBM24,PSME1,ALKBH5,ROCK1,PSMD14,PSMC2,PAPD5,EXOSC6,PNPT1,MYD88,PSMC6,DHX36,VIM,TAF15,DCP1A,PCID2,PSMB3
GO Process	GO:0009165	Nucleotide biosynthetic process	41	236	0.42	1.75e-05	9606.ENSP00000219240,9606.ENSP00000236959,9606.ENSP00000261170,9606.ENSP00000262030,9606.ENSP00000290299,9606.ENSP00000292180,9606.ENSP00000292475,9606.ENSP00000298556,9606.ENSP00000300688,9606.ENSP00000301587,9606.ENSP00000304592,9606.ENSP00000307241,9606.ENSP00000313490,9606.ENSP00000315644,9606.ENSP00000321584,9606.ENSP00000331897,9606.ENSP00000341044,9606.ENSP00000345096,9606.ENSP00000349142,…	DHODH,ATIC,GUCY2C,ATP5B,ATP5O,FLAD1,ATP5J2,HPRT1,ATP5L,ATP5H,FASN,PDHB,PFAS,TYMS,IMPDH2,IDH2,ACACB,IMPDH1,ATP5C1,UCK2,ATP5F1,CMPK1,PRPS1,CTPS1,AK1,DLG2,ACOT7,CASK,AK6,DUT,GARS,QPRT,ATP5A1,PAICS,ATP5J,SLC25A13,NME6,PRPS1L1,NNMT,ACSF3,ACACA
GO Process	GO:0072594	Establishment of protein localization to organelle	61	433	0.33	1.86e-05	9606.ENSP00000016946,9606.ENSP00000216034,9606.ENSP00000223136,9606.ENSP00000225567,9606.ENSP00000229179,9606.ENSP00000245544,9606.ENSP00000249269,9606.ENSP00000254616,9606.ENSP00000254950,9606.ENSP00000255194,9606.ENSP00000256079,9606.ENSP00000257245,9606.ENSP00000259569,9606.ENSP00000261396,9606.ENSP00000262213,9606.ENSP00000262982,9606.ENSP00000264167,9606.ENSP00000264657,9606.ENSP00000264710,…	RGPD5,TOMM22,FIS1,GOSR2,NUP107,NUP85,PMPCB,TIMM10B,VPS4A,AP3B1,IPO8,TIMM10,RANBP6,NUP133,TRAM1,CSE1L,AGPS,STAT3,RAB10,NUP54,RAB7A,PML,PMM2,NIPBL,LONP2,AIFM1,HK2,HEATR3,VPS37C,NUP98,MX2,ACAA1,SAMM50,IPO4,AGK,TOMM7,RAB3GAP2,AP4M1,TOMM20,SEC63,SCP2,PMPCA,NUP188,H2AFY2,TIMM23B,PITRM1,HSPD1,RPL34,MX1,CDKN1A,TOMM40,BCS1L,H2AFY,GSTK1,PHB2,TIMM50,APPL2,NUP88,NUP62,VPS13D,SPCS1
GO Process	GO:0055086	Nucleobase-containing small molecule metabolic process	68	508	0.31	2.06e-05	9606.ENSP00000216410,9606.ENSP00000219240,9606.ENSP00000236959,9606.ENSP00000257770,9606.ENSP00000259253,9606.ENSP00000261170,9606.ENSP00000262030,9606.ENSP00000262878,9606.ENSP00000268261,9606.ENSP00000290299,9606.ENSP00000290573,9606.ENSP00000292180,9606.ENSP00000292475,9606.ENSP00000298198,9606.ENSP00000298556,9606.ENSP00000300688,9606.ENSP00000301587,9606.ENSP00000304592,9606.ENSP00000307241,…	GNPNAT1,DHODH,ATIC,NT5E,UGGT1,GUCY2C,ATP5B,SAMHD1,PMM2,ATP5O,HK2,FLAD1,ATP5J2,PGM2L1,HPRT1,ATP5L,ATP5H,FASN,PDHB,PFAS,TYMS,UGDH,IMPDH2,IDH2,DLST,NUDT4,ACACB,IMPDH1,FAR1,ATP5C1,FUT8,APOBEC3C,UCK2,ATP5F1,GNAI3,EXTL2,CMPK1,PRPS1,CTPS1,AK1,DLG2,ACOT7,CASK,ACOT9,MTAP,AK6,DUT,GARS,CNP,QPRT,GNE,ATP5A1,PAICS,ATP5J,SLC25A13,RHOA,MGAT1,NME6,RAB23,PARK7,MFN1,PRPS1L1,NNMT,MVK,SARM1,NAGK,ACSF3,ACACA
GO Process	GO:0002474	Antigen processing and presentation of peptide antigen via mhc class i	24	96	0.58	2.61e-05	9606.ENSP00000215071,9606.ENSP00000216455,9606.ENSP00000231368,9606.ENSP00000247461,9606.ENSP00000261023,9606.ENSP00000261303,9606.ENSP00000261479,9606.ENSP00000264639,9606.ENSP00000270586,9606.ENSP00000293362,9606.ENSP00000296754,9606.ENSP00000310129,9606.ENSP00000310572,9606.ENSP00000351314,9606.ENSP00000357879,9606.ENSP00000362334,9606.ENSP00000365402,9606.ENSP00000372155,9606.ENSP00000379873,…	PSMD8,PSMA3,LNPEP,CANX,ITGAV,PSMC1,PSMA6,PSMD3,PSMB6,PSME3,ERAP1,PSMD2,PSMC5,PSMB10,PSMD4,PSMB2,HLA-C,PSME1,HLA-A,PSMD14,PSMC2,ERAP2,PSMC6,PSMB3
GO Process	GO:0019438	Aromatic compound biosynthetic process	117	1070	0.22	2.76e-05	9606.ENSP00000016171,9606.ENSP00000216277,9606.ENSP00000216410,9606.ENSP00000219240,9606.ENSP00000219252,9606.ENSP00000224140,9606.ENSP00000226574,9606.ENSP00000231004,9606.ENSP00000234677,9606.ENSP00000236959,9606.ENSP00000244537,9606.ENSP00000256897,9606.ENSP00000257770,9606.ENSP00000257904,9606.ENSP00000258886,9606.ENSP00000261170,9606.ENSP00000261531,9606.ENSP00000262030,9606.ENSP00000262878,…	COX15,PAPOLA,GNPNAT1,DHODH,POLR2C,SETX,NFKB1,LOX,SARS,ATIC,HIST1H4F,CCNH,NT5E,CDK4,IREB2,GUCY2C,SNW1,ATP5B,SAMHD1,POLQ,STAT3,GTF2H1,PMM2,ABT1,GTF2E1,ERCC3,NIFK,UBE2L6,ATP5O,PDXK,FLAD1,ATP5J2,POLR2J,HPRT1,PCBD1,ATP5L,ATP5H,POLR2G,FASN,RPAP1,PDHB,RSF1,PFAS,TYMS,UGDH,IMPDH2,TRIM25,GTF2H2,IDH2,NUDT4,ACACB,IMPDH1,DDX21,ATP5C1,PRIM1,COL4A2,TOPORS,TFB2M,TGFB2,CENPF,DTL,TROVE2,UCK2,PPOX,SYCP1,ATP5F1,CMPK…
GO Process	GO:0071103	DNA conformation change	50	328	0.36	2.88e-05	9606.ENSP00000216122,9606.ENSP00000224140,9606.ENSP00000244537,9606.ENSP00000254605,9606.ENSP00000255120,9606.ENSP00000256996,9606.ENSP00000262105,9606.ENSP00000264010,9606.ENSP00000264108,9606.ENSP00000264156,9606.ENSP00000264233,9606.ENSP00000265056,9606.ENSP00000265963,9606.ENSP00000273853,9606.ENSP00000282516,9606.ENSP00000285398,9606.ENSP00000287295,9606.ENSP00000307288,9606.ENSP00000310275,…	MCM5,SETX,HIST1H4F,RRP8,NASP,DDB2,MCM4,CTCF,HAT1,MCM6,POLQ,MCM2,GTF2H1,CENPC,NIPBL,ERCC3,AIFM1,MCM7,BANF1,RSF1,HP1BP3,NOC2L,GTF2H2,HIST2H3D,CENPQ,H1F0,IPO4,SMARCAL1,SMARCAD1,TSPYL1,SYCP1,SMARCA1,CENPI,H2AFY2,ATRX,NAP1L4,CHD2,INCENP,ZNFX1,CENPK,AKAP8L,DHX36,NAA10,CDKN2A,H2AFY,GTF2H3,HIST2H2BF,NAP1L1,MCM3,CHD1
GO Process	GO:0010972	Negative regulation of g2/m transition of mitotic cell cycle	23	92	0.58	4.5e-05	9606.ENSP00000215071,9606.ENSP00000216455,9606.ENSP00000216911,9606.ENSP00000236273,9606.ENSP00000246802,9606.ENSP00000254950,9606.ENSP00000261303,9606.ENSP00000261479,9606.ENSP00000264639,9606.ENSP00000270586,9606.ENSP00000293362,9606.ENSP00000310129,9606.ENSP00000310572,9606.ENSP00000310649,9606.ENSP00000351314,9606.ENSP00000357879,9606.ENSP00000362334,9606.ENSP00000372155,9606.ENSP00000384849,…	PSMD8,PSMA3,AURKA,SYF2,GLTSCR2,VPS4A,PSMC1,PSMA6,PSMD3,PSMB6,PSME3,PSMD2,PSMC5,BRSK1,PSMB10,PSMD4,PSMB2,PSME1,CDKN1A,PSMD14,PSMC2,PSMC6,PSMB3
GO Process	GO:0032879	Regulation of localization	247	2740	0.14	4.54e-05	9606.ENSP00000007722,9606.ENSP00000167588,9606.ENSP00000209873,9606.ENSP00000211998,9606.ENSP00000220003,9606.ENSP00000222120,9606.ENSP00000223095,9606.ENSP00000223136,9606.ENSP00000225698,9606.ENSP00000225724,9606.ENSP00000225964,9606.ENSP00000226004,9606.ENSP00000226218,9606.ENSP00000226574,9606.ENSP00000229416,9606.ENSP00000229795,9606.ENSP00000230340,9606.ENSP00000231061,9606.ENSP00000236040,…	ITGA3,KRT20,AAAS,VCL,CSK,RAB3D,SERPINE1,FIS1,C1QBP,GOSR1,COL1A1,DUSP3,VTN,NFKB1,GCLC,MAPK14,BYSL,SPARC,LEPRE1,CTSD,RAP2A,RRAS,PHPT1,HSPB1,RAF1,TSG101,KCNA5,VPS4A,LAMTOR5,HTRA2,CAB39,KAT7,THBS1,DNAJC13,ITGAV,OSBPL8,RAB21,ANKRD13A,PDGFRB,ATP5B,DNAJB6,SLC12A2,MAP2K2,NAPA,EPB41L5,MCAM,STAT3,NSUN2,RAB10,NUP54,RAB7A,RBM27,PTPN23,CDK6,EXPH5,PML,MFGE8,CDH2,SAE1,S100A11,RALB,CCT6A,DLC1,PAK1,LAMTOR1,FLT1,I…
GO Process	GO:0019882	Antigen processing and presentation	38	219	0.42	4.7e-05	9606.ENSP00000160827,9606.ENSP00000215071,9606.ENSP00000216455,9606.ENSP00000231368,9606.ENSP00000236671,9606.ENSP00000247461,9606.ENSP00000255194,9606.ENSP00000261023,9606.ENSP00000261303,9606.ENSP00000261479,9606.ENSP00000264639,9606.ENSP00000264710,9606.ENSP00000265062,9606.ENSP00000270586,9606.ENSP00000282878,9606.ENSP00000293362,9606.ENSP00000296754,9606.ENSP00000310129,9606.ENSP00000310572,…	KIF22,PSMD8,PSMA3,LNPEP,CTSD,CANX,AP3B1,ITGAV,PSMC1,PSMA6,PSMD3,RAB10,RAB7A,PSMB6,RAB3C,PSME3,ERAP1,PSMD2,PSMC5,KIF15,RFTN1,CTSL,PSMB10,RAB4A,PSMD4,PSMB2,HLA-C,PSME1,LGMN,AP1G1,PSAP,HLA-A,PSMD14,PSMC2,ERAP2,PSMC6,AP1S2,PSMB3
GO Process	GO:0051169	Nuclear transport	43	266	0.39	4.7e-05	9606.ENSP00000016946,9606.ENSP00000209873,9606.ENSP00000229179,9606.ENSP00000245544,9606.ENSP00000254508,9606.ENSP00000256079,9606.ENSP00000258742,9606.ENSP00000259569,9606.ENSP00000261396,9606.ENSP00000262982,9606.ENSP00000264657,9606.ENSP00000264883,9606.ENSP00000268058,9606.ENSP00000285968,9606.ENSP00000297990,9606.ENSP00000299192,9606.ENSP00000302790,9606.ENSP00000308622,9606.ENSP00000310275,…	RGPD5,AAAS,NUP107,NUP85,NUP210,IPO8,NUPL2,RANBP6,NUP133,CSE1L,STAT3,NUP54,PML,NUP205,NOL6,HEATR3,XPO6,GLE1,BANF1,NUP98,RRS1,CHP1,NUP43,IPO4,LZTS2,NDC1,NUP188,NUP160,NUPL1,RAE1,MCM3AP,ALKBH5,SEH1L,CDKN1A,SNRPB,NXF1,PHB2,APPL2,SRSF5,NUP88,NUP62,RAB18,PCID2
GO Process	GO:0006521	Regulation of cellular amino acid metabolic process	19	64	0.65	4.88e-05	9606.ENSP00000215071,9606.ENSP00000216455,9606.ENSP00000261303,9606.ENSP00000261479,9606.ENSP00000264639,9606.ENSP00000270586,9606.ENSP00000293362,9606.ENSP00000310129,9606.ENSP00000310572,9606.ENSP00000351314,9606.ENSP00000354511,9606.ENSP00000357879,9606.ENSP00000362334,9606.ENSP00000372155,9606.ENSP00000386541,9606.ENSP00000391211,9606.ENSP00000401802,9606.ENSP00000418770,9606.ENSP00000483688	PSMD8,PSMA3,PSMC1,PSMA6,PSMD3,PSMB6,PSME3,PSMD2,PSMC5,PSMB10,COMT,PSMD4,PSMB2,PSME1,PSMD14,PSMC2,PSMC6,PARK7,PSMB3
GO Process	GO:0046390	Ribose phosphate biosynthetic process	32	168	0.46	6.19e-05	9606.ENSP00000219240,9606.ENSP00000236959,9606.ENSP00000261170,9606.ENSP00000262030,9606.ENSP00000290299,9606.ENSP00000292475,9606.ENSP00000298556,9606.ENSP00000300688,9606.ENSP00000301587,9606.ENSP00000304592,9606.ENSP00000307241,9606.ENSP00000313490,9606.ENSP00000321584,9606.ENSP00000341044,9606.ENSP00000345096,9606.ENSP00000349142,9606.ENSP00000356853,9606.ENSP00000358737,9606.ENSP00000360939,…	DHODH,ATIC,GUCY2C,ATP5B,ATP5O,ATP5J2,HPRT1,ATP5L,ATP5H,FASN,PDHB,PFAS,IMPDH2,ACACB,IMPDH1,ATP5C1,UCK2,ATP5F1,CMPK1,PRPS1,CTPS1,AK1,ACOT7,G6PD,ATP5A1,PAICS,ATP5J,SLC25A13,NME6,PRPS1L1,ACSF3,ACACA
GO Process	GO:0045786	Negative regulation of cell cycle	72	571	0.28	6.42e-05	9606.ENSP00000003302,9606.ENSP00000164133,9606.ENSP00000215071,9606.ENSP00000216455,9606.ENSP00000216911,9606.ENSP00000229795,9606.ENSP00000236273,9606.ENSP00000246802,9606.ENSP00000251968,9606.ENSP00000254950,9606.ENSP00000256644,9606.ENSP00000257904,9606.ENSP00000258080,9606.ENSP00000258418,9606.ENSP00000260356,9606.ENSP00000261303,9606.ENSP00000261479,9606.ENSP00000262850,9606.ENSP00000264639,…	USP28,PPP2R5B,PSMD8,PSMA3,AURKA,MAPK14,SYF2,GLTSCR2,TSG101,VPS4A,LAMTOR5,CDK4,HTRA2,CAB39,THBS1,PSMC1,PSMA6,RRAGB,PSMD3,NSUN2,SPDL1,CDK6,PML,PSMB6,RQCD1,NACC2,LAMTOR1,NUBP1,PSME3,PLK1,MAP2K1,RPTOR,PSMD2,PSMC5,BRSK1,ZWILCH,SUZ12,EZH2,GADD45GIP1,E2F7,KNTC1,HEXIM1,PTPN11,BRE,CTNNB1,PSMB10,TGFB2,CENPF,ANGEL2,DTL,PEA15,PSMD4,PSMB2,ATRX,PSME1,ILK,WEE2,CDKN1A,PSMD14,PSMC2,PNPT1,ERN1,PSMC6,PRMT1,NLE1,NME…
GO Process	GO:0000460	Maturation of 5.8s rrna	14	34	0.8	6.49e-05	9606.ENSP00000261015,9606.ENSP00000261637,9606.ENSP00000274849,9606.ENSP00000315476,9606.ENSP00000322396,9606.ENSP00000344393,9606.ENSP00000346725,9606.ENSP00000353246,9606.ENSP00000359688,9606.ENSP00000371169,9606.ENSP00000396673,9606.ENSP00000405068,9606.ENSP00000455106,9606.ENSP00000483484	WDR12,UTP20,ABT1,EXOSC4,RRS1,FCF1,PES1,MAK16,RPF1,RCL1,FTSJ3,NOP14,BOP1,NSA2
GO Process	GO:0042590	Antigen processing and presentation of exogenous peptide antigen via mhc class i	21	80	0.6	6.76e-05	9606.ENSP00000215071,9606.ENSP00000216455,9606.ENSP00000231368,9606.ENSP00000261023,9606.ENSP00000261303,9606.ENSP00000261479,9606.ENSP00000264639,9606.ENSP00000270586,9606.ENSP00000293362,9606.ENSP00000310129,9606.ENSP00000310572,9606.ENSP00000351314,9606.ENSP00000357879,9606.ENSP00000362334,9606.ENSP00000365402,9606.ENSP00000372155,9606.ENSP00000379873,9606.ENSP00000386541,9606.ENSP00000391211,…	PSMD8,PSMA3,LNPEP,ITGAV,PSMC1,PSMA6,PSMD3,PSMB6,PSME3,PSMD2,PSMC5,PSMB10,PSMD4,PSMB2,HLA-C,PSME1,HLA-A,PSMD14,PSMC2,PSMC6,PSMB3
GO Process	GO:0017038	Protein import	29	144	0.49	7.43e-05	9606.ENSP00000016946,9606.ENSP00000216034,9606.ENSP00000229179,9606.ENSP00000245544,9606.ENSP00000256079,9606.ENSP00000259569,9606.ENSP00000261396,9606.ENSP00000262982,9606.ENSP00000264657,9606.ENSP00000264883,9606.ENSP00000268058,9606.ENSP00000285737,9606.ENSP00000287295,9606.ENSP00000299192,9606.ENSP00000316032,9606.ENSP00000345445,9606.ENSP00000346453,9606.ENSP00000351214,9606.ENSP00000355566,…	RGPD5,TOMM22,NUP107,NUP85,IPO8,RANBP6,NUP133,CSE1L,STAT3,NUP54,PML,LONP2,AIFM1,HEATR3,NUP98,SAMM50,IPO4,TOMM7,TOMM20,NUP188,TIMM23B,HSPD1,CDKN1A,TOMM40,PHB2,TIMM50,APPL2,NUP88,NUP62
GO Process	GO:0016192	Vesicle-mediated transport	174	1805	0.17	7.47e-05	9606.ENSP00000075120,9606.ENSP00000160827,9606.ENSP00000211998,9606.ENSP00000218516,9606.ENSP00000222120,9606.ENSP00000223095,9606.ENSP00000223369,9606.ENSP00000225567,9606.ENSP00000225724,9606.ENSP00000226218,9606.ENSP00000226574,9606.ENSP00000229795,9606.ENSP00000230449,9606.ENSP00000231061,9606.ENSP00000232165,9606.ENSP00000236671,9606.ENSP00000247461,9606.ENSP00000249923,9606.ENSP00000251527,…	SLC2A3,KIF22,VCL,GLA,RAB3D,SERPINE1,YKT6,GOSR2,GOSR1,VTN,NFKB1,MAPK14,EXOC2,SPARC,UBE3A,CTSD,CANX,COPB1,ESYT2,TSG101,EXOC4,VPS4A,AP3B1,CAB39,THBS1,DNAJC13,ITGAV,FAF2,TMED2,COTL1,ERP44,LGALS3BP,COPE,ARFGAP3,NAPA,ARCN1,PSMD3,RAB10,RAB7A,PTPN23,EXPH5,GLIPR1,VPS33A,MFGE8,S100A11,OTOF,BIN3,LIN7C,PAK1,LAMTOR1,VPS51,RAB3C,HSPA13,STOM,ZFYVE9,MYO1E,PDXK,CSTB,STX5,NCSTN,DTX3L,FABP5,INPPL1,CCT2,HSP90B1,VPS3…
GO Process	GO:0051726	Regulation of cell cycle	128	1230	0.2	7.7e-05	9606.ENSP00000003302,9606.ENSP00000164133,9606.ENSP00000175506,9606.ENSP00000215071,9606.ENSP00000215904,9606.ENSP00000216455,9606.ENSP00000216911,9606.ENSP00000226004,9606.ENSP00000229795,9606.ENSP00000236273,9606.ENSP00000246802,9606.ENSP00000251968,9606.ENSP00000252321,9606.ENSP00000254605,9606.ENSP00000254950,9606.ENSP00000256644,9606.ENSP00000256897,9606.ENSP00000257904,9606.ENSP00000258080,…	USP28,PPP2R5B,ASNS,PSMD8,PDXP,PSMA3,AURKA,DUSP3,MAPK14,SYF2,GLTSCR2,TSG101,KCNA5,RRP8,VPS4A,LAMTOR5,CCNH,CDK4,HTRA2,CAB39,THBS1,WDR12,PSMC1,PSMA6,PDGFRB,RRAGB,MAP2K2,CTCF,PSMD3,STAT3,NSUN2,SPDL1,CDK6,GTF2H1,PML,PSMB6,RQCD1,PHIP,NACC2,PAK1,LAMTOR1,NIPBL,NUBP1,ERCC3,PSME3,PLK1,MAP2K1,RPTOR,PSMD2,FOSL1,PSMC5,BRSK1,ZWILCH,SUZ12,EZH2,GADD45GIP1,E2F7,KNTC1,HEXIM1,MX2,SRA1,PTPN11,BRE,CTNNB1,DDRGK1,PES1,…
GO Process	GO:0006110	Regulation of glycolytic process	21	81	0.59	7.81e-05	9606.ENSP00000179259,9606.ENSP00000209873,9606.ENSP00000229179,9606.ENSP00000245544,9606.ENSP00000254508,9606.ENSP00000258742,9606.ENSP00000261396,9606.ENSP00000264657,9606.ENSP00000264883,9606.ENSP00000285968,9606.ENSP00000316032,9606.ENSP00000337332,9606.ENSP00000342262,9606.ENSP00000360483,9606.ENSP00000361658,9606.ENSP00000367721,9606.ENSP00000371155,9606.ENSP00000379182,9606.ENSP00000382779,…	C12orf5,AAAS,NUP107,NUP85,NUP210,NUPL2,NUP133,STAT3,NUP54,NUP205,NUP98,SIRT6,NUP43,NDC1,NUP188,NUP160,NUPL1,RAE1,SEH1L,NUP88,NUP62
GO Process	GO:0006913	Nucleocytoplasmic transport	42	263	0.38	7.87e-05	9606.ENSP00000016946,9606.ENSP00000209873,9606.ENSP00000229179,9606.ENSP00000245544,9606.ENSP00000254508,9606.ENSP00000256079,9606.ENSP00000258742,9606.ENSP00000259569,9606.ENSP00000261396,9606.ENSP00000262982,9606.ENSP00000264657,9606.ENSP00000264883,9606.ENSP00000268058,9606.ENSP00000285968,9606.ENSP00000297990,9606.ENSP00000299192,9606.ENSP00000302790,9606.ENSP00000308622,9606.ENSP00000316032,…	RGPD5,AAAS,NUP107,NUP85,NUP210,IPO8,NUPL2,RANBP6,NUP133,CSE1L,STAT3,NUP54,PML,NUP205,NOL6,HEATR3,XPO6,GLE1,NUP98,RRS1,CHP1,NUP43,IPO4,LZTS2,NDC1,NUP188,NUP160,NUPL1,RAE1,MCM3AP,ALKBH5,SEH1L,CDKN1A,SNRPB,NXF1,PHB2,APPL2,SRSF5,NUP88,NUP62,RAB18,PCID2
GO Process	GO:0007346	Regulation of mitotic cell cycle	81	676	0.26	7.9e-05	9606.ENSP00000175506,9606.ENSP00000215071,9606.ENSP00000215904,9606.ENSP00000216455,9606.ENSP00000216911,9606.ENSP00000226004,9606.ENSP00000236273,9606.ENSP00000246802,9606.ENSP00000252321,9606.ENSP00000254950,9606.ENSP00000257904,9606.ENSP00000261303,9606.ENSP00000261479,9606.ENSP00000261799,9606.ENSP00000262948,9606.ENSP00000264639,9606.ENSP00000265295,9606.ENSP00000265734,9606.ENSP00000268058,…	ASNS,PSMD8,PDXP,PSMA3,AURKA,DUSP3,SYF2,GLTSCR2,KCNA5,VPS4A,CDK4,PSMC1,PSMA6,PDGFRB,MAP2K2,PSMD3,SPDL1,CDK6,PML,PSMB6,RQCD1,PHIP,NACC2,PAK1,NIPBL,ERCC3,PSME3,PLK1,MAP2K1,RPTOR,PSMD2,PSMC5,BRSK1,ZWILCH,EZH2,GADD45GIP1,E2F7,KNTC1,SRA1,PTPN11,CTNNB1,PSMB10,ANKRD17,CENPF,ANGEL2,DTL,PSMD4,ZMPSTE24,STK4,PSMB2,ATRX,CNTRL,STK24,HAUS6,PSME1,LGMN,MST4,INCENP,RAE1,WEE2,CDKN1A,OBSL1,PSMD14,PSMC2,CEP131,ANAPC7…
GO Process	GO:0009199	Ribonucleoside triphosphate metabolic process	19	67	0.63	8.11e-05	9606.ENSP00000262030,9606.ENSP00000290299,9606.ENSP00000292475,9606.ENSP00000300688,9606.ENSP00000301587,9606.ENSP00000321584,9606.ENSP00000345096,9606.ENSP00000349142,9606.ENSP00000356853,9606.ENSP00000358737,9606.ENSP00000358867,9606.ENSP00000361704,9606.ENSP00000381736,9606.ENSP00000389649,9606.ENSP00000400101,9606.ENSP00000400175,9606.ENSP00000416658,9606.ENSP00000417610,9606.ENSP00000420617	ATP5B,ATP5O,ATP5J2,ATP5L,ATP5H,IMPDH2,IMPDH1,ATP5C1,UCK2,ATP5F1,GNAI3,CTPS1,ATP5A1,ATP5J,SLC25A13,RHOA,NME6,RAB23,MFN1
GO Process	GO:0044257	Cellular protein catabolic process	77	633	0.27	8.68e-05	9606.ENSP00000003302,9606.ENSP00000215071,9606.ENSP00000216455,9606.ENSP00000216911,9606.ENSP00000219548,9606.ENSP00000229268,9606.ENSP00000232165,9606.ENSP00000251968,9606.ENSP00000252015,9606.ENSP00000254950,9606.ENSP00000258080,9606.ENSP00000259253,9606.ENSP00000259512,9606.ENSP00000261303,9606.ENSP00000261427,9606.ENSP00000261479,9606.ENSP00000261942,9606.ENSP00000262288,9606.ENSP00000264639,…	USP28,PSMD8,PSMA3,AURKA,STUB1,USP5,UBE3A,TSG101,TRPC4AP,VPS4A,HTRA2,UGGT1,DERL1,PSMC1,UBE2K,PSMA6,FAF2,SCPEP1,PSMD3,RAB7A,PTPN23,PML,PSMB6,RCN3,UCHL1,LONP2,UBE2L6,PSME3,USP24,CAPN2,DTX3L,HSP90B1,PLK1,VPS37C,UBE3C,PSMD2,PSMC5,OS9,YME1L1,TRIM25,MVB12A,RNF40,RNF123,UBA1,CTNNB1,RNF133,CTSL,DNAJB12,CTSB,TOR1A,PSMB10,TOPORS,UBE2Z,DTL,PSMD4,CTSA,ZMPSTE24,PSMB2,ISG15,PSME1,CUL5,LGMN,TGFB1I1,PSAP,SHARPIN,…
GO Process	GO:0140352	Export from cell	111	1028	0.21	8.68e-05	9606.ENSP00000075120,9606.ENSP00000211998,9606.ENSP00000218516,9606.ENSP00000218548,9606.ENSP00000222120,9606.ENSP00000223095,9606.ENSP00000223369,9606.ENSP00000226574,9606.ENSP00000229795,9606.ENSP00000230449,9606.ENSP00000231061,9606.ENSP00000236671,9606.ENSP00000247461,9606.ENSP00000249923,9606.ENSP00000251849,9606.ENSP00000251968,9606.ENSP00000252321,9606.ENSP00000253861,9606.ENSP00000258418,…	SLC2A3,VCL,GLA,ATP12A,RAB3D,SERPINE1,YKT6,NFKB1,MAPK14,EXOC2,SPARC,CTSD,CANX,COPB1,RAF1,TSG101,KCNA5,EXOC4,CAB39,THBS1,DNAJC13,ITGAV,FAF2,SMAD2,COTL1,ERP44,LGALS3BP,ARFGAP3,NAPA,PSMD3,RAB10,RAB7A,GLIPR1,VPS33A,RCN3,S100A11,OTOF,LIN7C,PAK1,LAMTOR1,RAB3C,ATP1B3,STOM,PDXK,CSTB,KCNT2,NCSTN,FABP5,CCT2,TMED10,PSMD2,BRSK1,TLN1,GLS,IMPDH2,A2M,COPG1,ACAA1,HAP1,CHP1,RAP2C,OSTF1,PRDX6,IMPDH1,PTGES2,CTSB,FN1…
GO Process	GO:0051603	Proteolysis involved in cellular protein catabolic process	74	600	0.27	8.79e-05	9606.ENSP00000003302,9606.ENSP00000215071,9606.ENSP00000216455,9606.ENSP00000216911,9606.ENSP00000219548,9606.ENSP00000229268,9606.ENSP00000232165,9606.ENSP00000251968,9606.ENSP00000252015,9606.ENSP00000254950,9606.ENSP00000259253,9606.ENSP00000259512,9606.ENSP00000261303,9606.ENSP00000261427,9606.ENSP00000261479,9606.ENSP00000261942,9606.ENSP00000262288,9606.ENSP00000264639,9606.ENSP00000265562,…	USP28,PSMD8,PSMA3,AURKA,STUB1,USP5,UBE3A,TSG101,TRPC4AP,VPS4A,UGGT1,DERL1,PSMC1,UBE2K,PSMA6,FAF2,SCPEP1,PSMD3,PTPN23,PML,PSMB6,RCN3,UCHL1,LONP2,UBE2L6,PSME3,USP24,CAPN2,DTX3L,HSP90B1,PLK1,VPS37C,UBE3C,PSMD2,PSMC5,OS9,YME1L1,TRIM25,MVB12A,RNF40,RNF123,UBA1,CTNNB1,RNF133,CTSL,DNAJB12,CTSB,TOR1A,PSMB10,TOPORS,UBE2Z,DTL,PSMD4,CTSA,ZMPSTE24,PSMB2,ISG15,PSME1,CUL5,LGMN,TGFB1I1,SHARPIN,PSMD14,PSMC2,BIRC…
GO Process	GO:0000463	Maturation of lsu-rrna from tricistronic rrna transcript (ssu-rrna, 5.8s rrna, lsu-rrna)	10	15	1.01	8.93e-05	9606.ENSP00000261015,9606.ENSP00000263239,9606.ENSP00000285814,9606.ENSP00000346725,9606.ENSP00000354040,9606.ENSP00000359606,9606.ENSP00000396673,9606.ENSP00000402338,9606.ENSP00000418221,9606.ENSP00000455106	WDR12,DDX18,NIFK,PES1,GTPBP4,ZNHIT6,FTSJ3,RPF2,RPL7L1,BOP1
GO Process	GO:0002479	Antigen processing and presentation of exogenous peptide antigen via mhc class i, tap-dependent	20	75	0.61	9.25e-05	9606.ENSP00000215071,9606.ENSP00000216455,9606.ENSP00000261023,9606.ENSP00000261303,9606.ENSP00000261479,9606.ENSP00000264639,9606.ENSP00000270586,9606.ENSP00000293362,9606.ENSP00000310129,9606.ENSP00000310572,9606.ENSP00000351314,9606.ENSP00000357879,9606.ENSP00000362334,9606.ENSP00000365402,9606.ENSP00000372155,9606.ENSP00000379873,9606.ENSP00000386541,9606.ENSP00000391211,9606.ENSP00000401802,…	PSMD8,PSMA3,ITGAV,PSMC1,PSMA6,PSMD3,PSMB6,PSME3,PSMD2,PSMC5,PSMB10,PSMD4,PSMB2,HLA-C,PSME1,HLA-A,PSMD14,PSMC2,PSMC6,PSMB3
GO Process	GO:0006403	RNA localization	36	210	0.42	0.0001	9606.ENSP00000209873,9606.ENSP00000229179,9606.ENSP00000245544,9606.ENSP00000254508,9606.ENSP00000258742,9606.ENSP00000261396,9606.ENSP00000264883,9606.ENSP00000285968,9606.ENSP00000297990,9606.ENSP00000299300,9606.ENSP00000308622,9606.ENSP00000316032,9606.ENSP00000317334,9606.ENSP00000322396,9606.ENSP00000333657,9606.ENSP00000334153,9606.ENSP00000342262,9606.ENSP00000355465,9606.ENSP00000355566,…	AAAS,NUP107,NUP85,NUP210,NUPL2,NUP133,NUP54,NUP205,NOL6,CCT2,GLE1,NUP98,TCP1,RRS1,MX2,RFTN1,NUP43,AHCTF1,TOMM20,ZNHIT6,NDC1,NUP188,NUP160,NUPL1,CCT4,MVP,RAE1,MCM3AP,ALKBH5,SEH1L,PNPT1,NXF1,SRSF5,NUP88,NUP62,PCID2
GO Process	GO:0030163	Protein catabolic process	82	694	0.25	0.00011	9606.ENSP00000003302,9606.ENSP00000215071,9606.ENSP00000216455,9606.ENSP00000216911,9606.ENSP00000219548,9606.ENSP00000229268,9606.ENSP00000231368,9606.ENSP00000232165,9606.ENSP00000236671,9606.ENSP00000251968,9606.ENSP00000252015,9606.ENSP00000254950,9606.ENSP00000258080,9606.ENSP00000259253,9606.ENSP00000259512,9606.ENSP00000261303,9606.ENSP00000261427,9606.ENSP00000261479,9606.ENSP00000261942,…	USP28,PSMD8,PSMA3,AURKA,STUB1,USP5,LNPEP,UBE3A,CTSD,TSG101,TRPC4AP,VPS4A,HTRA2,UGGT1,DERL1,PSMC1,UBE2K,PSMA6,FAF2,SCPEP1,PSMD3,RAB7A,PTPN23,PML,PSMB6,RCN3,UCHL1,LONP2,UBE2L6,PSME3,USP24,CAPN2,DTX3L,HSP90B1,PLK1,VPS37C,UBE3C,PSMD2,PSMC5,OS9,YME1L1,LYPLA1,TRIM25,MVB12A,RNF40,RNF123,UBA1,CTNNB1,RNF133,CTSL,DNAJB12,CTSB,TOR1A,PSMB10,TOPORS,UBE2Z,DTL,PSMD4,CTSA,ZMPSTE24,PSMB2,ISG15,PSME1,CUL5,LGMN,TGF…
GO Process	GO:0009117	Nucleotide metabolic process	57	422	0.31	0.00012	9606.ENSP00000219240,9606.ENSP00000236959,9606.ENSP00000257770,9606.ENSP00000261170,9606.ENSP00000262030,9606.ENSP00000262878,9606.ENSP00000290299,9606.ENSP00000290573,9606.ENSP00000292180,9606.ENSP00000292475,9606.ENSP00000298198,9606.ENSP00000298556,9606.ENSP00000300688,9606.ENSP00000301587,9606.ENSP00000304592,9606.ENSP00000307241,9606.ENSP00000313490,9606.ENSP00000315644,9606.ENSP00000321584,…	DHODH,ATIC,NT5E,GUCY2C,ATP5B,SAMHD1,ATP5O,HK2,FLAD1,ATP5J2,PGM2L1,HPRT1,ATP5L,ATP5H,FASN,PDHB,PFAS,TYMS,IMPDH2,IDH2,DLST,NUDT4,ACACB,IMPDH1,FAR1,ATP5C1,UCK2,ATP5F1,GNAI3,CMPK1,PRPS1,CTPS1,AK1,DLG2,ACOT7,CASK,ACOT9,AK6,DUT,GARS,CNP,QPRT,ATP5A1,PAICS,ATP5J,SLC25A13,RHOA,NME6,RAB23,PARK7,MFN1,PRPS1L1,NNMT,MVK,SARM1,ACSF3,ACACA
GO Process	GO:0019058	Viral life cycle	35	202	0.42	0.00012	9606.ENSP00000209873,9606.ENSP00000229179,9606.ENSP00000245544,9606.ENSP00000251968,9606.ENSP00000254508,9606.ENSP00000254950,9606.ENSP00000256644,9606.ENSP00000258742,9606.ENSP00000261023,9606.ENSP00000261396,9606.ENSP00000264883,9606.ENSP00000265062,9606.ENSP00000285968,9606.ENSP00000301765,9606.ENSP00000316032,9606.ENSP00000319781,9606.ENSP00000324810,9606.ENSP00000325954,9606.ENSP00000342262,…	AAAS,NUP107,NUP85,TSG101,NUP210,VPS4A,LAMTOR5,NUPL2,ITGAV,NUP133,NUP54,RAB7A,NUP205,VPS37C,NUP98,RAB43,MVB12A,CDHR3,NUP43,CTSB,TFRC,NDC1,NUP188,NUP160,NUPL1,RAE1,ITGB1,SEH1L,RAB1A,WWP1,LDLR,NUP88,NUP62,SPCS1,PHB
GO Process	GO:0045930	Negative regulation of mitotic cell cycle	46	308	0.36	0.00012	9606.ENSP00000215071,9606.ENSP00000216455,9606.ENSP00000216911,9606.ENSP00000236273,9606.ENSP00000246802,9606.ENSP00000254950,9606.ENSP00000257904,9606.ENSP00000261303,9606.ENSP00000261479,9606.ENSP00000264639,9606.ENSP00000265295,9606.ENSP00000265734,9606.ENSP00000268058,9606.ENSP00000270586,9606.ENSP00000273064,9606.ENSP00000277554,9606.ENSP00000293362,9606.ENSP00000300093,9606.ENSP00000310129,…	PSMD8,PSMA3,AURKA,SYF2,GLTSCR2,VPS4A,CDK4,PSMC1,PSMA6,PSMD3,SPDL1,CDK6,PML,PSMB6,RQCD1,NACC2,PSME3,PLK1,PSMD2,PSMC5,BRSK1,ZWILCH,EZH2,GADD45GIP1,E2F7,KNTC1,CTNNB1,PSMB10,CENPF,ANGEL2,PSMD4,PSMB2,ATRX,PSME1,WEE2,CDKN1A,PSMD14,PSMC2,PNPT1,PSMC6,PRMT1,NLE1,NME6,NAA10,CDKN2A,PSMB3
GO Process	GO:0070482	Response to oxygen levels	53	379	0.33	0.00012	9606.ENSP00000179259,9606.ENSP00000215071,9606.ENSP00000216455,9606.ENSP00000219548,9606.ENSP00000223136,9606.ENSP00000225964,9606.ENSP00000246802,9606.ENSP00000251588,9606.ENSP00000251849,9606.ENSP00000252321,9606.ENSP00000257904,9606.ENSP00000260356,9606.ENSP00000261303,9606.ENSP00000261479,9606.ENSP00000261799,9606.ENSP00000264639,9606.ENSP00000268058,9606.ENSP00000270586,9606.ENSP00000278568,…	C12orf5,PSMD8,PSMA3,STUB1,FIS1,COL1A1,GLTSCR2,NARFL,RAF1,KCNA5,CDK4,THBS1,PSMC1,PSMA6,PDGFRB,PSMD3,PML,PSMB6,PAK1,ERCC3,AIFM1,HK2,ATP6V0D1,PSME3,CAPN2,HSP90B1,PSMD2,PSMC5,HP1BP3,NPEPPS,RTN4,PSMB10,MT-ND5,TGFB2,ATP1B1,PSMD4,ATP6AP1,PDLIM1,PSMB2,PSME1,HSPD1,PDK1,SLC29A1,ALKBH5,CDKN1A,PSMD14,PSMC2,RHOA,PSMC6,HDAC2,PHB2,HYOU1,PSMB3
GO Process	GO:0006611	Protein export from nucleus	29	150	0.47	0.00013	9606.ENSP00000209873,9606.ENSP00000229179,9606.ENSP00000245544,9606.ENSP00000254508,9606.ENSP00000258742,9606.ENSP00000261396,9606.ENSP00000262982,9606.ENSP00000264883,9606.ENSP00000285968,9606.ENSP00000297990,9606.ENSP00000302790,9606.ENSP00000308622,9606.ENSP00000316032,9606.ENSP00000322396,9606.ENSP00000335632,9606.ENSP00000342262,9606.ENSP00000360483,9606.ENSP00000361658,9606.ENSP00000367721,…	AAAS,NUP107,NUP85,NUP210,NUPL2,NUP133,CSE1L,NUP54,NUP205,NOL6,XPO6,GLE1,NUP98,RRS1,CHP1,NUP43,NDC1,NUP188,NUP160,NUPL1,RAE1,MCM3AP,ALKBH5,SEH1L,NXF1,SRSF5,NUP88,NUP62,PCID2
GO Process	GO:0032386	Regulation of intracellular transport	51	360	0.33	0.00013	9606.ENSP00000209873,9606.ENSP00000223136,9606.ENSP00000229795,9606.ENSP00000258080,9606.ENSP00000260818,9606.ENSP00000261263,9606.ENSP00000262948,9606.ENSP00000264670,9606.ENSP00000264883,9606.ENSP00000265271,9606.ENSP00000265562,9606.ENSP00000270225,9606.ENSP00000278568,9606.ENSP00000286713,9606.ENSP00000296755,9606.ENSP00000302486,9606.ENSP00000307078,9606.ENSP00000310491,9606.ENSP00000318165,…	AAAS,FIS1,MAPK14,HTRA2,DNAJC13,RAB21,MAP2K2,NSUN2,NUP54,RBM27,PTPN23,SAE1,PAK1,STOM,MAP1B,MAP2K1,KIF5B,ARHGAP1,OS9,NPEPPS,PARL,MX2,HAP1,CHP1,PTPN11,SP100,FYN,ATP2A1,RHOT1,TOMM7,SCP2,PTPN1,SAR1A,HPCA,UFM1,NUPL1,JUP,AKAP8L,LCP1,NOLC1,NUCB1,CEP131,GDI1,MAVS,RAB23,PARK7,CDKN2A,ATG13,PDCD5,NUP62,SH3GLB1
GO Process	GO:0071426	Ribonucleoprotein complex export from nucleus	26	125	0.5	0.00014	9606.ENSP00000209873,9606.ENSP00000229179,9606.ENSP00000245544,9606.ENSP00000254508,9606.ENSP00000258742,9606.ENSP00000261396,9606.ENSP00000264883,9606.ENSP00000285968,9606.ENSP00000297990,9606.ENSP00000308622,9606.ENSP00000316032,9606.ENSP00000322396,9606.ENSP00000342262,9606.ENSP00000360483,9606.ENSP00000361658,9606.ENSP00000367721,9606.ENSP00000371155,9606.ENSP00000379182,9606.ENSP00000380820,…	AAAS,NUP107,NUP85,NUP210,NUPL2,NUP133,NUP54,NUP205,NOL6,GLE1,NUP98,RRS1,NUP43,NDC1,NUP188,NUP160,NUPL1,RAE1,MCM3AP,ALKBH5,SEH1L,NXF1,SRSF5,NUP88,NUP62,PCID2
GO Process	GO:0006406	mRNA export from nucleus	24	109	0.52	0.00015	9606.ENSP00000209873,9606.ENSP00000229179,9606.ENSP00000245544,9606.ENSP00000254508,9606.ENSP00000258742,9606.ENSP00000261396,9606.ENSP00000264883,9606.ENSP00000285968,9606.ENSP00000308622,9606.ENSP00000316032,9606.ENSP00000342262,9606.ENSP00000360483,9606.ENSP00000361658,9606.ENSP00000367721,9606.ENSP00000371155,9606.ENSP00000379182,9606.ENSP00000380820,9606.ENSP00000382091,9606.ENSP00000382779,…	AAAS,NUP107,NUP85,NUP210,NUPL2,NUP133,NUP54,NUP205,GLE1,NUP98,NUP43,NDC1,NUP188,NUP160,NUPL1,RAE1,MCM3AP,ALKBH5,SEH1L,NXF1,SRSF5,NUP88,NUP62,PCID2
GO Process	GO:0009142	Nucleoside triphosphate biosynthetic process	18	64	0.63	0.00015	9606.ENSP00000262030,9606.ENSP00000290299,9606.ENSP00000292475,9606.ENSP00000300688,9606.ENSP00000301587,9606.ENSP00000315644,9606.ENSP00000321584,9606.ENSP00000345096,9606.ENSP00000349142,9606.ENSP00000356853,9606.ENSP00000358737,9606.ENSP00000360939,9606.ENSP00000361704,9606.ENSP00000362271,9606.ENSP00000381736,9606.ENSP00000389649,9606.ENSP00000400101,9606.ENSP00000416658	ATP5B,ATP5O,ATP5J2,ATP5L,ATP5H,TYMS,IMPDH2,IMPDH1,ATP5C1,UCK2,ATP5F1,CMPK1,CTPS1,AK1,ATP5A1,ATP5J,SLC25A13,NME6
GO Process	GO:0034654	Nucleobase-containing compound biosynthetic process	107	995	0.21	0.00015	9606.ENSP00000216277,9606.ENSP00000216410,9606.ENSP00000219240,9606.ENSP00000219252,9606.ENSP00000224140,9606.ENSP00000226574,9606.ENSP00000231004,9606.ENSP00000234677,9606.ENSP00000236959,9606.ENSP00000244537,9606.ENSP00000256897,9606.ENSP00000257770,9606.ENSP00000257904,9606.ENSP00000261170,9606.ENSP00000261531,9606.ENSP00000262030,9606.ENSP00000262878,9606.ENSP00000264233,9606.ENSP00000264657,…	PAPOLA,GNPNAT1,DHODH,POLR2C,SETX,NFKB1,LOX,SARS,ATIC,HIST1H4F,CCNH,NT5E,CDK4,GUCY2C,SNW1,ATP5B,SAMHD1,POLQ,STAT3,GTF2H1,PMM2,ABT1,GTF2E1,ERCC3,NIFK,UBE2L6,ATP5O,FLAD1,ATP5J2,POLR2J,HPRT1,ATP5L,ATP5H,POLR2G,FASN,RPAP1,PDHB,RSF1,PFAS,TYMS,UGDH,IMPDH2,TRIM25,GTF2H2,IDH2,NUDT4,ACACB,IMPDH1,DDX21,ATP5C1,PRIM1,COL4A2,TOPORS,TFB2M,CENPF,DTL,TROVE2,UCK2,SYCP1,ATP5F1,CMPK1,POLR1C,PRPS1,CTPS1,AK1,DLG2,TCOF…
GO Process	GO:1901988	Negative regulation of cell cycle phase transition	38	235	0.39	0.00017	9606.ENSP00000215071,9606.ENSP00000216455,9606.ENSP00000216911,9606.ENSP00000236273,9606.ENSP00000246802,9606.ENSP00000254950,9606.ENSP00000257904,9606.ENSP00000261303,9606.ENSP00000261479,9606.ENSP00000264639,9606.ENSP00000265295,9606.ENSP00000265734,9606.ENSP00000268058,9606.ENSP00000270586,9606.ENSP00000273064,9606.ENSP00000277554,9606.ENSP00000293362,9606.ENSP00000300093,9606.ENSP00000310129,…	PSMD8,PSMA3,AURKA,SYF2,GLTSCR2,VPS4A,CDK4,PSMC1,PSMA6,PSMD3,SPDL1,CDK6,PML,PSMB6,RQCD1,NACC2,PSME3,PLK1,PSMD2,PSMC5,BRSK1,EZH2,E2F7,BRE,PSMB10,CENPF,DTL,PSMD4,PSMB2,PSME1,CDKN1A,PSMD14,PSMC2,PSMC6,PRMT1,CDKN2A,H2AFY,PSMB3
GO Process	GO:0051168	Nuclear export	30	162	0.45	0.00018	9606.ENSP00000209873,9606.ENSP00000229179,9606.ENSP00000245544,9606.ENSP00000254508,9606.ENSP00000258742,9606.ENSP00000261396,9606.ENSP00000262982,9606.ENSP00000264883,9606.ENSP00000285968,9606.ENSP00000297990,9606.ENSP00000302790,9606.ENSP00000308622,9606.ENSP00000316032,9606.ENSP00000322396,9606.ENSP00000335632,9606.ENSP00000342262,9606.ENSP00000359240,9606.ENSP00000360483,9606.ENSP00000361658,…	AAAS,NUP107,NUP85,NUP210,NUPL2,NUP133,CSE1L,NUP54,NUP205,NOL6,XPO6,GLE1,NUP98,RRS1,CHP1,NUP43,LZTS2,NDC1,NUP188,NUP160,NUPL1,RAE1,MCM3AP,ALKBH5,SEH1L,NXF1,SRSF5,NUP88,NUP62,PCID2
GO Process	GO:0051246	Regulation of protein metabolic process	249	2828	0.13	0.00018	9606.ENSP00000164133,9606.ENSP00000216160,9606.ENSP00000216455,9606.ENSP00000216554,9606.ENSP00000216911,9606.ENSP00000219548,9606.ENSP00000220003,9606.ENSP00000223095,9606.ENSP00000223136,9606.ENSP00000225698,9606.ENSP00000226004,9606.ENSP00000226218,9606.ENSP00000226574,9606.ENSP00000229268,9606.ENSP00000229416,9606.ENSP00000229795,9606.ENSP00000231004,9606.ENSP00000232165,9606.ENSP00000236040,…	PPP2R5B,TAB1,PSMA3,EIF5,AURKA,STUB1,CSK,SERPINE1,FIS1,C1QBP,DUSP3,VTN,NFKB1,USP5,GCLC,MAPK14,LOX,UBE3A,LEPRE1,CTSD,FASTKD2,RAP2A,SH2D3A,RRAS,GLTSCR2,HSPB1,DHX29,RAF1,TSG101,PTCD3,LAMTOR5,CCNH,CDK4,HTRA2,CAB39,IREB2,KAT7,DERL1,THBS1,ITGAV,OSBPL8,PSMC1,PEBP1,UBE2K,SNW1,PDGFRB,EIF3J,PTPLAD1,DNAJB6,C19orf10,MAP2K2,CTCF,PDCL3,PSMD3,STAT3,RAB7A,PRDX5,GTF2H1,EIF2B2,TMTC3,TINF2,PML,CDH2,SAE1,RCN3,EIF2D,R…
GO Process	GO:0006887	Exocytosis	89	789	0.23	0.00019	9606.ENSP00000075120,9606.ENSP00000211998,9606.ENSP00000218516,9606.ENSP00000222120,9606.ENSP00000223095,9606.ENSP00000223369,9606.ENSP00000226574,9606.ENSP00000229795,9606.ENSP00000230449,9606.ENSP00000231061,9606.ENSP00000236671,9606.ENSP00000249923,9606.ENSP00000251968,9606.ENSP00000253861,9606.ENSP00000258418,9606.ENSP00000260356,9606.ENSP00000260818,9606.ENSP00000261023,9606.ENSP00000261942,…	SLC2A3,VCL,GLA,RAB3D,SERPINE1,YKT6,NFKB1,MAPK14,EXOC2,SPARC,CTSD,COPB1,TSG101,EXOC4,CAB39,THBS1,DNAJC13,ITGAV,FAF2,COTL1,ERP44,LGALS3BP,NAPA,PSMD3,RAB10,RAB7A,GLIPR1,VPS33A,S100A11,OTOF,LIN7C,PAK1,LAMTOR1,RAB3C,STOM,PDXK,CSTB,NCSTN,FABP5,CCT2,TMED10,PSMD2,TLN1,IMPDH2,A2M,ACAA1,HAP1,CHP1,RAP2C,OSTF1,PRDX6,IMPDH1,PTGES2,CTSB,FN1,FAM3C,SCCPDH,TGFB2,CYB5R1,S100A13,NRAS,STXBP3,CTSA,CAP1,FUCA1,HABP4,NE…
GO Process	GO:0034976	Response to endoplasmic reticulum stress	40	256	0.38	0.00019	9606.ENSP00000164133,9606.ENSP00000175506,9606.ENSP00000219548,9606.ENSP00000225567,9606.ENSP00000234160,9606.ENSP00000247461,9606.ENSP00000259253,9606.ENSP00000259512,9606.ENSP00000260356,9606.ENSP00000261427,9606.ENSP00000261942,9606.ENSP00000262455,9606.ENSP00000262947,9606.ENSP00000266712,9606.ENSP00000268058,9606.ENSP00000270645,9606.ENSP00000287295,9606.ENSP00000290949,9606.ENSP00000299767,…	PPP2R5B,ASNS,STUB1,GOSR2,GORASP2,CANX,UGGT1,DERL1,THBS1,UBE2K,FAF2,ERP44,C19orf10,TMTC3,PML,RCN3,AIFM1,ATP6V0D1,HSP90B1,ARFGAP1,TLN1,OS9,TRIM25,DNAJB12,TOR1A,DDRGK1,ATP2A1,ATP2A3,UFL1,EXTL2,PTPN1,BAK1,UFM1,SHC1,ERN1,PSMC6,ERLIN1,TMEM33,ATP2A2,HYOU1
GO Process	GO:0006464	Cellular protein modification process	266	3063	0.12	0.0002	9606.ENSP00000003302,9606.ENSP00000012049,9606.ENSP00000054950,9606.ENSP00000164133,9606.ENSP00000209873,9606.ENSP00000215071,9606.ENSP00000215904,9606.ENSP00000216160,9606.ENSP00000216267,9606.ENSP00000216455,9606.ENSP00000216911,9606.ENSP00000217446,9606.ENSP00000219548,9606.ENSP00000220003,9606.ENSP00000222120,9606.ENSP00000222482,9606.ENSP00000224140,9606.ENSP00000226004,9606.ENSP00000226574,…	USP28,QPCTL,RCN1,PPP2R5B,AAAS,PSMD8,PDXP,TAB1,BRD1,PSMA3,AURKA,PIGU,STUB1,CSK,RAB3D,CPA4,SETX,DUSP3,NFKB1,NUP107,USP5,MAPK14,LOX,LNPEP,UBE3A,LEPRE1,NEK9,IRF2BPL,NAA50,MOCS3,NUP85,SH2D3A,PHPT1,MPDU1,RAF1,TSG101,TRPC4AP,NUP210,ILKAP,CCNH,DDB2,CDK4,LAMC1,CAB39,NUPL2,KAT7,UGGT1,DERL1,THBS1,TTLL7,ITGAV,GUCY2C,PSMC1,PEBP1,NUP133,UBE2K,PSMA6,PDGFRB,PTPLAD1,SMAD2,MAP2K2,HAT1,PSMD3,NUP54,TNC,PTPN23,CDK6,G…
GO Process	GO:0070585	Protein localization to mitochondrion	20	81	0.57	0.00022	9606.ENSP00000216034,9606.ENSP00000223136,9606.ENSP00000249269,9606.ENSP00000254616,9606.ENSP00000255194,9606.ENSP00000257245,9606.ENSP00000287295,9606.ENSP00000290573,9606.ENSP00000345445,9606.ENSP00000347581,9606.ENSP00000351214,9606.ENSP00000351813,9606.ENSP00000355566,9606.ENSP00000360782,9606.ENSP00000363211,9606.ENSP00000370377,9606.ENSP00000373620,9606.ENSP00000410339,9606.ENSP00000413908,…	TOMM22,FIS1,PMPCB,TIMM10B,AP3B1,TIMM10,AIFM1,HK2,SAMM50,AGK,TOMM7,MARCH5,TOMM20,PMPCA,TIMM23B,PITRM1,HSPD1,TOMM40,BCS1L,TIMM50
GO Process	GO:0000027	Ribosomal large subunit assembly	12	28	0.81	0.00023	9606.ENSP00000236980,9606.ENSP00000246802,9606.ENSP00000253107,9606.ENSP00000260443,9606.ENSP00000308897,9606.ENSP00000322396,9606.ENSP00000341082,9606.ENSP00000371858,9606.ENSP00000402338,9606.ENSP00000405620,9606.ENSP00000413572,9606.ENSP00000455106	FASTKD2,GLTSCR2,PPAN,RSL24D1,MRPL11,RRS1,MRPL20,NOP2,RPF2,DHX30,NLE1,BOP1
GO Process	GO:0019693	Ribose phosphate metabolic process	47	329	0.34	0.00024	9606.ENSP00000219240,9606.ENSP00000236959,9606.ENSP00000257770,9606.ENSP00000261170,9606.ENSP00000262030,9606.ENSP00000283646,9606.ENSP00000290299,9606.ENSP00000290573,9606.ENSP00000292475,9606.ENSP00000298198,9606.ENSP00000298556,9606.ENSP00000300688,9606.ENSP00000301587,9606.ENSP00000304592,9606.ENSP00000307241,9606.ENSP00000313490,9606.ENSP00000321584,9606.ENSP00000335304,9606.ENSP00000338352,…	DHODH,ATIC,NT5E,GUCY2C,ATP5B,RPIA,ATP5O,HK2,ATP5J2,PGM2L1,HPRT1,ATP5L,ATP5H,FASN,PDHB,PFAS,IMPDH2,DLST,NUDT4,ACACB,IMPDH1,FAR1,ATP5C1,UCK2,ATP5F1,GNAI3,CMPK1,PRPS1,CTPS1,AK1,DLG2,ACOT7,CASK,ACOT9,G6PD,ATP5A1,PAICS,ATP5J,SLC25A13,RHOA,NME6,RAB23,MFN1,PRPS1L1,MVK,ACSF3,ACACA
GO Process	GO:0072655	Establishment of protein localization to mitochondrion	19	74	0.59	0.00024	9606.ENSP00000216034,9606.ENSP00000223136,9606.ENSP00000249269,9606.ENSP00000254616,9606.ENSP00000255194,9606.ENSP00000257245,9606.ENSP00000287295,9606.ENSP00000290573,9606.ENSP00000345445,9606.ENSP00000347581,9606.ENSP00000351214,9606.ENSP00000355566,9606.ENSP00000360782,9606.ENSP00000363211,9606.ENSP00000370377,9606.ENSP00000373620,9606.ENSP00000410339,9606.ENSP00000413908,9606.ENSP00000445806	TOMM22,FIS1,PMPCB,TIMM10B,AP3B1,TIMM10,AIFM1,HK2,SAMM50,AGK,TOMM7,TOMM20,PMPCA,TIMM23B,PITRM1,HSPD1,TOMM40,BCS1L,TIMM50
GO Process	GO:0010256	Endomembrane system organization	56	424	0.3	0.00025	9606.ENSP00000234160,9606.ENSP00000238616,9606.ENSP00000251527,9606.ENSP00000251968,9606.ENSP00000254950,9606.ENSP00000255194,9606.ENSP00000259339,9606.ENSP00000260818,9606.ENSP00000262225,9606.ENSP00000264710,9606.ENSP00000267113,9606.ENSP00000272371,9606.ENSP00000276416,9606.ENSP00000278671,9606.ENSP00000279281,9606.ENSP00000293760,9606.ENSP00000294179,9606.ENSP00000300093,9606.ENSP00000301765,…	GORASP2,NEK9,ESYT2,TSG101,VPS4A,AP3B1,TOR1B,DNAJC13,TMED2,RAB10,ESYT1,OTOF,BIN3,LAMTOR1,VPS51,LEMD2,STX5,PLK1,VPS37C,TMED10,TMEM43,BANF1,RAB43,MVB12A,PRX,TMED9,RTN4,TMEM201,TOR1A,HTT,KIAA1598,ANKLE2,MYOF,COL5A1,ZMPSTE24,LMAN2L,RTN3,GOLGB1,ZFYVE27,PSAP,AKAP8L,TMF1,MYO5A,SUN1,OBSL1,SMPD4,DYSF,RAB1A,TMED7,CLASP2,NSFL1C,TMEM33,TOR1AIP1,ATP2A2,GOLGA8H,RAB18
GO Process	GO:0033238	Regulation of cellular amine metabolic process	20	82	0.57	0.00025	9606.ENSP00000215071,9606.ENSP00000216455,9606.ENSP00000261303,9606.ENSP00000261479,9606.ENSP00000264639,9606.ENSP00000270586,9606.ENSP00000293362,9606.ENSP00000298556,9606.ENSP00000310129,9606.ENSP00000310572,9606.ENSP00000351314,9606.ENSP00000354511,9606.ENSP00000357879,9606.ENSP00000362334,9606.ENSP00000372155,9606.ENSP00000386541,9606.ENSP00000391211,9606.ENSP00000401802,9606.ENSP00000418770,…	PSMD8,PSMA3,PSMC1,PSMA6,PSMD3,PSMB6,PSME3,HPRT1,PSMD2,PSMC5,PSMB10,COMT,PSMD4,PSMB2,PSME1,PSMD14,PSMC2,PSMC6,PARK7,PSMB3
GO Process	GO:0071826	Ribonucleoprotein complex subunit organization	33	193	0.41	0.00026	9606.ENSP00000216554,9606.ENSP00000221494,9606.ENSP00000224140,9606.ENSP00000235090,9606.ENSP00000236980,9606.ENSP00000245539,9606.ENSP00000246802,9606.ENSP00000251636,9606.ENSP00000253107,9606.ENSP00000260443,9606.ENSP00000261868,9606.ENSP00000271764,9606.ENSP00000274849,9606.ENSP00000293872,9606.ENSP00000307078,9606.ENSP00000308897,9606.ENSP00000317376,9606.ENSP00000321449,9606.ENSP00000322396,…	EIF5,SF3A2,SETX,WDR77,FASTKD2,MRPS7,GLTSCR2,DHX29,PPAN,RSL24D1,EIF3J,EIF2D,ABT1,LUC7L,KIF5B,MRPL11,MRPS11,RRP7A,RRS1,MRPL20,PRPF39,ZNHIT6,EIF3I,AAR2,AK6,NOP2,RPF2,DHX30,SNRPB,NLE1,CLNS1A,SRSF5,BOP1
GO Process	GO:0006457	Protein folding	35	213	0.4	0.00028	9606.ENSP00000236040,9606.ENSP00000247461,9606.ENSP00000248553,9606.ENSP00000250124,9606.ENSP00000254322,9606.ENSP00000259253,9606.ENSP00000259339,9606.ENSP00000259512,9606.ENSP00000261303,9606.ENSP00000262177,9606.ENSP00000262455,9606.ENSP00000264254,9606.ENSP00000275603,9606.ENSP00000285667,9606.ENSP00000286175,9606.ENSP00000295688,9606.ENSP00000299300,9606.ENSP00000299767,9606.ENSP00000303057,…	LEPRE1,CANX,HSPB1,MPDU1,DNAJB1,UGGT1,TOR1B,DERL1,PSMC1,DNAJB6,ERP44,PDCL3,CCT6A,HSPA13,PPIL3,CCT3,CCT2,HSP90B1,PPIC,TCP1,CCT6B,PPIL2,GANAB,DNAJB12,TOR1A,GNAI3,LMAN2L,PRDX4,HSPD1,CCT4,FKBP1A,BAG1,TBCE,PFDN5,FKBP8
GO Process	GO:0051130	Positive regulation of cellular component organization	123	1209	0.19	0.00028	9606.ENSP00000007722,9606.ENSP00000164133,9606.ENSP00000215904,9606.ENSP00000216911,9606.ENSP00000219548,9606.ENSP00000220676,9606.ENSP00000221494,9606.ENSP00000223095,9606.ENSP00000223136,9606.ENSP00000224140,9606.ENSP00000226218,9606.ENSP00000229795,9606.ENSP00000236040,9606.ENSP00000249014,9606.ENSP00000251968,9606.ENSP00000256996,9606.ENSP00000258080,9606.ENSP00000258201,9606.ENSP00000258772,…	ITGA3,PPP2R5B,PDXP,AURKA,STUB1,RP1,SF3A2,SERPINE1,FIS1,SETX,VTN,MAPK14,LEPRE1,CDC42EP1,TSG101,DDB2,HTRA2,FHOD1,DDX56,KAT7,RAB21,SNW1,PDGFRB,EPB41L5,PTPN23,GTF2H1,PML,SAE1,RALB,PHIP,CCT6A,PAK1,NIPBL,ERCC3,RHOC,HK2,SHANK1,CAPN2,CDC42EP3,CCT3,MAP1B,CCT2,MAP2K1,KIF5B,PSMC5,MET,TCP1,EZH2,NPEPPS,RNF40,GTF2H2,TMED9,HAP1,SIRT6,ATAD1,DPYSL3,CTNNB1,TOR1A,FYN,FN1,HTT,WARS,KIAA1598,SDCCAG3,TOMM7,MARCH5,RAB3G…
GO Process	GO:0009205	Purine ribonucleoside triphosphate metabolic process	17	61	0.63	0.00029	9606.ENSP00000262030,9606.ENSP00000290299,9606.ENSP00000292475,9606.ENSP00000300688,9606.ENSP00000301587,9606.ENSP00000321584,9606.ENSP00000345096,9606.ENSP00000349142,9606.ENSP00000358737,9606.ENSP00000358867,9606.ENSP00000381736,9606.ENSP00000389649,9606.ENSP00000400101,9606.ENSP00000400175,9606.ENSP00000416658,9606.ENSP00000417610,9606.ENSP00000420617	ATP5B,ATP5O,ATP5J2,ATP5L,ATP5H,IMPDH2,IMPDH1,ATP5C1,ATP5F1,GNAI3,ATP5A1,ATP5J,SLC25A13,RHOA,NME6,RAB23,MFN1
GO Process	GO:0031145	Anaphase-promoting complex-dependent catabolic process	20	83	0.56	0.00029	9606.ENSP00000215071,9606.ENSP00000216455,9606.ENSP00000216911,9606.ENSP00000261303,9606.ENSP00000261479,9606.ENSP00000264639,9606.ENSP00000270586,9606.ENSP00000293362,9606.ENSP00000300093,9606.ENSP00000310129,9606.ENSP00000310572,9606.ENSP00000351314,9606.ENSP00000357879,9606.ENSP00000362334,9606.ENSP00000372155,9606.ENSP00000386541,9606.ENSP00000391211,9606.ENSP00000394394,9606.ENSP00000401802,…	PSMD8,PSMA3,AURKA,PSMC1,PSMA6,PSMD3,PSMB6,PSME3,PLK1,PSMD2,PSMC5,PSMB10,PSMD4,PSMB2,PSME1,PSMD14,PSMC2,ANAPC7,PSMC6,PSMB3
GO Process	GO:0006999	Nuclear pore organization	9	14	0.99	0.00031	9606.ENSP00000229179,9606.ENSP00000261396,9606.ENSP00000264883,9606.ENSP00000285968,9606.ENSP00000316032,9606.ENSP00000337838,9606.ENSP00000355465,9606.ENSP00000360483,9606.ENSP00000382779	NUP107,NUP133,NUP54,NUP205,NUP98,RTN4,AHCTF1,NDC1,SEH1L
GO Process	GO:0022618	Ribonucleoprotein complex assembly	32	186	0.42	0.00031	9606.ENSP00000216554,9606.ENSP00000221494,9606.ENSP00000224140,9606.ENSP00000235090,9606.ENSP00000236980,9606.ENSP00000245539,9606.ENSP00000246802,9606.ENSP00000251636,9606.ENSP00000253107,9606.ENSP00000260443,9606.ENSP00000261868,9606.ENSP00000271764,9606.ENSP00000274849,9606.ENSP00000293872,9606.ENSP00000308897,9606.ENSP00000317376,9606.ENSP00000321449,9606.ENSP00000322396,9606.ENSP00000341082,…	EIF5,SF3A2,SETX,WDR77,FASTKD2,MRPS7,GLTSCR2,DHX29,PPAN,RSL24D1,EIF3J,EIF2D,ABT1,LUC7L,MRPL11,MRPS11,RRP7A,RRS1,MRPL20,PRPF39,ZNHIT6,EIF3I,AAR2,AK6,NOP2,RPF2,DHX30,SNRPB,NLE1,CLNS1A,SRSF5,BOP1
GO Process	GO:0009144	Purine nucleoside triphosphate metabolic process	18	69	0.6	0.00033	9606.ENSP00000262030,9606.ENSP00000262878,9606.ENSP00000290299,9606.ENSP00000292475,9606.ENSP00000300688,9606.ENSP00000301587,9606.ENSP00000321584,9606.ENSP00000345096,9606.ENSP00000349142,9606.ENSP00000358737,9606.ENSP00000358867,9606.ENSP00000381736,9606.ENSP00000389649,9606.ENSP00000400101,9606.ENSP00000400175,9606.ENSP00000416658,9606.ENSP00000417610,9606.ENSP00000420617	ATP5B,SAMHD1,ATP5O,ATP5J2,ATP5L,ATP5H,IMPDH2,IMPDH1,ATP5C1,ATP5F1,GNAI3,ATP5A1,ATP5J,SLC25A13,RHOA,NME6,RAB23,MFN1
GO Process	GO:0032880	Regulation of protein localization	100	934	0.21	0.00033	9606.ENSP00000007722,9606.ENSP00000167588,9606.ENSP00000211998,9606.ENSP00000220003,9606.ENSP00000223136,9606.ENSP00000229795,9606.ENSP00000230340,9606.ENSP00000236040,9606.ENSP00000236671,9606.ENSP00000247665,9606.ENSP00000251968,9606.ENSP00000252321,9606.ENSP00000254950,9606.ENSP00000256644,9606.ENSP00000258080,9606.ENSP00000259021,9606.ENSP00000261739,9606.ENSP00000262177,9606.ENSP00000262461,…	ITGA3,KRT20,VCL,CSK,FIS1,MAPK14,BYSL,LEPRE1,CTSD,PHPT1,TSG101,KCNA5,VPS4A,LAMTOR5,HTRA2,KAT7,ANKRD13A,DNAJB6,SLC12A2,EPB41L5,NSUN2,NUP54,PTPN23,EXPH5,PML,CDH2,SAE1,RALB,CCT6A,PAK1,NIPBL,STOM,CCT3,LZTFL1,DTX3L,CCT2,PLK1,MAP1A,KIF5B,TCP1,OS9,LYPLA1,NPEPPS,AACS,PARL,PRKCH,IDH2,CHP1,CENPQ,RTN4,EPB41L2,ATAD1,PTPN11,SP100,CTNNB1,TOR1A,DDRGK1,FYN,SDCCAG3,TOMM7,TFRC,TGFB2,UFL1,SYCP1,LZTS2,GBP1,PTPN1,MCU,…
GO Process	GO:0009260	Ribonucleotide biosynthetic process	29	160	0.44	0.00034	9606.ENSP00000219240,9606.ENSP00000236959,9606.ENSP00000261170,9606.ENSP00000262030,9606.ENSP00000290299,9606.ENSP00000292475,9606.ENSP00000298556,9606.ENSP00000300688,9606.ENSP00000301587,9606.ENSP00000304592,9606.ENSP00000307241,9606.ENSP00000313490,9606.ENSP00000321584,9606.ENSP00000341044,9606.ENSP00000345096,9606.ENSP00000349142,9606.ENSP00000356853,9606.ENSP00000358737,9606.ENSP00000360939,…	DHODH,ATIC,GUCY2C,ATP5B,ATP5O,ATP5J2,HPRT1,ATP5L,ATP5H,FASN,PDHB,PFAS,IMPDH2,ACACB,IMPDH1,ATP5C1,UCK2,ATP5F1,CMPK1,CTPS1,AK1,ACOT7,ATP5A1,PAICS,ATP5J,SLC25A13,NME6,ACSF3,ACACA
GO Process	GO:0007264	Small gtpase mediated signal transduction	45	316	0.33	0.00038	9606.ENSP00000003302,9606.ENSP00000222120,9606.ENSP00000229795,9606.ENSP00000245304,9606.ENSP00000245908,9606.ENSP00000246792,9606.ENSP00000249014,9606.ENSP00000261263,9606.ENSP00000261875,9606.ENSP00000264710,9606.ENSP00000265062,9606.ENSP00000272519,9606.ENSP00000273375,9606.ENSP00000282878,9606.ENSP00000285735,9606.ENSP00000295324,9606.ENSP00000297268,9606.ENSP00000310491,9606.ENSP00000319781,…	USP28,RAB3D,MAPK14,RAP2A,SH2D3A,RRAS,CDC42EP1,RAB21,PTPLAD1,RAB10,RAB7A,RALB,RABL3,RAB3C,RHOC,CDC42EP3,COL1A2,ARHGAP1,RAB43,RUFY1,CHP1,RAP2C,KIAA1598,ARHGEF18,RAB4A,ARHGAP18,NRAS,DIRAS3,RAPGEF1,ITSN1,RAB37,RAB2B,ROCK1,CDKN1A,NUCB1,RAB1A,IFT27,GDI1,RHOA,SHC1,RAB23,PARK7,CDKN2A,EPS8L2,RAB18
GO Process	GO:0006626	Protein targeting to mitochondrion	16	56	0.64	0.0004	9606.ENSP00000216034,9606.ENSP00000223136,9606.ENSP00000249269,9606.ENSP00000254616,9606.ENSP00000257245,9606.ENSP00000287295,9606.ENSP00000345445,9606.ENSP00000347581,9606.ENSP00000351214,9606.ENSP00000355566,9606.ENSP00000360782,9606.ENSP00000363211,9606.ENSP00000370377,9606.ENSP00000373620,9606.ENSP00000410339,9606.ENSP00000445806	TOMM22,FIS1,PMPCB,TIMM10B,TIMM10,AIFM1,SAMM50,AGK,TOMM7,TOMM20,PMPCA,TIMM23B,PITRM1,HSPD1,TOMM40,TIMM50
GO Process	GO:0050658	RNA transport	32	189	0.41	0.0004	9606.ENSP00000209873,9606.ENSP00000229179,9606.ENSP00000245544,9606.ENSP00000254508,9606.ENSP00000258742,9606.ENSP00000261396,9606.ENSP00000264883,9606.ENSP00000285968,9606.ENSP00000297990,9606.ENSP00000308622,9606.ENSP00000316032,9606.ENSP00000322396,9606.ENSP00000333657,9606.ENSP00000334153,9606.ENSP00000342262,9606.ENSP00000355465,9606.ENSP00000355566,9606.ENSP00000360483,9606.ENSP00000361658,…	AAAS,NUP107,NUP85,NUP210,NUPL2,NUP133,NUP54,NUP205,NOL6,GLE1,NUP98,RRS1,MX2,RFTN1,NUP43,AHCTF1,TOMM20,NDC1,NUP188,NUP160,NUPL1,MVP,RAE1,MCM3AP,ALKBH5,SEH1L,PNPT1,NXF1,SRSF5,NUP88,NUP62,PCID2
GO Process	GO:1903311	Regulation of mrna metabolic process	47	338	0.32	0.00041	9606.ENSP00000215071,9606.ENSP00000216277,9606.ENSP00000216455,9606.ENSP00000221233,9606.ENSP00000225698,9606.ENSP00000229795,9606.ENSP00000236980,9606.ENSP00000248553,9606.ENSP00000261303,9606.ENSP00000261479,9606.ENSP00000261531,9606.ENSP00000264639,9606.ENSP00000267260,9606.ENSP00000270586,9606.ENSP00000293362,9606.ENSP00000297071,9606.ENSP00000301788,9606.ENSP00000302768,9606.ENSP00000310129,…	PSMD8,PAPOLA,PSMA3,EXOSC5,C1QBP,MAPK14,FASTKD2,HSPB1,PSMC1,PSMA6,SNW1,PSMD3,SRRM4,PSMB6,PSME3,TRA2A,POLR2G,PAIP1,PSMD2,PSMC5,EXOSC4,NUP98,SAMD4B,RNF40,PRDX6,PSMB10,ANGEL2,PSMD4,PSMB2,RBM24,PSME1,ALKBH5,ROCK1,PSMD14,PSMC2,PAPD5,EXOSC6,PNPT1,MYD88,PSMC6,DHX36,VIM,SRSF5,TAF15,DCP1A,PCID2,PSMB3
GO Process	GO:0044265	Cellular macromolecule catabolic process	98	917	0.21	0.00043	9606.ENSP00000003302,9606.ENSP00000215071,9606.ENSP00000216455,9606.ENSP00000216911,9606.ENSP00000219548,9606.ENSP00000221233,9606.ENSP00000229268,9606.ENSP00000231790,9606.ENSP00000232165,9606.ENSP00000251968,9606.ENSP00000252015,9606.ENSP00000254950,9606.ENSP00000258080,9606.ENSP00000259253,9606.ENSP00000259512,9606.ENSP00000261303,9606.ENSP00000261427,9606.ENSP00000261479,9606.ENSP00000261942,…	USP28,PSMD8,PSMA3,AURKA,STUB1,EXOSC5,USP5,MLH1,UBE3A,TSG101,TRPC4AP,VPS4A,HTRA2,UGGT1,DERL1,PSMC1,UBE2K,PSMA6,FAF2,SCPEP1,PSMD3,RAB7A,PTPN23,PML,PSMB6,RCN3,RQCD1,UCHL1,LONP2,UBE2L6,EXOG,PSME3,USP24,CAPN2,DTX3L,HSP90B1,PLK1,VPS37C,POLR2G,ISG20,UBE3C,PSMD2,PSMC5,EXOSC4,SAMD4B,OS9,YME1L1,TRIM25,MVB12A,RNF40,RNF123,UBA1,CTNNB1,RNF133,H1F0,CTSL,DNAJB12,CTSB,TOR1A,PSMB10,TTC37,TOPORS,UBE2Z,DTL,PSMD4,RE…
GO Process	GO:0002376	Immune system process	220	2481	0.13	0.00044	9606.ENSP00000007722,9606.ENSP00000075120,9606.ENSP00000160827,9606.ENSP00000211998,9606.ENSP00000215071,9606.ENSP00000216160,9606.ENSP00000216267,9606.ENSP00000216455,9606.ENSP00000218516,9606.ENSP00000220003,9606.ENSP00000221233,9606.ENSP00000222120,9606.ENSP00000225698,9606.ENSP00000225964,9606.ENSP00000226218,9606.ENSP00000226574,9606.ENSP00000229795,9606.ENSP00000231368,9606.ENSP00000231790,…	ITGA3,SLC2A3,KIF22,VCL,PSMD8,TAB1,BRD1,PSMA3,GLA,CSK,EXOSC5,RAB3D,C1QBP,COL1A1,VTN,NFKB1,MAPK14,LNPEP,MLH1,CTSD,NUP85,RRAS,CANX,COPB1,NARFL,RAF1,PXDN,AP3B1,CCDC134,CAB39,IREB2,KAT7,THBS1,DNAJC13,ITGAV,PSMC1,PSMA6,SLC7A5,PDGFRB,FAF2,COTL1,ERP44,SLC12A2,SAMHD1,POLQ,PSMD3,STAT3,RAB10,RAB7A,CDK6,EIF2B2,GLIPR1,VPS33A,PML,ECSIT,PSMB6,S100A11,RABL3,PAK1,LAMTOR1,FLT1,RAB3C,ATP1B3,STOM,MYO1E,PDXK,CSTB,PSM…
GO Process	GO:1901991	Negative regulation of mitotic cell cycle phase transition	35	219	0.38	0.00045	9606.ENSP00000215071,9606.ENSP00000216455,9606.ENSP00000216911,9606.ENSP00000236273,9606.ENSP00000246802,9606.ENSP00000254950,9606.ENSP00000257904,9606.ENSP00000261303,9606.ENSP00000261479,9606.ENSP00000264639,9606.ENSP00000265295,9606.ENSP00000265734,9606.ENSP00000268058,9606.ENSP00000270586,9606.ENSP00000273064,9606.ENSP00000277554,9606.ENSP00000293362,9606.ENSP00000300093,9606.ENSP00000310129,…	PSMD8,PSMA3,AURKA,SYF2,GLTSCR2,VPS4A,CDK4,PSMC1,PSMA6,PSMD3,SPDL1,CDK6,PML,PSMB6,RQCD1,NACC2,PSME3,PLK1,PSMD2,PSMC5,BRSK1,EZH2,E2F7,PSMB10,CENPF,PSMD4,PSMB2,PSME1,CDKN1A,PSMD14,PSMC2,PSMC6,PRMT1,CDKN2A,PSMB3
GO Process	GO:2000736	Regulation of stem cell differentiation	24	119	0.49	0.00045	9606.ENSP00000215071,9606.ENSP00000216455,9606.ENSP00000261303,9606.ENSP00000261479,9606.ENSP00000264639,9606.ENSP00000264657,9606.ENSP00000264670,9606.ENSP00000265734,9606.ENSP00000270586,9606.ENSP00000293362,9606.ENSP00000310129,9606.ENSP00000310572,9606.ENSP00000351314,9606.ENSP00000355896,9606.ENSP00000357879,9606.ENSP00000362334,9606.ENSP00000368341,9606.ENSP00000372155,9606.ENSP00000386541,…	PSMD8,PSMA3,PSMC1,PSMA6,PSMD3,STAT3,NSUN2,CDK6,PSMB6,PSME3,PSMD2,PSMC5,PSMB10,TGFB2,PSMD4,PSMB2,RBM24,PSME1,PSMD14,PWP1,PSMC2,PSMC6,DHX36,PSMB3
GO Process	GO:0002223	Stimulatory c-type lectin receptor signaling pathway	23	111	0.5	0.00046	9606.ENSP00000215071,9606.ENSP00000216160,9606.ENSP00000216455,9606.ENSP00000226574,9606.ENSP00000251849,9606.ENSP00000261303,9606.ENSP00000261479,9606.ENSP00000264639,9606.ENSP00000270586,9606.ENSP00000278568,9606.ENSP00000293362,9606.ENSP00000310129,9606.ENSP00000310572,9606.ENSP00000346671,9606.ENSP00000351314,9606.ENSP00000357879,9606.ENSP00000358548,9606.ENSP00000362334,9606.ENSP00000372155,…	PSMD8,TAB1,PSMA3,NFKB1,RAF1,PSMC1,PSMA6,PSMD3,PSMB6,PAK1,PSME3,PSMD2,PSMC5,FYN,PSMB10,PSMD4,NRAS,PSMB2,PSME1,PSMD14,PSMC2,PSMC6,PSMB3
GO Process	GO:0009161	Ribonucleoside monophosphate metabolic process	15	50	0.66	0.00046	9606.ENSP00000219240,9606.ENSP00000236959,9606.ENSP00000257770,9606.ENSP00000298556,9606.ENSP00000313490,9606.ENSP00000321584,9606.ENSP00000345096,9606.ENSP00000356853,9606.ENSP00000360939,9606.ENSP00000361512,9606.ENSP00000362271,9606.ENSP00000365272,9606.ENSP00000367408,9606.ENSP00000382595,9606.ENSP00000424595	DHODH,ATIC,NT5E,HPRT1,PFAS,IMPDH2,IMPDH1,UCK2,CMPK1,PRPS1,AK1,DLG2,CASK,PAICS,PRPS1L1
GO Process	GO:0045103	Intermediate filament-based process	15	50	0.66	0.00046	9606.ENSP00000167588,9606.ENSP00000251849,9606.ENSP00000257860,9606.ENSP00000262177,9606.ENSP00000308452,9606.ENSP00000323856,9606.ENSP00000345719,9606.ENSP00000354573,9606.ENSP00000358865,9606.ENSP00000369129,9606.ENSP00000373487,9606.ENSP00000386439,9606.ENSP00000446007,9606.ENSP00000468500,9606.ENSP00000484472	KRT20,RAF1,PRPH,DNAJB6,KRT17,PLEC,TOR1A,MACF1,INA,DSP,KRT18,SYNC,VIM,GFAP,EPPK1
GO Process	GO:0048002	Antigen processing and presentation of peptide antigen	32	191	0.41	0.00046	9606.ENSP00000160827,9606.ENSP00000215071,9606.ENSP00000216455,9606.ENSP00000231368,9606.ENSP00000236671,9606.ENSP00000247461,9606.ENSP00000261023,9606.ENSP00000261303,9606.ENSP00000261479,9606.ENSP00000264639,9606.ENSP00000265062,9606.ENSP00000270586,9606.ENSP00000293362,9606.ENSP00000296754,9606.ENSP00000310129,9606.ENSP00000310572,9606.ENSP00000324020,9606.ENSP00000345344,9606.ENSP00000351314,…	KIF22,PSMD8,PSMA3,LNPEP,CTSD,CANX,ITGAV,PSMC1,PSMA6,PSMD3,RAB7A,PSMB6,PSME3,ERAP1,PSMD2,PSMC5,KIF15,CTSL,PSMB10,PSMD4,PSMB2,HLA-C,PSME1,LGMN,AP1G1,HLA-A,PSMD14,PSMC2,ERAP2,PSMC6,AP1S2,PSMB3
GO Process	GO:0019884	Antigen processing and presentation of exogenous antigen	31	182	0.41	0.00047	9606.ENSP00000160827,9606.ENSP00000215071,9606.ENSP00000216455,9606.ENSP00000231368,9606.ENSP00000236671,9606.ENSP00000247461,9606.ENSP00000255194,9606.ENSP00000261023,9606.ENSP00000261303,9606.ENSP00000261479,9606.ENSP00000264639,9606.ENSP00000265062,9606.ENSP00000270586,9606.ENSP00000293362,9606.ENSP00000310129,9606.ENSP00000310572,9606.ENSP00000324020,9606.ENSP00000345344,9606.ENSP00000351314,…	KIF22,PSMD8,PSMA3,LNPEP,CTSD,CANX,AP3B1,ITGAV,PSMC1,PSMA6,PSMD3,RAB7A,PSMB6,PSME3,PSMD2,PSMC5,KIF15,CTSL,PSMB10,PSMD4,PSMB2,HLA-C,PSME1,LGMN,AP1G1,HLA-A,PSMD14,PSMC2,PSMC6,AP1S2,PSMB3
GO Process	GO:0051276	Chromosome organization	110	1066	0.19	0.00047	9606.ENSP00000160827,9606.ENSP00000216122,9606.ENSP00000216267,9606.ENSP00000216911,9606.ENSP00000222482,9606.ENSP00000224140,9606.ENSP00000229179,9606.ENSP00000231790,9606.ENSP00000240922,9606.ENSP00000244537,9606.ENSP00000254605,9606.ENSP00000254803,9606.ENSP00000254950,9606.ENSP00000255120,9606.ENSP00000256996,9606.ENSP00000259021,9606.ENSP00000261396,9606.ENSP00000262105,9606.ENSP00000264010,…	KIF22,MCM5,BRD1,AURKA,CPA4,SETX,NUP107,MLH1,NAA50,HIST1H4F,RRP8,UTP3,VPS4A,NASP,DDB2,KAT7,NUP133,MCM4,CTCF,HAT1,MCM6,POLQ,MCM2,SPDL1,GTF2H1,TINF2,CENPC,PAK1,NIPBL,ERCC3,AIFM1,ATAD2,GATAD1,DTX3L,PLK1,MCM7,H2AFV,BANF1,RSF1,HP1BP3,PDS5B,NUP98,SUZ12,PIBF1,NOC2L,EZH2,RRS1,RNF40,KDM3B,GTF2H2,BRWD1,HIST2H3D,CENPQ,SIRT6,BAZ1B,SP100,BRE,CTNNB1,H1F0,IPO4,SMARCAL1,PRIM1,SMARCAD1,CENPF,KDM5B,TSPYL1,SYCP1,SMA…
GO Process	GO:0007265	Ras protein signal transduction	36	230	0.38	0.00048	9606.ENSP00000003302,9606.ENSP00000222120,9606.ENSP00000229795,9606.ENSP00000245304,9606.ENSP00000246792,9606.ENSP00000249014,9606.ENSP00000261263,9606.ENSP00000261875,9606.ENSP00000264710,9606.ENSP00000265062,9606.ENSP00000272519,9606.ENSP00000273375,9606.ENSP00000282878,9606.ENSP00000295324,9606.ENSP00000297268,9606.ENSP00000310491,9606.ENSP00000319781,9606.ENSP00000340274,9606.ENSP00000347532,…	USP28,RAB3D,MAPK14,RAP2A,RRAS,CDC42EP1,RAB21,PTPLAD1,RAB10,RAB7A,RALB,RABL3,RAB3C,CDC42EP3,COL1A2,ARHGAP1,RAB43,RAP2C,KIAA1598,RAB4A,NRAS,RAPGEF1,RAB37,RAB2B,ROCK1,CDKN1A,RAB1A,IFT27,GDI1,RHOA,SHC1,RAB23,PARK7,CDKN2A,EPS8L2,RAB18
GO Process	GO:0009123	Nucleoside monophosphate metabolic process	18	72	0.58	0.00049	9606.ENSP00000219240,9606.ENSP00000236959,9606.ENSP00000257770,9606.ENSP00000298556,9606.ENSP00000313490,9606.ENSP00000315644,9606.ENSP00000321584,9606.ENSP00000345096,9606.ENSP00000356853,9606.ENSP00000360939,9606.ENSP00000361512,9606.ENSP00000362271,9606.ENSP00000365272,9606.ENSP00000367408,9606.ENSP00000370193,9606.ENSP00000370376,9606.ENSP00000382595,9606.ENSP00000424595	DHODH,ATIC,NT5E,HPRT1,PFAS,TYMS,IMPDH2,IMPDH1,UCK2,CMPK1,PRPS1,AK1,DLG2,CASK,AK6,DUT,PAICS,PRPS1L1
GO Process	GO:0002478	Antigen processing and presentation of exogenous peptide antigen	30	174	0.42	0.00052	9606.ENSP00000160827,9606.ENSP00000215071,9606.ENSP00000216455,9606.ENSP00000231368,9606.ENSP00000236671,9606.ENSP00000247461,9606.ENSP00000261023,9606.ENSP00000261303,9606.ENSP00000261479,9606.ENSP00000264639,9606.ENSP00000265062,9606.ENSP00000270586,9606.ENSP00000293362,9606.ENSP00000310129,9606.ENSP00000310572,9606.ENSP00000324020,9606.ENSP00000345344,9606.ENSP00000351314,9606.ENSP00000357879,…	KIF22,PSMD8,PSMA3,LNPEP,CTSD,CANX,ITGAV,PSMC1,PSMA6,PSMD3,RAB7A,PSMB6,PSME3,PSMD2,PSMC5,KIF15,CTSL,PSMB10,PSMD4,PSMB2,HLA-C,PSME1,LGMN,AP1G1,HLA-A,PSMD14,PSMC2,PSMC6,AP1S2,PSMB3
GO Process	GO:0090407	Organophosphate biosynthetic process	65	539	0.26	0.00054	9606.ENSP00000217446,9606.ENSP00000219240,9606.ENSP00000236959,9606.ENSP00000244051,9606.ENSP00000245615,9606.ENSP00000261170,9606.ENSP00000262030,9606.ENSP00000279036,9606.ENSP00000290299,9606.ENSP00000291565,9606.ENSP00000292180,9606.ENSP00000292475,9606.ENSP00000297258,9606.ENSP00000298229,9606.ENSP00000298556,9606.ENSP00000300688,9606.ENSP00000301587,9606.ENSP00000304592,9606.ENSP00000307241,…	PIGU,DHODH,ATIC,MOCS3,MBOAT7,GUCY2C,ATP5B,PIGT,ATP5O,PDXK,FLAD1,ATP5J2,FABP5,INPPL1,HPRT1,ATP5L,ATP5H,FASN,PDHB,PIGS,PFAS,TYMS,IMPDH2,RUFY1,DGKA,IDH2,ACACB,IMPDH1,FAR1,AGK,FDPS,ATP5C1,RAB4A,UCK2,ATP5F1,PIGK,SCP2,DPM1,CMPK1,PRPS1,CTPS1,AK1,NFS1,DLG2,ACOT7,CASK,AK6,DUT,MTMR6,SACM1L,GARS,G6PD,QPRT,ATP5A1,PAICS,ATP5J,SLC25A13,GK,NME6,PRPS1L1,PTDSS1,NNMT,MVK,ACSF3,ACACA
GO Process	GO:0019752	Carboxylic acid metabolic process	92	853	0.21	0.00055	9606.ENSP00000075120,9606.ENSP00000168216,9606.ENSP00000175506,9606.ENSP00000216780,9606.ENSP00000220966,9606.ENSP00000229416,9606.ENSP00000229795,9606.ENSP00000234677,9606.ENSP00000236959,9606.ENSP00000242592,9606.ENSP00000244571,9606.ENSP00000245206,9606.ENSP00000256441,9606.ENSP00000256854,9606.ENSP00000258317,9606.ENSP00000258494,9606.ENSP00000258886,9606.ENSP00000260508,9606.ENSP00000261875,…	SLC2A3,HSD17B10,ASNS,PCK2,PYCRL,GCLC,MAPK14,SARS,ATIC,ACADS,AARS2,GOT2,MRPS36,NARS,NPL,ALDH1L2,IREB2,CCBL2,PTPLAD1,SCPEP1,OSBP,SDHA,VDAC1,MCCC1,PGD,CBR1,HK2,PGM2L1,PCBD1,IDH3A,SLC27A4,ECI1,N6AMT1,FASN,ASL,PDHB,ACO1,GRHPR,PFAS,TYMS,GLS,BCKDHB,UGDH,LYPLA1,YARS2,AACS,GLUD2,IDH2,ACAA1,BSG,DLST,CHP1,ACACB,PYCR2,GPT2,PTGES2,ETFB,WARS,TAT,ECHS1,TARS2,GSTO1,GOT1,SCP2,CTPS1,SDHB,PSAT1,TMEM2,ACOT7,MTAP,GAR…
GO Process	GO:0051028	mRNA transport	27	148	0.44	0.00058	9606.ENSP00000209873,9606.ENSP00000229179,9606.ENSP00000245544,9606.ENSP00000254508,9606.ENSP00000258742,9606.ENSP00000261396,9606.ENSP00000264883,9606.ENSP00000285968,9606.ENSP00000308622,9606.ENSP00000316032,9606.ENSP00000333657,9606.ENSP00000342262,9606.ENSP00000355465,9606.ENSP00000360483,9606.ENSP00000361658,9606.ENSP00000367721,9606.ENSP00000371155,9606.ENSP00000378760,9606.ENSP00000379182,…	AAAS,NUP107,NUP85,NUP210,NUPL2,NUP133,NUP54,NUP205,GLE1,NUP98,MX2,NUP43,AHCTF1,NDC1,NUP188,NUP160,NUPL1,MVP,RAE1,MCM3AP,ALKBH5,SEH1L,NXF1,SRSF5,NUP88,NUP62,PCID2
GO Process	GO:0090263	Positive regulation of canonical wnt signaling pathway	27	148	0.44	0.00058	9606.ENSP00000215071,9606.ENSP00000216455,9606.ENSP00000225964,9606.ENSP00000226574,9606.ENSP00000261303,9606.ENSP00000261479,9606.ENSP00000264639,9606.ENSP00000270586,9606.ENSP00000293362,9606.ENSP00000297954,9606.ENSP00000310129,9606.ENSP00000310572,9606.ENSP00000321370,9606.ENSP00000329117,9606.ENSP00000341292,9606.ENSP00000351314,9606.ENSP00000357879,9606.ENSP00000362334,9606.ENSP00000372155,…	PSMD8,PSMA3,COL1A1,NFKB1,PSMC1,PSMA6,PSMD3,PSMB6,PSME3,WNK2,PSMD2,PSMC5,ZBED2,AMER1,WNK1,PSMB10,PSMD4,PSMB2,PSME1,JUP,ILK,PSMD14,PSMC2,PSMC6,NLE1,PTK7,PSMB3
GO Process	GO:0018193	Peptidyl-amino acid modification	93	867	0.21	0.00059	9606.ENSP00000012049,9606.ENSP00000209873,9606.ENSP00000216267,9606.ENSP00000216911,9606.ENSP00000220003,9606.ENSP00000222120,9606.ENSP00000222482,9606.ENSP00000229179,9606.ENSP00000229795,9606.ENSP00000231004,9606.ENSP00000236040,9606.ENSP00000240922,9606.ENSP00000244051,9606.ENSP00000245544,9606.ENSP00000254508,9606.ENSP00000258418,9606.ENSP00000258742,9606.ENSP00000259021,9606.ENSP00000259253,…	QPCTL,AAAS,BRD1,AURKA,CSK,RAB3D,CPA4,NUP107,MAPK14,LOX,LEPRE1,NAA50,MOCS3,NUP85,NUP210,CAB39,NUPL2,KAT7,UGGT1,TTLL7,NUP133,PDGFRB,MAP2K2,HAT1,NUP54,SAE1,FLT1,NUP205,PPIL3,PRDX3,PLK1,MAP2K1,PPIC,MGAT2,BRSK1,RSF1,KDELC2,NUP98,SUZ12,PIBF1,FKBP10,MET,EZH2,METAP2,PRKCH,PPIL2,NAA20,WNK1,NUP43,BAZ1B,FYN,EPHB4,TOPORS,FUT8,TGM2,GALNT2,DDR2,NDC1,DPM1,NUP188,ZMPSTE24,STK4,EPHB2,NAA40,NUP160,PRDX4,AK6,NUPL1,…
GO Process	GO:0010033	Response to organic substance	258	3011	0.11	0.0006	9606.ENSP00000007722,9606.ENSP00000164133,9606.ENSP00000175506,9606.ENSP00000215071,9606.ENSP00000215904,9606.ENSP00000216160,9606.ENSP00000216410,9606.ENSP00000216455,9606.ENSP00000216780,9606.ENSP00000219240,9606.ENSP00000219252,9606.ENSP00000219548,9606.ENSP00000220003,9606.ENSP00000223095,9606.ENSP00000223136,9606.ENSP00000224140,9606.ENSP00000225567,9606.ENSP00000225964,9606.ENSP00000226004,…	ITGA3,PPP2R5B,ASNS,PSMD8,PDXP,TAB1,GNPNAT1,PSMA3,PCK2,DHODH,POLR2C,STUB1,CSK,SERPINE1,FIS1,SETX,GOSR2,COL1A1,DUSP3,NFKB1,GCLC,MAPK14,LOX,SPARC,UBE3A,ATIC,GOT2,CANX,HSPB1,RAF1,KCNA5,DNAJB1,NASP,LAMTOR5,CDK4,HTRA2,CAB39,KAT7,UGGT1,TOR1B,DERL1,MRPL15,THBS1,PSMC1,UBE2K,PSMA6,SNW1,PDGFRB,FAF2,ATP5B,SMAD2,GLP2R,ERP44,SLC12A2,RRAGB,SAMHD1,C19orf10,DDX18,EPB41L5,PSMD3,STAT3,RAB10,MCM2,TNC,PTPN23,GTF2H1,E…
GO Process	GO:1900180	Regulation of protein localization to nucleus	25	131	0.46	0.00062	9606.ENSP00000229795,9606.ENSP00000230340,9606.ENSP00000256644,9606.ENSP00000259021,9606.ENSP00000264883,9606.ENSP00000275603,9606.ENSP00000295688,9606.ENSP00000296161,9606.ENSP00000299300,9606.ENSP00000300093,9606.ENSP00000317334,9606.ENSP00000335632,9606.ENSP00000346671,9606.ENSP00000353224,9606.ENSP00000359240,9606.ENSP00000368970,9606.ENSP00000371155,9606.ENSP00000377508,9606.ENSP00000377958,…	MAPK14,BYSL,LAMTOR5,KAT7,NUP54,CCT6A,CCT3,DTX3L,CCT2,PLK1,TCP1,CHP1,FYN,TFRC,LZTS2,UFM1,NUPL1,JUP,CCT4,NOLC1,MAVS,RAB23,PARK7,CDKN2A,NUP62
GO Process	GO:0006998	Nuclear envelope organization	15	52	0.64	0.00063	9606.ENSP00000238616,9606.ENSP00000254950,9606.ENSP00000259339,9606.ENSP00000293760,9606.ENSP00000300093,9606.ENSP00000303992,9606.ENSP00000310275,9606.ENSP00000344503,9606.ENSP00000345719,9606.ENSP00000350686,9606.ENSP00000361845,9606.ENSP00000380557,9606.ENSP00000384015,9606.ENSP00000418529,9606.ENSP00000435365	NEK9,VPS4A,TOR1B,LEMD2,PLK1,TMEM43,BANF1,TMEM201,TOR1A,ANKLE2,ZMPSTE24,AKAP8L,SUN1,NSFL1C,TOR1AIP1
GO Process	GO:0009201	Ribonucleoside triphosphate biosynthetic process	15	52	0.64	0.00063	9606.ENSP00000262030,9606.ENSP00000290299,9606.ENSP00000292475,9606.ENSP00000300688,9606.ENSP00000301587,9606.ENSP00000321584,9606.ENSP00000345096,9606.ENSP00000349142,9606.ENSP00000356853,9606.ENSP00000358737,9606.ENSP00000361704,9606.ENSP00000381736,9606.ENSP00000389649,9606.ENSP00000400101,9606.ENSP00000416658	ATP5B,ATP5O,ATP5J2,ATP5L,ATP5H,IMPDH2,IMPDH1,ATP5C1,UCK2,ATP5F1,CTPS1,ATP5A1,ATP5J,SLC25A13,NME6
GO Process	GO:0016310	Phosphorylation	126	1275	0.18	0.00064	9606.ENSP00000016171,9606.ENSP00000215071,9606.ENSP00000216160,9606.ENSP00000216455,9606.ENSP00000216911,9606.ENSP00000220003,9606.ENSP00000224140,9606.ENSP00000226574,9606.ENSP00000229795,9606.ENSP00000238616,9606.ENSP00000245908,9606.ENSP00000251849,9606.ENSP00000256897,9606.ENSP00000257904,9606.ENSP00000258418,9606.ENSP00000261023,9606.ENSP00000261170,9606.ENSP00000261303,9606.ENSP00000261313,…	COX15,PSMD8,TAB1,PSMA3,AURKA,CSK,SETX,NFKB1,MAPK14,NEK9,SH2D3A,RAF1,CCNH,CDK4,CAB39,ITGAV,GUCY2C,PSMC1,PEBP1,PSMA6,PDGFRB,PTPLAD1,ATP5B,SMAD2,MAP2K2,PSMD3,STAT3,SDHA,CDK6,GTF2H1,PML,FN3KRP,PSMB6,PAK1,FLT1,ERCC3,ATP5O,HK2,PDXK,ATP5J2,PSME3,WNK2,PGM2L1,PLK1,ATP5L,ATP5H,MAP2K1,PSMD2,PSMC5,BRSK1,PIBF1,MET,PRKRA,DGKA,PRKCH,WNK1,BAZ1B,FYN,AGK,PXK,ATP5C1,EPHB4,PSMB10,MT-ND1,MT-ND5,TGFB2,RASAL2,UCK2,DDR2…
GO Process	GO:1902036	Regulation of hematopoietic stem cell differentiation	18	74	0.57	0.00064	9606.ENSP00000215071,9606.ENSP00000216455,9606.ENSP00000261303,9606.ENSP00000261479,9606.ENSP00000264639,9606.ENSP00000265734,9606.ENSP00000270586,9606.ENSP00000293362,9606.ENSP00000310129,9606.ENSP00000310572,9606.ENSP00000351314,9606.ENSP00000357879,9606.ENSP00000362334,9606.ENSP00000372155,9606.ENSP00000386541,9606.ENSP00000391211,9606.ENSP00000401802,9606.ENSP00000483688	PSMD8,PSMA3,PSMC1,PSMA6,PSMD3,CDK6,PSMB6,PSME3,PSMD2,PSMC5,PSMB10,PSMD4,PSMB2,PSME1,PSMD14,PSMC2,PSMC6,PSMB3
GO Process	GO:0019637	Organophosphate metabolic process	93	870	0.21	0.00065	9606.ENSP00000179259,9606.ENSP00000215904,9606.ENSP00000217446,9606.ENSP00000219240,9606.ENSP00000236959,9606.ENSP00000244051,9606.ENSP00000245615,9606.ENSP00000252603,9606.ENSP00000257770,9606.ENSP00000261170,9606.ENSP00000261183,9606.ENSP00000261799,9606.ENSP00000262030,9606.ENSP00000262878,9606.ENSP00000270776,9606.ENSP00000279036,9606.ENSP00000283646,9606.ENSP00000290299,9606.ENSP00000290573,…	C12orf5,PDXP,PIGU,DHODH,ATIC,MOCS3,MBOAT7,PGLS,NT5E,GUCY2C,OSBPL8,PDGFRB,ATP5B,SAMHD1,PGD,PIGT,RPIA,ATP5O,HK2,PDXK,FLAD1,ATP5J2,FABP5,PGM2L1,INPPL1,HPRT1,ATP5L,ATP5H,FASN,PDHB,GPD2,PIGS,PFAS,TYMS,IMPDH2,RUFY1,DGKA,IDH2,DLST,NUDT4,ACACB,PRDX6,IMPDH1,FAR1,AGK,FDPS,ATP5C1,RAB4A,UCK2,ATP5F1,GNAI3,PIGK,SCP2,DPM1,CMPK1,PRPS1,CTPS1,AK1,NFS1,DLG2,ACOT7,CASK,ACOT9,AK6,DUT,MTMR6,SACM1L,GARS,G6PD,CNP,TTC7A,…
GO Process	GO:0032940	Secretion by cell	102	979	0.2	0.00065	9606.ENSP00000075120,9606.ENSP00000211998,9606.ENSP00000218516,9606.ENSP00000222120,9606.ENSP00000223095,9606.ENSP00000223369,9606.ENSP00000226574,9606.ENSP00000229795,9606.ENSP00000230449,9606.ENSP00000231061,9606.ENSP00000236671,9606.ENSP00000247461,9606.ENSP00000249923,9606.ENSP00000251849,9606.ENSP00000251968,9606.ENSP00000253861,9606.ENSP00000258418,9606.ENSP00000260356,9606.ENSP00000260818,…	SLC2A3,VCL,GLA,RAB3D,SERPINE1,YKT6,NFKB1,MAPK14,EXOC2,SPARC,CTSD,CANX,COPB1,RAF1,TSG101,EXOC4,CAB39,THBS1,DNAJC13,ITGAV,FAF2,SMAD2,COTL1,ERP44,LGALS3BP,ARFGAP3,NAPA,PSMD3,RAB10,RAB7A,GLIPR1,VPS33A,RCN3,S100A11,OTOF,LIN7C,PAK1,LAMTOR1,RAB3C,STOM,PDXK,CSTB,NCSTN,FABP5,CCT2,TMED10,PSMD2,BRSK1,TLN1,GLS,IMPDH2,A2M,COPG1,ACAA1,HAP1,CHP1,RAP2C,OSTF1,PRDX6,IMPDH1,PTGES2,CTSB,FN1,FAM3C,SCCPDH,TGFB2,CYB5R1…
GO Process	GO:0072522	Purine-containing compound biosynthetic process	29	169	0.42	0.00073	9606.ENSP00000236959,9606.ENSP00000257770,9606.ENSP00000261170,9606.ENSP00000262030,9606.ENSP00000290299,9606.ENSP00000292475,9606.ENSP00000298556,9606.ENSP00000300688,9606.ENSP00000301587,9606.ENSP00000304592,9606.ENSP00000307241,9606.ENSP00000313490,9606.ENSP00000321584,9606.ENSP00000341044,9606.ENSP00000345096,9606.ENSP00000349142,9606.ENSP00000358737,9606.ENSP00000361512,9606.ENSP00000362271,…	ATIC,NT5E,GUCY2C,ATP5B,ATP5O,ATP5J2,HPRT1,ATP5L,ATP5H,FASN,PDHB,PFAS,IMPDH2,ACACB,IMPDH1,ATP5C1,ATP5F1,PRPS1,AK1,ACOT7,MTAP,ATP5A1,PAICS,ATP5J,SLC25A13,NME6,PRPS1L1,ACSF3,ACACA
GO Process	GO:0002218	Activation of innate immune response	26	142	0.44	0.00075	9606.ENSP00000215071,9606.ENSP00000216160,9606.ENSP00000216455,9606.ENSP00000226574,9606.ENSP00000251849,9606.ENSP00000261303,9606.ENSP00000261479,9606.ENSP00000264639,9606.ENSP00000270586,9606.ENSP00000278568,9606.ENSP00000293362,9606.ENSP00000310129,9606.ENSP00000310572,9606.ENSP00000328773,9606.ENSP00000346671,9606.ENSP00000351314,9606.ENSP00000357879,9606.ENSP00000358548,9606.ENSP00000362334,…	PSMD8,TAB1,PSMA3,NFKB1,RAF1,PSMC1,PSMA6,PSMD3,PSMB6,PAK1,PSME3,PSMD2,PSMC5,HEXIM1,FYN,PSMB10,PSMD4,NRAS,PSMB2,PSME1,NLRC4,PSMD14,PSMC2,PSMC6,MAVS,PSMB3
GO Process	GO:0009057	Macromolecule catabolic process	108	1058	0.19	0.00078	9606.ENSP00000003302,9606.ENSP00000215071,9606.ENSP00000216455,9606.ENSP00000216911,9606.ENSP00000219548,9606.ENSP00000221233,9606.ENSP00000229268,9606.ENSP00000231368,9606.ENSP00000231790,9606.ENSP00000232165,9606.ENSP00000236671,9606.ENSP00000251968,9606.ENSP00000252015,9606.ENSP00000254950,9606.ENSP00000258080,9606.ENSP00000259253,9606.ENSP00000259512,9606.ENSP00000261303,9606.ENSP00000261427,…	USP28,PSMD8,PSMA3,AURKA,STUB1,EXOSC5,USP5,LNPEP,MLH1,UBE3A,CTSD,TSG101,TRPC4AP,VPS4A,HTRA2,UGGT1,DERL1,PSMC1,UBE2K,PSMA6,FAF2,SCPEP1,PSMD3,RAB7A,PTPN23,PML,PSMB6,RCN3,RQCD1,UCHL1,LONP2,UBE2L6,EXOG,PSME3,USP24,CAPN2,DTX3L,PGM2L1,HSP90B1,PLK1,VPS37C,POLR2G,ISG20,UBE3C,PSMD2,PSMC5,EXOSC4,SAMD4B,OS9,YME1L1,LYPLA1,TRIM25,MVB12A,RNF40,RNF123,CHP1,UBA1,CTNNB1,RNF133,H1F0,CTSL,DNAJB12,CTSB,TOR1A,PSMB10,T…
GO Process	GO:1903047	Mitotic cell cycle process	71	616	0.24	0.00079	9606.ENSP00000160827,9606.ENSP00000209873,9606.ENSP00000216122,9606.ENSP00000216911,9606.ENSP00000236273,9606.ENSP00000238616,9606.ENSP00000240922,9606.ENSP00000246802,9606.ENSP00000254950,9606.ENSP00000255120,9606.ENSP00000256897,9606.ENSP00000257904,9606.ENSP00000262105,9606.ENSP00000264156,9606.ENSP00000265056,9606.ENSP00000265295,9606.ENSP00000265734,9606.ENSP00000268058,9606.ENSP00000273064,…	KIF22,AAAS,MCM5,AURKA,SYF2,NEK9,NAA50,GLTSCR2,VPS4A,NASP,CCNH,CDK4,MCM4,MCM6,MCM2,SPDL1,CDK6,PML,RQCD1,CENPC,NIPBL,RHOC,FAM175B,PLK1,MCM7,BANF1,BRSK1,ZWILCH,PDS5B,TYMS,PIBF1,RRS1,E2F7,KNTC1,HTT,PRIM1,ANKLE2,CENPF,LZTS2,CEP55,CDCA8,CNTRL,CCNY,CKAP2,HAUS6,CUL5,INCENP,ITGB1,CENPK,AKAP8L,WEE2,ROCK1,SEH1L,CDKN1A,SAPCD2,CEP131,ANAPC7,GSPT1,RHOA,PRMT1,STMN1,CLASP2,NSFL1C,CDKN2A,TBCE,BCAT1,ARPP19,NUP62,A…
GO Process	GO:0080134	Regulation of response to stress	138	1437	0.16	0.00085	9606.ENSP00000179259,9606.ENSP00000209873,9606.ENSP00000215071,9606.ENSP00000216160,9606.ENSP00000216455,9606.ENSP00000223095,9606.ENSP00000225698,9606.ENSP00000226004,9606.ENSP00000226218,9606.ENSP00000226574,9606.ENSP00000229179,9606.ENSP00000229795,9606.ENSP00000245304,9606.ENSP00000245544,9606.ENSP00000246802,9606.ENSP00000248553,9606.ENSP00000251849,9606.ENSP00000254322,9606.ENSP00000254508,…	C12orf5,AAAS,PSMD8,TAB1,PSMA3,SERPINE1,C1QBP,DUSP3,VTN,NFKB1,NUP107,MAPK14,RAP2A,NUP85,GLTSCR2,HSPB1,RAF1,DNAJB1,NUP210,NT5E,HTRA2,NUPL2,KAT7,THBS1,PSMC1,NUP133,UBE2K,PSMA6,PTPLAD1,DNAJB6,SLC12A2,SAMHD1,MAP2K2,EFHD1,POLQ,PSMD3,STAT3,NUP54,CDK6,PML,PSMB6,NACC2,PAK1,UBASH3B,NUP205,PSME3,DTX3L,ERAP1,MAP2K1,LETM1,RPTOR,PSMD2,PSMC5,NUP98,MET,OS9,A2M,HEXIM1,SIRT6,AIDA,PTPN11,NUP43,BRE,CTNNB1,SIGLEC10,F…
GO Process	GO:0022402	Cell cycle process	101	976	0.2	0.00089	9606.ENSP00000160827,9606.ENSP00000209873,9606.ENSP00000216122,9606.ENSP00000216911,9606.ENSP00000231790,9606.ENSP00000236273,9606.ENSP00000238616,9606.ENSP00000240922,9606.ENSP00000246802,9606.ENSP00000251968,9606.ENSP00000254950,9606.ENSP00000255120,9606.ENSP00000256644,9606.ENSP00000256897,9606.ENSP00000257904,9606.ENSP00000258418,9606.ENSP00000260356,9606.ENSP00000262105,9606.ENSP00000262850,…	KIF22,AAAS,MCM5,AURKA,MLH1,SYF2,NEK9,NAA50,GLTSCR2,TSG101,VPS4A,NASP,LAMTOR5,CCNH,CDK4,CAB39,THBS1,MCM4,RRAGB,MCM6,NSUN2,MCM2,SPDL1,CDK6,PML,RQCD1,CENPC,BIN3,LAMTOR1,NIPBL,RHOC,FAM175B,PLK1,MAP2K1,RPTOR,MCM7,BANF1,BRSK1,ZWILCH,PDS5B,TYMS,PIBF1,EZH2,RRS1,GADD45GIP1,E2F7,KNTC1,CENPQ,CTNNB1,HTT,PRIM1,ANKLE2,SMARCAD1,TGFB2,CENPF,SYCP1,LZTS2,NDC1,CEP55,CDCA8,ATRX,CNTRL,CCNY,CKAP2,HAUS6,CNTLN,RFC1,FANC…
GO Process	GO:0032446	Protein modification by small protein conjugation	87	808	0.21	0.00093	9606.ENSP00000209873,9606.ENSP00000215071,9606.ENSP00000216455,9606.ENSP00000219548,9606.ENSP00000229179,9606.ENSP00000229268,9606.ENSP00000231368,9606.ENSP00000232165,9606.ENSP00000238647,9606.ENSP00000244051,9606.ENSP00000245544,9606.ENSP00000251968,9606.ENSP00000252015,9606.ENSP00000254508,9606.ENSP00000256996,9606.ENSP00000258742,9606.ENSP00000259512,9606.ENSP00000261303,9606.ENSP00000261396,…	AAAS,PSMD8,PSMA3,STUB1,NUP107,USP5,LNPEP,UBE3A,IRF2BPL,MOCS3,NUP85,TSG101,TRPC4AP,NUP210,DDB2,NUPL2,DERL1,PSMC1,NUP133,UBE2K,PSMA6,PSMD3,NUP54,PML,SAE1,PSMB6,NUP205,UBE2L6,PSME3,DTX3L,DCAF13,PLK1,TRIM56,UBE3C,PSMD2,PSMC5,TRIM59,NUP98,SUZ12,OS9,NPEPPS,TRIM25,RNF40,RNF123,PPIL2,UBA1,NUP43,CTNNB1,RNF133,DDRGK1,PSMB10,MARCH5,TOPORS,UBE2Z,DTL,WDR42A,PSMD4,UFL1,NDC1,NUP188,PSMB2,TRIM27,NUP160,UFM1,TRIM…
GO Process	GO:1903829	Positive regulation of cellular protein localization	46	342	0.31	0.00093	9606.ENSP00000007722,9606.ENSP00000223136,9606.ENSP00000229795,9606.ENSP00000251968,9606.ENSP00000256644,9606.ENSP00000258080,9606.ENSP00000259021,9606.ENSP00000268058,9606.ENSP00000270225,9606.ENSP00000275603,9606.ENSP00000278568,9606.ENSP00000282516,9606.ENSP00000286713,9606.ENSP00000295688,9606.ENSP00000296161,9606.ENSP00000299300,9606.ENSP00000300093,9606.ENSP00000300231,9606.ENSP00000307078,…	ITGA3,FIS1,MAPK14,TSG101,LAMTOR5,HTRA2,KAT7,PML,SAE1,CCT6A,PAK1,NIPBL,STOM,CCT3,DTX3L,CCT2,PLK1,MAP1A,KIF5B,TCP1,NPEPPS,PRKCH,CHP1,CENPQ,RTN4,EPB41L2,DDRGK1,FYN,SDCCAG3,TOMM7,TFRC,SAR1A,HPCA,EPHB2,JUP,CCT4,ITGB1,CEP131,MAVS,PARK7,CDKN2A,ATG13,PDCD5,NUP62,RER1,SH3GLB1
GO Process	GO:0043312	Neutrophil degranulation	59	484	0.27	0.00095	9606.ENSP00000075120,9606.ENSP00000211998,9606.ENSP00000218516,9606.ENSP00000222120,9606.ENSP00000226574,9606.ENSP00000229795,9606.ENSP00000236671,9606.ENSP00000249923,9606.ENSP00000258418,9606.ENSP00000260818,9606.ENSP00000261023,9606.ENSP00000261942,9606.ENSP00000262428,9606.ENSP00000262455,9606.ENSP00000264639,9606.ENSP00000264710,9606.ENSP00000265062,9606.ENSP00000266659,9606.ENSP00000271638,…	SLC2A3,VCL,GLA,RAB3D,NFKB1,MAPK14,CTSD,COPB1,CAB39,DNAJC13,ITGAV,FAF2,COTL1,ERP44,PSMD3,RAB10,RAB7A,GLIPR1,S100A11,LAMTOR1,STOM,PDXK,CSTB,NCSTN,FABP5,CCT2,PSMD2,IMPDH2,ACAA1,RAP2C,OSTF1,PRDX6,IMPDH1,PTGES2,CTSB,NRAS,STXBP3,CTSA,CAP1,FUCA1,NEU1,HLA-C,PRDX4,TXNDC5,DSP,ATP8A1,RAB37,JUP,PSAP,MVP,ROCK1,PSMD14,PSMC2,RHOA,ABCA13,STXBP2,PAFAH1B2,HMHA1,RAB18
GO Process	GO:0000466	Maturation of 5.8s rrna from tricistronic rrna transcript (ssu-rrna, 5.8s rrna, lsu-rrna)	10	23	0.82	0.001	9606.ENSP00000261015,9606.ENSP00000261637,9606.ENSP00000274849,9606.ENSP00000322396,9606.ENSP00000344393,9606.ENSP00000346725,9606.ENSP00000371169,9606.ENSP00000396673,9606.ENSP00000405068,9606.ENSP00000455106	WDR12,UTP20,ABT1,RRS1,FCF1,PES1,RCL1,FTSJ3,NOP14,BOP1
GO Process	GO:0030177	Positive regulation of wnt signaling pathway	30	182	0.4	0.001	9606.ENSP00000215071,9606.ENSP00000216455,9606.ENSP00000225964,9606.ENSP00000226574,9606.ENSP00000261303,9606.ENSP00000261479,9606.ENSP00000264639,9606.ENSP00000270586,9606.ENSP00000293362,9606.ENSP00000297954,9606.ENSP00000310129,9606.ENSP00000310572,9606.ENSP00000321370,9606.ENSP00000329117,9606.ENSP00000341292,9606.ENSP00000351314,9606.ENSP00000354573,9606.ENSP00000357879,9606.ENSP00000362334,…	PSMD8,PSMA3,COL1A1,NFKB1,PSMC1,PSMA6,PSMD3,PSMB6,PSME3,WNK2,PSMD2,PSMC5,ZBED2,AMER1,WNK1,PSMB10,MACF1,PSMD4,PSMB2,SKI,PSME1,JUP,ILK,PSMD14,PSMC2,PSMC6,NLE1,PTK7,ANKRD6,PSMB3
GO Process	GO:0033043	Regulation of organelle organization	127	1306	0.17	0.0011	9606.ENSP00000179259,9606.ENSP00000215904,9606.ENSP00000216911,9606.ENSP00000219240,9606.ENSP00000220676,9606.ENSP00000223136,9606.ENSP00000229416,9606.ENSP00000247665,9606.ENSP00000249014,9606.ENSP00000251968,9606.ENSP00000258080,9606.ENSP00000258201,9606.ENSP00000259021,9606.ENSP00000261531,9606.ENSP00000261799,9606.ENSP00000262428,9606.ENSP00000262948,9606.ENSP00000264010,9606.ENSP00000265056,…	C12orf5,PDXP,AURKA,DHODH,RP1,FIS1,GCLC,PHPT1,CDC42EP1,TSG101,HTRA2,FHOD1,KAT7,SNW1,PDGFRB,COTL1,MAP2K2,CTCF,MCM2,RAB7A,SPDL1,VDAC1,TINF2,PML,CDH2,SAE1,RALB,PHIP,CCT6A,DLC1,PAK1,NIPBL,NUBP1,RHOC,ATAD2,HK2,SHANK1,STX5,CAPN2,CDC42EP3,CCT3,MAP1B,CCT2,PLK1,MAP1A,MAP2K1,KIF5B,STAT2,MET,TCP1,NOC2L,NPEPPS,RHOT2,MAP1S,PARL,RNF40,KNTC1,GTF2H2,KANK3,TMED9,HAP1,SIRT6,CTNNB1,H1F0,HTT,SDCCAG3,RHOT1,TOMM7,MARCH…
GO Process	GO:1900542	Regulation of purine nucleotide metabolic process	23	119	0.47	0.0011	9606.ENSP00000179259,9606.ENSP00000209873,9606.ENSP00000229179,9606.ENSP00000245544,9606.ENSP00000254508,9606.ENSP00000258742,9606.ENSP00000261396,9606.ENSP00000264657,9606.ENSP00000264883,9606.ENSP00000285968,9606.ENSP00000316032,9606.ENSP00000337332,9606.ENSP00000342262,9606.ENSP00000360483,9606.ENSP00000361658,9606.ENSP00000362566,9606.ENSP00000367721,9606.ENSP00000371155,9606.ENSP00000376352,…	C12orf5,AAAS,NUP107,NUP85,NUP210,NUPL2,NUP133,STAT3,NUP54,NUP205,NUP98,SIRT6,NUP43,NDC1,NUP188,HPCA,NUP160,NUPL1,PDK1,RAE1,SEH1L,NUP88,NUP62
GO Process	GO:0045055	Regulated exocytosis	77	697	0.22	0.0012	9606.ENSP00000075120,9606.ENSP00000211998,9606.ENSP00000218516,9606.ENSP00000222120,9606.ENSP00000223095,9606.ENSP00000226574,9606.ENSP00000229795,9606.ENSP00000231061,9606.ENSP00000236671,9606.ENSP00000249923,9606.ENSP00000258418,9606.ENSP00000260356,9606.ENSP00000260818,9606.ENSP00000261023,9606.ENSP00000261942,9606.ENSP00000262428,9606.ENSP00000262455,9606.ENSP00000262776,9606.ENSP00000263354,…	SLC2A3,VCL,GLA,RAB3D,SERPINE1,NFKB1,MAPK14,SPARC,CTSD,COPB1,CAB39,THBS1,DNAJC13,ITGAV,FAF2,COTL1,ERP44,LGALS3BP,NAPA,PSMD3,RAB10,RAB7A,GLIPR1,S100A11,OTOF,LAMTOR1,STOM,PDXK,CSTB,NCSTN,FABP5,CCT2,TMED10,PSMD2,TLN1,IMPDH2,A2M,ACAA1,CHP1,RAP2C,OSTF1,PRDX6,IMPDH1,PTGES2,CTSB,FN1,FAM3C,SCCPDH,TGFB2,CYB5R1,S100A13,NRAS,STXBP3,CTSA,CAP1,FUCA1,HABP4,NEU1,HLA-C,PRDX4,TXNDC5,DSP,ATP8A1,RAB37,JUP,PPP3CB,PSA…
GO Process	GO:0045104	Intermediate filament cytoskeleton organization	14	49	0.64	0.0012	9606.ENSP00000167588,9606.ENSP00000251849,9606.ENSP00000257860,9606.ENSP00000262177,9606.ENSP00000308452,9606.ENSP00000323856,9606.ENSP00000345719,9606.ENSP00000354573,9606.ENSP00000358865,9606.ENSP00000369129,9606.ENSP00000373487,9606.ENSP00000446007,9606.ENSP00000468500,9606.ENSP00000484472	KRT20,RAF1,PRPH,DNAJB6,KRT17,PLEC,TOR1A,MACF1,INA,DSP,KRT18,VIM,GFAP,EPPK1
GO Process	GO:0065004	protein-DNA complex assembly	33	213	0.37	0.0012	9606.ENSP00000216122,9606.ENSP00000244537,9606.ENSP00000255120,9606.ENSP00000256897,9606.ENSP00000256996,9606.ENSP00000262105,9606.ENSP00000264108,9606.ENSP00000264156,9606.ENSP00000265056,9606.ENSP00000265963,9606.ENSP00000273853,9606.ENSP00000285398,9606.ENSP00000307288,9606.ENSP00000311513,9606.ENSP00000312625,9606.ENSP00000328901,9606.ENSP00000333277,9606.ENSP00000337289,9606.ENSP00000344504,…	MCM5,HIST1H4F,NASP,CCNH,DDB2,MCM4,HAT1,MCM6,MCM2,GTF2H1,CENPC,ERCC3,MCM7,RSF1,HP1BP3,GTF2H2,HIST2H3D,CENPQ,H1F0,IPO4,CENPF,TSPYL1,CENPI,H2AFY2,ATRX,NAP1L4,ZNFX1,CENPK,H2AFY,GTF2H3,HIST2H2BF,NAP1L1,MCM3
GO Process	GO:1901532	Regulation of hematopoietic progenitor cell differentiation	19	87	0.52	0.0012	9606.ENSP00000215071,9606.ENSP00000216455,9606.ENSP00000261303,9606.ENSP00000261479,9606.ENSP00000264639,9606.ENSP00000265734,9606.ENSP00000270586,9606.ENSP00000293362,9606.ENSP00000310129,9606.ENSP00000310572,9606.ENSP00000351314,9606.ENSP00000357879,9606.ENSP00000362334,9606.ENSP00000372155,9606.ENSP00000386541,9606.ENSP00000391211,9606.ENSP00000401802,9606.ENSP00000417078,9606.ENSP00000483688	PSMD8,PSMA3,PSMC1,PSMA6,PSMD3,CDK6,PSMB6,PSME3,PSMD2,PSMC5,PSMB10,PSMD4,PSMB2,PSME1,PSMD14,PSMC2,PSMC6,DHX36,PSMB3
GO Process	GO:0006851	Mitochondrial calcium ion transmembrane transport	10	24	0.8	0.0013	9606.ENSP00000249269,9606.ENSP00000265333,9606.ENSP00000269143,9606.ENSP00000305653,9606.ENSP00000318480,9606.ENSP00000325421,9606.ENSP00000360782,9606.ENSP00000362144,9606.ENSP00000441875,9606.ENSP00000479488	PMPCB,VDAC1,AFG3L2,LETM1,YME1L1,PARL,PMPCA,MCU,PHB2,PHB
GO Process	GO:0006164	Purine nucleotide biosynthetic process	27	158	0.41	0.0014	9606.ENSP00000236959,9606.ENSP00000261170,9606.ENSP00000262030,9606.ENSP00000290299,9606.ENSP00000292475,9606.ENSP00000298556,9606.ENSP00000300688,9606.ENSP00000301587,9606.ENSP00000304592,9606.ENSP00000307241,9606.ENSP00000313490,9606.ENSP00000321584,9606.ENSP00000341044,9606.ENSP00000345096,9606.ENSP00000349142,9606.ENSP00000358737,9606.ENSP00000361512,9606.ENSP00000362271,9606.ENSP00000367086,…	ATIC,GUCY2C,ATP5B,ATP5O,ATP5J2,HPRT1,ATP5L,ATP5H,FASN,PDHB,PFAS,IMPDH2,ACACB,IMPDH1,ATP5C1,ATP5F1,PRPS1,AK1,ACOT7,ATP5A1,PAICS,ATP5J,SLC25A13,NME6,PRPS1L1,ACSF3,ACACA
GO Process	GO:0006323	DNA packaging	33	215	0.37	0.0014	9606.ENSP00000244537,9606.ENSP00000254605,9606.ENSP00000255120,9606.ENSP00000264010,9606.ENSP00000264108,9606.ENSP00000265056,9606.ENSP00000273853,9606.ENSP00000282516,9606.ENSP00000287295,9606.ENSP00000310275,9606.ENSP00000311513,9606.ENSP00000312625,9606.ENSP00000317992,9606.ENSP00000333277,9606.ENSP00000337289,9606.ENSP00000344504,9606.ENSP00000346453,9606.ENSP00000357597,9606.ENSP00000358535,…	HIST1H4F,RRP8,NASP,CTCF,HAT1,MCM2,CENPC,NIPBL,AIFM1,BANF1,RSF1,HP1BP3,NOC2L,HIST2H3D,CENPQ,H1F0,IPO4,TSPYL1,SYCP1,SMARCA1,CENPI,H2AFY2,ATRX,NAP1L4,INCENP,ZNFX1,CENPK,AKAP8L,NAA10,CDKN2A,H2AFY,HIST2H2BF,NAP1L1
GO Process	GO:0009124	Nucleoside monophosphate biosynthetic process	13	43	0.66	0.0014	9606.ENSP00000219240,9606.ENSP00000236959,9606.ENSP00000298556,9606.ENSP00000313490,9606.ENSP00000315644,9606.ENSP00000321584,9606.ENSP00000345096,9606.ENSP00000356853,9606.ENSP00000360939,9606.ENSP00000361512,9606.ENSP00000370376,9606.ENSP00000382595,9606.ENSP00000424595	DHODH,ATIC,HPRT1,PFAS,TYMS,IMPDH2,IMPDH1,UCK2,CMPK1,PRPS1,DUT,PAICS,PRPS1L1
GO Process	GO:0009259	Ribonucleotide metabolic process	43	318	0.31	0.0014	9606.ENSP00000219240,9606.ENSP00000236959,9606.ENSP00000257770,9606.ENSP00000261170,9606.ENSP00000262030,9606.ENSP00000290299,9606.ENSP00000290573,9606.ENSP00000292475,9606.ENSP00000298198,9606.ENSP00000298556,9606.ENSP00000300688,9606.ENSP00000301587,9606.ENSP00000304592,9606.ENSP00000307241,9606.ENSP00000313490,9606.ENSP00000321584,9606.ENSP00000335304,9606.ENSP00000338352,9606.ENSP00000341044,…	DHODH,ATIC,NT5E,GUCY2C,ATP5B,ATP5O,HK2,ATP5J2,PGM2L1,HPRT1,ATP5L,ATP5H,FASN,PDHB,PFAS,IMPDH2,DLST,NUDT4,ACACB,IMPDH1,FAR1,ATP5C1,UCK2,ATP5F1,GNAI3,CMPK1,CTPS1,AK1,DLG2,ACOT7,CASK,ACOT9,ATP5A1,PAICS,ATP5J,SLC25A13,RHOA,NME6,RAB23,MFN1,MVK,ACSF3,ACACA
GO Process	GO:0010948	Negative regulation of cell cycle process	44	328	0.31	0.0014	9606.ENSP00000164133,9606.ENSP00000215071,9606.ENSP00000216455,9606.ENSP00000216911,9606.ENSP00000236273,9606.ENSP00000246802,9606.ENSP00000254950,9606.ENSP00000257904,9606.ENSP00000261303,9606.ENSP00000261479,9606.ENSP00000264639,9606.ENSP00000265295,9606.ENSP00000265734,9606.ENSP00000268058,9606.ENSP00000270586,9606.ENSP00000273064,9606.ENSP00000277554,9606.ENSP00000283027,9606.ENSP00000293362,…	PPP2R5B,PSMD8,PSMA3,AURKA,SYF2,GLTSCR2,VPS4A,CDK4,PSMC1,PSMA6,PSMD3,SPDL1,CDK6,PML,PSMB6,RQCD1,NACC2,NUBP1,PSME3,PLK1,PSMD2,PSMC5,BRSK1,SUZ12,EZH2,E2F7,BRE,PSMB10,CENPF,DTL,PSMD4,PSMB2,ATRX,PSME1,CDKN1A,PSMD14,PSMC2,PSMC6,PRMT1,NME6,NAA10,CDKN2A,H2AFY,PSMB3
GO Process	GO:0070498	interleukin-1-mediated signaling pathway	20	96	0.5	0.0014	9606.ENSP00000215071,9606.ENSP00000216160,9606.ENSP00000216455,9606.ENSP00000226574,9606.ENSP00000261303,9606.ENSP00000261479,9606.ENSP00000264639,9606.ENSP00000270586,9606.ENSP00000293362,9606.ENSP00000310129,9606.ENSP00000310572,9606.ENSP00000351314,9606.ENSP00000357879,9606.ENSP00000362334,9606.ENSP00000372155,9606.ENSP00000386541,9606.ENSP00000391211,9606.ENSP00000401399,9606.ENSP00000401802,…	PSMD8,TAB1,PSMA3,NFKB1,PSMC1,PSMA6,PSMD3,PSMB6,PSME3,PSMD2,PSMC5,PSMB10,PSMD4,PSMB2,PSME1,PSMD14,PSMC2,MYD88,PSMC6,PSMB3
GO Process	GO:0071824	protein-DNA complex subunit organization	37	255	0.34	0.0014	9606.ENSP00000216122,9606.ENSP00000244537,9606.ENSP00000255120,9606.ENSP00000256897,9606.ENSP00000256996,9606.ENSP00000262105,9606.ENSP00000264010,9606.ENSP00000264108,9606.ENSP00000264156,9606.ENSP00000265056,9606.ENSP00000265963,9606.ENSP00000273853,9606.ENSP00000283875,9606.ENSP00000285398,9606.ENSP00000307288,9606.ENSP00000311513,9606.ENSP00000312625,9606.ENSP00000328901,9606.ENSP00000333277,…	MCM5,HIST1H4F,NASP,CCNH,DDB2,MCM4,CTCF,HAT1,MCM6,MCM2,GTF2H1,CENPC,GTF2E1,ERCC3,MCM7,RSF1,HP1BP3,GTF2H2,HIST2H3D,CENPQ,H1F0,IPO4,CENPF,TSPYL1,SMARCA1,CENPI,H2AFY2,ATRX,NAP1L4,ZNFX1,CENPK,MCM3AP,H2AFY,GTF2H3,HIST2H2BF,NAP1L1,MCM3
GO Process	GO:1902749	Regulation of cell cycle g2/m phase transition	33	215	0.37	0.0014	9606.ENSP00000215071,9606.ENSP00000216455,9606.ENSP00000216911,9606.ENSP00000236273,9606.ENSP00000246802,9606.ENSP00000254950,9606.ENSP00000257904,9606.ENSP00000261303,9606.ENSP00000261479,9606.ENSP00000264639,9606.ENSP00000270586,9606.ENSP00000293362,9606.ENSP00000300093,9606.ENSP00000310129,9606.ENSP00000310572,9606.ENSP00000310649,9606.ENSP00000343412,9606.ENSP00000351314,9606.ENSP00000355922,…	PSMD8,PSMA3,AURKA,SYF2,GLTSCR2,VPS4A,CDK4,PSMC1,PSMA6,PSMD3,PSMB6,PSME3,PLK1,PSMD2,PSMC5,BRSK1,BRE,PSMB10,CENPF,DTL,PSMD4,PSMB2,CNTRL,HAUS6,PSME1,CDKN1A,PSMD14,PSMC2,CEP131,PSMC6,CDKN2A,H2AFY,PSMB3
GO Process	GO:1903578	Regulation of atp metabolic process	23	122	0.46	0.0014	9606.ENSP00000179259,9606.ENSP00000209873,9606.ENSP00000229179,9606.ENSP00000245544,9606.ENSP00000254508,9606.ENSP00000258742,9606.ENSP00000261396,9606.ENSP00000264657,9606.ENSP00000264883,9606.ENSP00000285968,9606.ENSP00000316032,9606.ENSP00000337332,9606.ENSP00000342262,9606.ENSP00000360483,9606.ENSP00000361658,9606.ENSP00000367721,9606.ENSP00000371155,9606.ENSP00000379182,9606.ENSP00000382779,…	C12orf5,AAAS,NUP107,NUP85,NUP210,NUPL2,NUP133,STAT3,NUP54,NUP205,NUP98,SIRT6,NUP43,NDC1,NUP188,NUP160,NUPL1,RAE1,SEH1L,RHOA,PARK7,NUP88,NUP62
GO Process	GO:0002252	Immune effector process	99	969	0.19	0.0015	9606.ENSP00000075120,9606.ENSP00000211998,9606.ENSP00000218516,9606.ENSP00000221233,9606.ENSP00000222120,9606.ENSP00000225698,9606.ENSP00000226574,9606.ENSP00000229795,9606.ENSP00000231790,9606.ENSP00000236671,9606.ENSP00000249923,9606.ENSP00000258418,9606.ENSP00000260818,9606.ENSP00000261023,9606.ENSP00000261942,9606.ENSP00000262428,9606.ENSP00000262455,9606.ENSP00000262878,9606.ENSP00000264639,…	SLC2A3,VCL,GLA,EXOSC5,RAB3D,C1QBP,NFKB1,MAPK14,MLH1,CTSD,COPB1,CAB39,DNAJC13,ITGAV,FAF2,COTL1,ERP44,SAMHD1,PSMD3,STAT3,RAB10,RAB7A,GLIPR1,PML,S100A11,PAK1,LAMTOR1,STOM,PDXK,CSTB,NCSTN,DTX3L,FABP5,HPRT1,CCT2,TRIM56,ISG20,PSMD2,EXOSC4,STAT2,IMPDH2,TRIM25,MX2,ACAA1,RFTN1,RAP2C,OSTF1,PRDX6,IMPDH1,PTGES2,CTSB,DDX21,FYN,STAT1,APOBEC3C,S100A13,NRAS,STXBP3,GBP1,IFIT1,CTSA,CAP1,FUCA1,NEU1,HLA-C,PRDX4,ISG1…
GO Process	GO:0038065	Collagen-activated signaling pathway	8	14	0.94	0.0015	9606.ENSP00000225964,9606.ENSP00000284273,9606.ENSP00000327290,9606.ENSP00000331902,9606.ENSP00000353654,9606.ENSP00000356899,9606.ENSP00000378340,9606.ENSP00000379823	COL1A1,UBASH3B,ITGA11,COL4A5,COL4A2,DDR2,COL4A6,COL4A3
GO Process	GO:0043299	Leukocyte degranulation	60	506	0.26	0.0015	9606.ENSP00000075120,9606.ENSP00000211998,9606.ENSP00000218516,9606.ENSP00000222120,9606.ENSP00000226574,9606.ENSP00000229795,9606.ENSP00000236671,9606.ENSP00000249923,9606.ENSP00000258418,9606.ENSP00000260818,9606.ENSP00000261023,9606.ENSP00000261942,9606.ENSP00000262428,9606.ENSP00000262455,9606.ENSP00000264639,9606.ENSP00000264710,9606.ENSP00000265062,9606.ENSP00000266659,9606.ENSP00000271638,…	SLC2A3,VCL,GLA,RAB3D,NFKB1,MAPK14,CTSD,COPB1,CAB39,DNAJC13,ITGAV,FAF2,COTL1,ERP44,PSMD3,RAB10,RAB7A,GLIPR1,S100A11,LAMTOR1,STOM,PDXK,CSTB,NCSTN,FABP5,CCT2,PSMD2,IMPDH2,ACAA1,RAP2C,OSTF1,PRDX6,IMPDH1,PTGES2,CTSB,S100A13,NRAS,STXBP3,CTSA,CAP1,FUCA1,NEU1,HLA-C,PRDX4,TXNDC5,DSP,ATP8A1,RAB37,JUP,PSAP,MVP,ROCK1,PSMD14,PSMC2,RHOA,ABCA13,STXBP2,PAFAH1B2,HMHA1,RAB18
GO Process	GO:0090501	RNA phosphodiester bond hydrolysis	27	159	0.41	0.0015	9606.ENSP00000221233,9606.ENSP00000244496,9606.ENSP00000251343,9606.ENSP00000258383,9606.ENSP00000260803,9606.ENSP00000261637,9606.ENSP00000262878,9606.ENSP00000268802,9606.ENSP00000274849,9606.ENSP00000287675,9606.ENSP00000306565,9606.ENSP00000315476,9606.ENSP00000322396,9606.ENSP00000323424,9606.ENSP00000344393,9606.ENSP00000355929,9606.ENSP00000363642,9606.ENSP00000370345,9606.ENSP00000371169,…	EXOSC5,RRP36,KHNYN,MRPL44,DBR1,UTP20,SAMHD1,NOB1,ABT1,EXOG,ISG20,EXOSC4,RRS1,ISG20L2,FCF1,ANGEL2,BMS1,PAN3,RCL1,TSN,POP1,EXOSC6,PNPT1,ERN1,NOP14,KIAA0391,BOP1
GO Process	GO:0001666	Response to hypoxia	45	342	0.3	0.0016	9606.ENSP00000179259,9606.ENSP00000215071,9606.ENSP00000216455,9606.ENSP00000219548,9606.ENSP00000223136,9606.ENSP00000246802,9606.ENSP00000251588,9606.ENSP00000251849,9606.ENSP00000252321,9606.ENSP00000260356,9606.ENSP00000261303,9606.ENSP00000261479,9606.ENSP00000264639,9606.ENSP00000268058,9606.ENSP00000270586,9606.ENSP00000278568,9606.ENSP00000285398,9606.ENSP00000290573,9606.ENSP00000293362,…	C12orf5,PSMD8,PSMA3,STUB1,FIS1,GLTSCR2,NARFL,RAF1,KCNA5,THBS1,PSMC1,PSMA6,PSMD3,PML,PSMB6,PAK1,ERCC3,HK2,PSME3,CAPN2,HSP90B1,PSMD2,PSMC5,HP1BP3,NPEPPS,RTN4,PSMB10,MT-ND5,TGFB2,ATP1B1,PSMD4,PDLIM1,PSMB2,PSME1,HSPD1,PDK1,SLC29A1,ALKBH5,PSMD14,PSMC2,RHOA,PSMC6,PHB2,HYOU1,PSMB3
GO Process	GO:0010389	Regulation of g2/m transition of mitotic cell cycle	31	198	0.38	0.0016	9606.ENSP00000215071,9606.ENSP00000216455,9606.ENSP00000216911,9606.ENSP00000236273,9606.ENSP00000246802,9606.ENSP00000254950,9606.ENSP00000257904,9606.ENSP00000261303,9606.ENSP00000261479,9606.ENSP00000264639,9606.ENSP00000270586,9606.ENSP00000293362,9606.ENSP00000300093,9606.ENSP00000310129,9606.ENSP00000310572,9606.ENSP00000310649,9606.ENSP00000351314,9606.ENSP00000355922,9606.ENSP00000355958,…	PSMD8,PSMA3,AURKA,SYF2,GLTSCR2,VPS4A,CDK4,PSMC1,PSMA6,PSMD3,PSMB6,PSME3,PLK1,PSMD2,PSMC5,BRSK1,PSMB10,CENPF,DTL,PSMD4,PSMB2,CNTRL,HAUS6,PSME1,CDKN1A,PSMD14,PSMC2,CEP131,PSMC6,CDKN2A,PSMB3
GO Process	GO:0038061	NIK/NF-kappaB signaling	18	81	0.53	0.0016	9606.ENSP00000215071,9606.ENSP00000216455,9606.ENSP00000226574,9606.ENSP00000261303,9606.ENSP00000261479,9606.ENSP00000264639,9606.ENSP00000270586,9606.ENSP00000293362,9606.ENSP00000310129,9606.ENSP00000310572,9606.ENSP00000351314,9606.ENSP00000357879,9606.ENSP00000362334,9606.ENSP00000372155,9606.ENSP00000386541,9606.ENSP00000391211,9606.ENSP00000401802,9606.ENSP00000483688	PSMD8,PSMA3,NFKB1,PSMC1,PSMA6,PSMD3,PSMB6,PSME3,PSMD2,PSMC5,PSMB10,PSMD4,PSMB2,PSME1,PSMD14,PSMC2,PSMC6,PSMB3
GO Process	GO:0038095	Fc-epsilon receptor signaling pathway	22	115	0.46	0.0016	9606.ENSP00000215071,9606.ENSP00000216160,9606.ENSP00000216455,9606.ENSP00000226574,9606.ENSP00000261303,9606.ENSP00000261479,9606.ENSP00000264639,9606.ENSP00000270586,9606.ENSP00000278568,9606.ENSP00000293362,9606.ENSP00000310129,9606.ENSP00000310572,9606.ENSP00000351314,9606.ENSP00000357879,9606.ENSP00000362334,9606.ENSP00000372155,9606.ENSP00000378306,9606.ENSP00000386541,9606.ENSP00000391211,…	PSMD8,TAB1,PSMA3,NFKB1,PSMC1,PSMA6,PSMD3,PSMB6,PAK1,PSME3,PSMD2,PSMC5,PSMB10,PSMD4,PSMB2,PSME1,PPP3CB,PSMD14,PSMC2,SHC1,PSMC6,PSMB3
GO Process	GO:0043632	Modification-dependent macromolecule catabolic process	64	552	0.25	0.0016	9606.ENSP00000003302,9606.ENSP00000215071,9606.ENSP00000216455,9606.ENSP00000216911,9606.ENSP00000219548,9606.ENSP00000229268,9606.ENSP00000232165,9606.ENSP00000251968,9606.ENSP00000252015,9606.ENSP00000254950,9606.ENSP00000259512,9606.ENSP00000261303,9606.ENSP00000261427,9606.ENSP00000261479,9606.ENSP00000261942,9606.ENSP00000264639,9606.ENSP00000265562,9606.ENSP00000268058,9606.ENSP00000270586,…	USP28,PSMD8,PSMA3,AURKA,STUB1,USP5,UBE3A,TSG101,TRPC4AP,VPS4A,DERL1,PSMC1,UBE2K,PSMA6,FAF2,PSMD3,PTPN23,PML,PSMB6,UCHL1,UBE2L6,PSME3,USP24,DTX3L,HSP90B1,PLK1,VPS37C,UBE3C,PSMD2,PSMC5,OS9,TRIM25,MVB12A,RNF40,UBA1,CTNNB1,RNF133,DNAJB12,PSMB10,TOPORS,UBE2Z,DTL,PSMD4,ZMPSTE24,PSMB2,ISG15,PSME1,CUL5,TGFB1I1,SHARPIN,PSMD14,PSMC2,BIRC6,ANAPC7,PAPD5,PNPT1,PSMC6,TRIM32,ERLIN1,NSFL1C,WWP1,RNF213,ADRM1,PSMB3
GO Process	GO:0000278	Mitotic cell cycle	76	695	0.22	0.0017	9606.ENSP00000160827,9606.ENSP00000209873,9606.ENSP00000216122,9606.ENSP00000216911,9606.ENSP00000236273,9606.ENSP00000238616,9606.ENSP00000240922,9606.ENSP00000246802,9606.ENSP00000254950,9606.ENSP00000255120,9606.ENSP00000256897,9606.ENSP00000257904,9606.ENSP00000262105,9606.ENSP00000264156,9606.ENSP00000265056,9606.ENSP00000265295,9606.ENSP00000265734,9606.ENSP00000268058,9606.ENSP00000273064,…	KIF22,AAAS,MCM5,AURKA,SYF2,NEK9,NAA50,GLTSCR2,VPS4A,NASP,CCNH,CDK4,MCM4,MCM6,MCM2,SPDL1,CDK6,PML,RQCD1,CENPC,NIPBL,RHOC,FAM175B,PLK1,MCM7,BANF1,BRSK1,ZWILCH,PDS5B,TYMS,PIBF1,RRS1,E2F7,KIF15,KNTC1,PTPN11,HTT,PRIM1,ANKLE2,CENPF,LZTS2,CEP55,CDCA8,CNTRL,CCNY,CKAP2,HAUS6,CUL5,INCENP,ITGB1,CENPK,AKAP8L,WEE2,ROCK1,SEH1L,CDKN1A,NOLC1,SAPCD2,CEP131,ANAPC7,GSPT1,RHOA,PRMT1,STMN1,CLASP2,NSFL1C,CDKN2A,TBCE,B…
GO Process	GO:0009628	Response to abiotic stimulus	113	1147	0.17	0.0017	9606.ENSP00000003302,9606.ENSP00000175506,9606.ENSP00000179259,9606.ENSP00000215071,9606.ENSP00000216267,9606.ENSP00000216455,9606.ENSP00000219548,9606.ENSP00000220676,9606.ENSP00000223136,9606.ENSP00000225964,9606.ENSP00000226574,9606.ENSP00000229416,9606.ENSP00000229795,9606.ENSP00000231061,9606.ENSP00000246802,9606.ENSP00000251588,9606.ENSP00000251849,9606.ENSP00000252321,9606.ENSP00000256996,…	USP28,ASNS,C12orf5,PSMD8,BRD1,PSMA3,STUB1,RP1,FIS1,COL1A1,NFKB1,GCLC,MAPK14,SPARC,GLTSCR2,NARFL,RAF1,KCNA5,DDB2,CDK4,HTRA2,CAB39,THBS1,PSMC1,PSMA6,PDGFRB,SLC12A2,PDCL3,PSMD3,TNC,EIF2B2,PML,PSMB6,PAK1,NIPBL,ERCC3,AIFM1,PKD1L1,HK2,ATP6V0D1,PSME3,CAPN2,IGFBP7,MAP1B,HSP90B1,PSMD2,FOSL1,PSMC5,BRSK1,HP1BP3,NOC2L,NPEPPS,GTF2H2,CHP1,RTN4,PTPN11,BRE,FYN,HTT,COL18A1,PSMB10,MYOF,STAT1,ATP1A2,MT-ND5,TGFB2,DT…
GO Process	GO:0036293	Response to decreased oxygen levels	46	354	0.3	0.0017	9606.ENSP00000179259,9606.ENSP00000215071,9606.ENSP00000216455,9606.ENSP00000219548,9606.ENSP00000223136,9606.ENSP00000246802,9606.ENSP00000251588,9606.ENSP00000251849,9606.ENSP00000252321,9606.ENSP00000260356,9606.ENSP00000261303,9606.ENSP00000261479,9606.ENSP00000264639,9606.ENSP00000268058,9606.ENSP00000270586,9606.ENSP00000278568,9606.ENSP00000285398,9606.ENSP00000287295,9606.ENSP00000290573,…	C12orf5,PSMD8,PSMA3,STUB1,FIS1,GLTSCR2,NARFL,RAF1,KCNA5,THBS1,PSMC1,PSMA6,PSMD3,PML,PSMB6,PAK1,ERCC3,AIFM1,HK2,PSME3,CAPN2,HSP90B1,PSMD2,PSMC5,HP1BP3,NPEPPS,RTN4,PSMB10,MT-ND5,TGFB2,ATP1B1,PSMD4,PDLIM1,PSMB2,PSME1,HSPD1,PDK1,SLC29A1,ALKBH5,PSMD14,PSMC2,RHOA,PSMC6,PHB2,HYOU1,PSMB3
GO Process	GO:0046903	Secretion	109	1097	0.18	0.0017	9606.ENSP00000075120,9606.ENSP00000211998,9606.ENSP00000218516,9606.ENSP00000219240,9606.ENSP00000222120,9606.ENSP00000223095,9606.ENSP00000223369,9606.ENSP00000226574,9606.ENSP00000229795,9606.ENSP00000230449,9606.ENSP00000231061,9606.ENSP00000236671,9606.ENSP00000245206,9606.ENSP00000247461,9606.ENSP00000249923,9606.ENSP00000251849,9606.ENSP00000251968,9606.ENSP00000253861,9606.ENSP00000258418,…	SLC2A3,VCL,GLA,DHODH,RAB3D,SERPINE1,YKT6,NFKB1,MAPK14,EXOC2,SPARC,CTSD,GOT2,CANX,COPB1,RAF1,TSG101,EXOC4,CAB39,THBS1,DNAJC13,ITGAV,FAF2,SMAD2,COTL1,ERP44,LGALS3BP,ARFGAP3,NAPA,PSMD3,RAB10,RAB7A,GLIPR1,VPS33A,RCN3,S100A11,OTOF,LIN7C,PAK1,LAMTOR1,RAB3C,STOM,HK2,PDXK,CSTB,NCSTN,FABP5,CCT2,TMED10,PSMD2,BRSK1,TLN1,GLS,IMPDH2,A2M,COPG1,ACAA1,HAP1,CHP1,RAP2C,OSTF1,PRDX6,IMPDH1,PTGES2,CTSB,FN1,FAM3C,SCCP…
GO Process	GO:0002275	Myeloid cell activation involved in immune response	61	522	0.25	0.0019	9606.ENSP00000075120,9606.ENSP00000211998,9606.ENSP00000218516,9606.ENSP00000222120,9606.ENSP00000226574,9606.ENSP00000229795,9606.ENSP00000236671,9606.ENSP00000249923,9606.ENSP00000258418,9606.ENSP00000260818,9606.ENSP00000261023,9606.ENSP00000261942,9606.ENSP00000262428,9606.ENSP00000262455,9606.ENSP00000264639,9606.ENSP00000264710,9606.ENSP00000265062,9606.ENSP00000266659,9606.ENSP00000271638,…	SLC2A3,VCL,GLA,RAB3D,NFKB1,MAPK14,CTSD,COPB1,CAB39,DNAJC13,ITGAV,FAF2,COTL1,ERP44,PSMD3,RAB10,RAB7A,GLIPR1,S100A11,LAMTOR1,STOM,PDXK,CSTB,NCSTN,FABP5,CCT2,PSMD2,IMPDH2,ACAA1,RAP2C,OSTF1,PRDX6,IMPDH1,PTGES2,CTSB,S100A13,NRAS,STXBP3,CTSA,CAP1,FUCA1,NEU1,HLA-C,PRDX4,TXNDC5,DSP,ATP8A1,RAB37,JUP,PSAP,MVP,ROCK1,PSMD14,DYSF,PSMC2,RHOA,ABCA13,STXBP2,PAFAH1B2,HMHA1,RAB18
GO Process	GO:0000479	Endonucleolytic cleavage of tricistronic rrna transcript (ssu-rrna, 5.8s rrna, lsu-rrna)	8	15	0.91	0.002	9606.ENSP00000261637,9606.ENSP00000274849,9606.ENSP00000322396,9606.ENSP00000344393,9606.ENSP00000363642,9606.ENSP00000371169,9606.ENSP00000405068,9606.ENSP00000455106	UTP20,ABT1,RRS1,FCF1,BMS1,RCL1,NOP14,BOP1
GO Process	GO:0031647	Regulation of protein stability	40	293	0.32	0.002	9606.ENSP00000003302,9606.ENSP00000216911,9606.ENSP00000219548,9606.ENSP00000236040,9606.ENSP00000246802,9606.ENSP00000256897,9606.ENSP00000259512,9606.ENSP00000264254,9606.ENSP00000268058,9606.ENSP00000273375,9606.ENSP00000275603,9606.ENSP00000286371,9606.ENSP00000295688,9606.ENSP00000299300,9606.ENSP00000300093,9606.ENSP00000317334,9606.ENSP00000318176,9606.ENSP00000335632,9606.ENSP00000337332,…	USP28,AURKA,STUB1,LEPRE1,GLTSCR2,CCNH,DERL1,PDCL3,PML,RABL3,CCT6A,ATP1B3,CCT3,CCT2,PLK1,TCP1,PRKRA,CHP1,SIRT6,RTN4,HTT,TOMM7,GTPBP4,ATP1B1,CTSA,STK4,STX12,AK6,HSPD1,CCT4,FLOT2,LSS,CDKN1A,PARK7,CDKN2A,DIEXF,PHB2,PHB,SH3GLB1,PER3
GO Process	GO:0000469	Cleavage involved in rrna processing	10	26	0.77	0.0021	9606.ENSP00000244496,9606.ENSP00000261637,9606.ENSP00000268802,9606.ENSP00000274849,9606.ENSP00000322396,9606.ENSP00000344393,9606.ENSP00000363642,9606.ENSP00000371169,9606.ENSP00000405068,9606.ENSP00000455106	RRP36,UTP20,NOB1,ABT1,RRS1,FCF1,BMS1,RCL1,NOP14,BOP1
GO Process	GO:0065008	Regulation of biological quality	327	4042	0.09	0.0021	9606.ENSP00000003302,9606.ENSP00000211998,9606.ENSP00000215071,9606.ENSP00000215904,9606.ENSP00000216267,9606.ENSP00000216455,9606.ENSP00000216780,9606.ENSP00000216911,9606.ENSP00000218548,9606.ENSP00000219240,9606.ENSP00000219548,9606.ENSP00000220003,9606.ENSP00000220676,9606.ENSP00000221233,9606.ENSP00000222120,9606.ENSP00000223095,9606.ENSP00000223136,9606.ENSP00000225698,9606.ENSP00000225964,…	USP28,VCL,PSMD8,PDXP,BRD1,PSMA3,PCK2,AURKA,ATP12A,DHODH,STUB1,CSK,RP1,EXOSC5,RAB3D,SERPINE1,FIS1,C1QBP,COL1A1,VTN,NFKB1,GCLC,MAPK14,LOX,SPARC,LNPEP,UBE3A,LEPRE1,FASTKD2,HIST1H4F,AARS2,GOT2,GLTSCR2,PHPT1,HSPB1,CDC42EP1,NARFL,RAF1,KCNA5,AP3B1,LAMTOR5,CCNH,CDK4,LAMC1,IREB2,KAT7,DERL1,THBS1,ITGAV,OSBPL8,RAB21,PSMC1,UBE2K,PSMA6,PDGFRB,PTPLAD1,ATP5B,SMAD2,SCPEP1,COTL1,ERP44,SLC12A2,NAPA,PDCL3,PSMD3,STA…
GO Process	GO:0006890	Retrograde vesicle-mediated transport, golgi to endoplasmic reticulum	18	84	0.51	0.0022	9606.ENSP00000160827,9606.ENSP00000249923,9606.ENSP00000262225,9606.ENSP00000262812,9606.ENSP00000263245,9606.ENSP00000263354,9606.ENSP00000264028,9606.ENSP00000303145,9606.ENSP00000314615,9606.ENSP00000324020,9606.ENSP00000325002,9606.ENSP00000329419,9606.ENSP00000330945,9606.ENSP00000347184,9606.ENSP00000381293,9606.ENSP00000387286,9606.ENSP00000405926,9606.ENSP00000475168	KIF22,COPB1,TMED2,COPE,ARFGAP3,NAPA,ARCN1,TMED10,ARFGAP1,KIF15,COPG1,COPB2,TMED9,HTT,NSF,RAB1A,TMED7,RER1
GO Process	GO:0044282	Small molecule catabolic process	52	424	0.27	0.0022	9606.ENSP00000168216,9606.ENSP00000215904,9606.ENSP00000216780,9606.ENSP00000242592,9606.ENSP00000245206,9606.ENSP00000257770,9606.ENSP00000258317,9606.ENSP00000258494,9606.ENSP00000265594,9606.ENSP00000270776,9606.ENSP00000290354,9606.ENSP00000290573,9606.ENSP00000298198,9606.ENSP00000298556,9606.ENSP00000299299,9606.ENSP00000300456,9606.ENSP00000301729,9606.ENSP00000308610,9606.ENSP00000317379,…	HSD17B10,PDXP,PCK2,ACADS,GOT2,NT5E,NPL,ALDH1L2,MCCC1,PGD,CBR3,HK2,PGM2L1,HPRT1,PCBD1,SLC27A4,ECI1,GPD2,GLS,BCKDHB,GLUD2,ACAA1,DLST,CHP1,GPT2,ETFB,TAT,FUT8,APOBEC3C,ECHS1,GOT1,SCP2,OXCT2,TMEM2,ALDH1B1,ESD,BDH1,DAK,QPRT,MPST,HAGH,CBSL,ALDH7A1,GK,MGAT1,IVD,PARK7,ECHDC1,BCAT1,ETFA,NAGK,ACSF3
GO Process	GO:0002444	Myeloid leukocyte mediated immunity	60	516	0.25	0.0023	9606.ENSP00000075120,9606.ENSP00000211998,9606.ENSP00000218516,9606.ENSP00000222120,9606.ENSP00000226574,9606.ENSP00000229795,9606.ENSP00000236671,9606.ENSP00000249923,9606.ENSP00000258418,9606.ENSP00000260818,9606.ENSP00000261023,9606.ENSP00000261942,9606.ENSP00000262428,9606.ENSP00000262455,9606.ENSP00000264639,9606.ENSP00000264710,9606.ENSP00000265062,9606.ENSP00000266659,9606.ENSP00000271638,…	SLC2A3,VCL,GLA,RAB3D,NFKB1,MAPK14,CTSD,COPB1,CAB39,DNAJC13,ITGAV,FAF2,COTL1,ERP44,PSMD3,RAB10,RAB7A,GLIPR1,S100A11,LAMTOR1,STOM,PDXK,CSTB,NCSTN,FABP5,CCT2,PSMD2,IMPDH2,ACAA1,RAP2C,OSTF1,PRDX6,IMPDH1,PTGES2,CTSB,S100A13,NRAS,STXBP3,CTSA,CAP1,FUCA1,NEU1,HLA-C,PRDX4,TXNDC5,DSP,ATP8A1,RAB37,JUP,PSAP,MVP,ROCK1,PSMD14,PSMC2,RHOA,ABCA13,STXBP2,PAFAH1B2,HMHA1,RAB18
GO Process	GO:0009206	Purine ribonucleoside triphosphate biosynthetic process	13	46	0.63	0.0023	9606.ENSP00000262030,9606.ENSP00000290299,9606.ENSP00000292475,9606.ENSP00000300688,9606.ENSP00000301587,9606.ENSP00000321584,9606.ENSP00000345096,9606.ENSP00000349142,9606.ENSP00000358737,9606.ENSP00000381736,9606.ENSP00000389649,9606.ENSP00000400101,9606.ENSP00000416658	ATP5B,ATP5O,ATP5J2,ATP5L,ATP5H,IMPDH2,IMPDH1,ATP5C1,ATP5F1,ATP5A1,ATP5J,SLC25A13,NME6
GO Process	GO:0043648	Dicarboxylic acid metabolic process	19	93	0.49	0.0024	9606.ENSP00000229416,9606.ENSP00000236959,9606.ENSP00000245206,9606.ENSP00000256441,9606.ENSP00000258494,9606.ENSP00000260508,9606.ENSP00000264932,9606.ENSP00000313432,9606.ENSP00000317379,9606.ENSP00000327589,9606.ENSP00000331897,9606.ENSP00000335304,9606.ENSP00000345282,9606.ENSP00000348234,9606.ENSP00000359539,9606.ENSP00000364649,9606.ENSP00000378782,9606.ENSP00000438144,9606.ENSP00000479130	GCLC,ATIC,GOT2,MRPS36,ALDH1L2,CCBL2,SDHA,GRHPR,GLS,GLUD2,IDH2,DLST,GPT2,TAT,GOT1,SDHB,QPRT,MDH1,ACSF3
GO Process	GO:0070647	Protein modification by small protein conjugation or removal	102	1021	0.18	0.0024	9606.ENSP00000003302,9606.ENSP00000209873,9606.ENSP00000215071,9606.ENSP00000216160,9606.ENSP00000216455,9606.ENSP00000219548,9606.ENSP00000229179,9606.ENSP00000229268,9606.ENSP00000231368,9606.ENSP00000232165,9606.ENSP00000238647,9606.ENSP00000244051,9606.ENSP00000245544,9606.ENSP00000251968,9606.ENSP00000252015,9606.ENSP00000254508,9606.ENSP00000256996,9606.ENSP00000258742,9606.ENSP00000259512,…	USP28,AAAS,PSMD8,TAB1,PSMA3,STUB1,NUP107,USP5,LNPEP,UBE3A,IRF2BPL,MOCS3,NUP85,TSG101,TRPC4AP,NUP210,DDB2,NUPL2,DERL1,PSMC1,NUP133,UBE2K,PSMA6,SMAD2,PSMD3,NUP54,PML,SAE1,PSMB6,UCHL1,NUP205,UBE2L6,PSME3,USP24,DTX3L,DCAF13,FAM175B,PLK1,TRIM56,UBE3C,PSMD2,PSMC5,TRIM59,NUP98,SUZ12,OS9,NPEPPS,TRIM25,RNF40,RNF123,PPIL2,UBA1,NUP43,BRE,CTNNB1,RNF133,TOR1A,DDRGK1,RHOT1,PSMB10,MARCH5,TOPORS,UBE2Z,TOMM20,DTL…
GO Process	GO:0006163	Purine nucleotide metabolic process	43	329	0.3	0.0025	9606.ENSP00000236959,9606.ENSP00000257770,9606.ENSP00000261170,9606.ENSP00000262030,9606.ENSP00000262878,9606.ENSP00000290299,9606.ENSP00000290573,9606.ENSP00000292475,9606.ENSP00000298198,9606.ENSP00000298556,9606.ENSP00000300688,9606.ENSP00000301587,9606.ENSP00000304592,9606.ENSP00000307241,9606.ENSP00000313490,9606.ENSP00000321584,9606.ENSP00000335304,9606.ENSP00000338352,9606.ENSP00000341044,…	ATIC,NT5E,GUCY2C,ATP5B,SAMHD1,ATP5O,HK2,ATP5J2,PGM2L1,HPRT1,ATP5L,ATP5H,FASN,PDHB,PFAS,IMPDH2,DLST,NUDT4,ACACB,IMPDH1,FAR1,ATP5C1,ATP5F1,GNAI3,CMPK1,PRPS1,AK1,DLG2,ACOT7,CASK,ACOT9,ATP5A1,PAICS,ATP5J,SLC25A13,RHOA,NME6,RAB23,MFN1,PRPS1L1,MVK,ACSF3,ACACA
GO Process	GO:0009152	Purine ribonucleotide biosynthetic process	25	147	0.41	0.0025	9606.ENSP00000236959,9606.ENSP00000261170,9606.ENSP00000262030,9606.ENSP00000290299,9606.ENSP00000292475,9606.ENSP00000298556,9606.ENSP00000300688,9606.ENSP00000301587,9606.ENSP00000304592,9606.ENSP00000307241,9606.ENSP00000313490,9606.ENSP00000321584,9606.ENSP00000341044,9606.ENSP00000345096,9606.ENSP00000349142,9606.ENSP00000358737,9606.ENSP00000362271,9606.ENSP00000367086,9606.ENSP00000381736,…	ATIC,GUCY2C,ATP5B,ATP5O,ATP5J2,HPRT1,ATP5L,ATP5H,FASN,PDHB,PFAS,IMPDH2,ACACB,IMPDH1,ATP5C1,ATP5F1,AK1,ACOT7,ATP5A1,PAICS,ATP5J,SLC25A13,NME6,ACSF3,ACACA
GO Process	GO:0009156	Ribonucleoside monophosphate biosynthetic process	11	33	0.7	0.0025	9606.ENSP00000219240,9606.ENSP00000236959,9606.ENSP00000298556,9606.ENSP00000313490,9606.ENSP00000321584,9606.ENSP00000345096,9606.ENSP00000356853,9606.ENSP00000360939,9606.ENSP00000361512,9606.ENSP00000382595,9606.ENSP00000424595	DHODH,ATIC,HPRT1,PFAS,IMPDH2,IMPDH1,UCK2,CMPK1,PRPS1,PAICS,PRPS1L1
GO Process	GO:0019941	Modification-dependent protein catabolic process	62	541	0.24	0.0025	9606.ENSP00000003302,9606.ENSP00000215071,9606.ENSP00000216455,9606.ENSP00000216911,9606.ENSP00000219548,9606.ENSP00000229268,9606.ENSP00000232165,9606.ENSP00000251968,9606.ENSP00000252015,9606.ENSP00000254950,9606.ENSP00000259512,9606.ENSP00000261303,9606.ENSP00000261427,9606.ENSP00000261479,9606.ENSP00000261942,9606.ENSP00000264639,9606.ENSP00000265562,9606.ENSP00000268058,9606.ENSP00000270586,…	USP28,PSMD8,PSMA3,AURKA,STUB1,USP5,UBE3A,TSG101,TRPC4AP,VPS4A,DERL1,PSMC1,UBE2K,PSMA6,FAF2,PSMD3,PTPN23,PML,PSMB6,UCHL1,UBE2L6,PSME3,USP24,DTX3L,HSP90B1,PLK1,VPS37C,UBE3C,PSMD2,PSMC5,OS9,TRIM25,MVB12A,RNF40,UBA1,CTNNB1,RNF133,DNAJB12,PSMB10,TOPORS,UBE2Z,DTL,PSMD4,ZMPSTE24,PSMB2,ISG15,PSME1,CUL5,TGFB1I1,SHARPIN,PSMD14,PSMC2,BIRC6,ANAPC7,PSMC6,TRIM32,ERLIN1,NSFL1C,WWP1,RNF213,ADRM1,PSMB3
GO Process	GO:0032268	Regulation of cellular protein metabolic process	229	2693	0.11	0.0025	9606.ENSP00000164133,9606.ENSP00000216160,9606.ENSP00000216554,9606.ENSP00000216911,9606.ENSP00000219548,9606.ENSP00000220003,9606.ENSP00000223095,9606.ENSP00000223136,9606.ENSP00000225698,9606.ENSP00000226004,9606.ENSP00000226218,9606.ENSP00000226574,9606.ENSP00000229268,9606.ENSP00000229416,9606.ENSP00000229795,9606.ENSP00000231004,9606.ENSP00000232165,9606.ENSP00000236040,9606.ENSP00000236671,…	PPP2R5B,TAB1,EIF5,AURKA,STUB1,CSK,SERPINE1,FIS1,C1QBP,DUSP3,VTN,NFKB1,USP5,GCLC,MAPK14,LOX,UBE3A,LEPRE1,CTSD,FASTKD2,RAP2A,SH2D3A,RRAS,GLTSCR2,HSPB1,DHX29,RAF1,TSG101,PTCD3,LAMTOR5,CCNH,CDK4,HTRA2,CAB39,IREB2,KAT7,DERL1,THBS1,OSBPL8,PSMC1,PEBP1,UBE2K,SNW1,PDGFRB,EIF3J,PTPLAD1,DNAJB6,C19orf10,MAP2K2,CTCF,PDCL3,STAT3,PRDX5,GTF2H1,EIF2B2,TMTC3,TINF2,PML,CDH2,SAE1,RCN3,EIF2D,RALB,RQCD1,RABL3,PHIP,DLC…
GO Process	GO:0042776	Mitochondrial atp synthesis coupled proton transport	9	21	0.81	0.0025	9606.ENSP00000262030,9606.ENSP00000290299,9606.ENSP00000292475,9606.ENSP00000300688,9606.ENSP00000301587,9606.ENSP00000349142,9606.ENSP00000358737,9606.ENSP00000381736,9606.ENSP00000389649	ATP5B,ATP5O,ATP5J2,ATP5L,ATP5H,ATP5C1,ATP5F1,ATP5A1,ATP5J
GO Process	GO:0038063	Collagen-activated tyrosine kinase receptor signaling pathway	7	11	0.98	0.0026	9606.ENSP00000225964,9606.ENSP00000284273,9606.ENSP00000331902,9606.ENSP00000353654,9606.ENSP00000356899,9606.ENSP00000378340,9606.ENSP00000379823	COL1A1,UBASH3B,COL4A5,COL4A2,DDR2,COL4A6,COL4A3
GO Process	GO:0090175	Regulation of establishment of planar polarity	21	111	0.46	0.0026	9606.ENSP00000215071,9606.ENSP00000216455,9606.ENSP00000261303,9606.ENSP00000261479,9606.ENSP00000264639,9606.ENSP00000270586,9606.ENSP00000293362,9606.ENSP00000310129,9606.ENSP00000310572,9606.ENSP00000351314,9606.ENSP00000357879,9606.ENSP00000362334,9606.ENSP00000372155,9606.ENSP00000386348,9606.ENSP00000386541,9606.ENSP00000391211,9606.ENSP00000400175,9606.ENSP00000401802,9606.ENSP00000418754,…	PSMD8,PSMA3,PSMC1,PSMA6,PSMD3,PSMB6,PSME3,PSMD2,PSMC5,PSMB10,PSMD4,PSMB2,PSME1,SAPCD2,PSMD14,PSMC2,RHOA,PSMC6,PTK7,ANKRD6,PSMB3
GO Process	GO:0006103	2-oxoglutarate metabolic process	8	16	0.88	0.0027	9606.ENSP00000245206,9606.ENSP00000256441,9606.ENSP00000260508,9606.ENSP00000331897,9606.ENSP00000335304,9606.ENSP00000345282,9606.ENSP00000348234,9606.ENSP00000359539	GOT2,MRPS36,CCBL2,IDH2,DLST,GPT2,TAT,GOT1
GO Process	GO:0006267	Pre-replicative complex assembly involved in nuclear cell cycle dna replication	6	7	1.11	0.0028	9606.ENSP00000216122,9606.ENSP00000262105,9606.ENSP00000264156,9606.ENSP00000265056,9606.ENSP00000307288,9606.ENSP00000480987	MCM5,MCM4,MCM6,MCM2,MCM7,MCM3
GO Process	GO:0018205	Peptidyl-lysine modification	40	299	0.31	0.0028	9606.ENSP00000209873,9606.ENSP00000216267,9606.ENSP00000222482,9606.ENSP00000229179,9606.ENSP00000231004,9606.ENSP00000240922,9606.ENSP00000245544,9606.ENSP00000254508,9606.ENSP00000258742,9606.ENSP00000259021,9606.ENSP00000261396,9606.ENSP00000264108,9606.ENSP00000264883,9606.ENSP00000270225,9606.ENSP00000285968,9606.ENSP00000311513,9606.ENSP00000316032,9606.ENSP00000316578,9606.ENSP00000320147,…	AAAS,BRD1,CPA4,NUP107,LOX,NAA50,NUP85,NUP210,NUPL2,KAT7,NUP133,HAT1,NUP54,SAE1,NUP205,RSF1,NUP98,SUZ12,EZH2,NUP43,TOPORS,TGM2,NDC1,NUP188,ZMPSTE24,NAA40,NUP160,AK6,NUPL1,RAE1,MCM3AP,SEH1L,PWP1,KANSL2,PARK7,CDKN2A,NUP88,NUP62,APBB1,LEPREL2
GO Process	GO:0034097	Response to cytokine	108	1101	0.17	0.0028	9606.ENSP00000215071,9606.ENSP00000216160,9606.ENSP00000216410,9606.ENSP00000216455,9606.ENSP00000225964,9606.ENSP00000226574,9606.ENSP00000229416,9606.ENSP00000229795,9606.ENSP00000231004,9606.ENSP00000231061,9606.ENSP00000236959,9606.ENSP00000247461,9606.ENSP00000257904,9606.ENSP00000258080,9606.ENSP00000260102,9606.ENSP00000260356,9606.ENSP00000261303,9606.ENSP00000261427,9606.ENSP00000261479,…	PSMD8,TAB1,GNPNAT1,PSMA3,COL1A1,NFKB1,GCLC,MAPK14,LOX,SPARC,ATIC,CANX,CDK4,HTRA2,MRPL15,THBS1,PSMC1,UBE2K,PSMA6,ATP5B,SLC12A2,SAMHD1,PSMD3,STAT3,MCM2,PTPN23,PML,PSMB6,RQCD1,HK2,PSME3,CAPN2,COL1A2,INPPL1,HSP90B1,FASN,TRIM56,ISG20,KIF5B,PSMD2,FOSL1,PSMC5,TYMS,STAT2,TCP1,RAB43,IMPDH2,TRIM25,BRWD1,HIST2H3D,MX2,PTPN11,WNK1,SP100,DPYSL3,FYN,FN1,PSMB10,TFRC,STAT1,KDM5B,TROVE2,PSMD4,GSTO1,INA,STXBP3,GBP1…
GO Process	GO:0061418	Regulation of transcription from rna polymerase ii promoter in response to hypoxia	17	78	0.52	0.0028	9606.ENSP00000215071,9606.ENSP00000216455,9606.ENSP00000261303,9606.ENSP00000261479,9606.ENSP00000264639,9606.ENSP00000270586,9606.ENSP00000293362,9606.ENSP00000310129,9606.ENSP00000310572,9606.ENSP00000351314,9606.ENSP00000357879,9606.ENSP00000362334,9606.ENSP00000372155,9606.ENSP00000386541,9606.ENSP00000391211,9606.ENSP00000401802,9606.ENSP00000483688	PSMD8,PSMA3,PSMC1,PSMA6,PSMD3,PSMB6,PSME3,PSMD2,PSMC5,PSMB10,PSMD4,PSMB2,PSME1,PSMD14,PSMC2,PSMC6,PSMB3
GO Process	GO:0033157	Regulation of intracellular protein transport	37	268	0.32	0.0029	9606.ENSP00000223136,9606.ENSP00000229795,9606.ENSP00000258080,9606.ENSP00000264670,9606.ENSP00000264883,9606.ENSP00000270225,9606.ENSP00000278568,9606.ENSP00000286713,9606.ENSP00000307078,9606.ENSP00000318165,9606.ENSP00000320324,9606.ENSP00000325421,9606.ENSP00000335632,9606.ENSP00000340944,9606.ENSP00000343023,9606.ENSP00000346671,9606.ENSP00000351214,9606.ENSP00000360683,9606.ENSP00000362339,…	FIS1,MAPK14,HTRA2,NSUN2,NUP54,SAE1,PAK1,STOM,KIF5B,OS9,NPEPPS,PARL,CHP1,PTPN11,SP100,FYN,TOMM7,PTPN1,SAR1A,HPCA,UFM1,NUPL1,JUP,AKAP8L,LCP1,NOLC1,NUCB1,CEP131,GDI1,MAVS,RAB23,PARK7,CDKN2A,ATG13,PDCD5,NUP62,SH3GLB1
GO Process	GO:0006915	Apoptotic process	93	918	0.19	0.0031	9606.ENSP00000003302,9606.ENSP00000167588,9606.ENSP00000179259,9606.ENSP00000223136,9606.ENSP00000225698,9606.ENSP00000226574,9606.ENSP00000229795,9606.ENSP00000231790,9606.ENSP00000238788,9606.ENSP00000251849,9606.ENSP00000254605,9606.ENSP00000258080,9606.ENSP00000261023,9606.ENSP00000261427,9606.ENSP00000261531,9606.ENSP00000262947,9606.ENSP00000264254,9606.ENSP00000265056,9606.ENSP00000265333,…	USP28,KRT20,C12orf5,FIS1,C1QBP,NFKB1,MAPK14,MLH1,TMEM214,RAF1,RRP8,HTRA2,ITGAV,UBE2K,SNW1,C19orf10,PDCL3,MCM2,VDAC1,PRDX5,MTFP1,PML,RALB,DLC1,PAK1,PIGT,ERCC3,AIFM1,EXOG,HK2,PSME3,NCSTN,PRDX3,POLR2G,NOC2L,RHOT2,C3orf38,MAP1S,MFSD10,SRA1,RTN4,BRE,H1F0,CTSL,HTT,ATP2A1,RHOT1,ATP2A3,TOPORS,UBE2Z,TGFB2,PEA15,DAP3,NGF,MRPL41,ZMPSTE24,STK4,MTCH1,BAK1,STK24,RTN3,CKAP2,KRT18,HSPD1,PDK1,CUL5,MST4,AIMP1,APIP…
GO Process	GO:0015931	Nucleobase-containing compound transport	35	249	0.33	0.0032	9606.ENSP00000209873,9606.ENSP00000229179,9606.ENSP00000245544,9606.ENSP00000254508,9606.ENSP00000258742,9606.ENSP00000261396,9606.ENSP00000264883,9606.ENSP00000285968,9606.ENSP00000297990,9606.ENSP00000308622,9606.ENSP00000316032,9606.ENSP00000322396,9606.ENSP00000333657,9606.ENSP00000334153,9606.ENSP00000342262,9606.ENSP00000355465,9606.ENSP00000355566,9606.ENSP00000360483,9606.ENSP00000361658,…	AAAS,NUP107,NUP85,NUP210,NUPL2,NUP133,NUP54,NUP205,NOL6,GLE1,NUP98,RRS1,MX2,RFTN1,NUP43,AHCTF1,TOMM20,NDC1,NUP188,NUP160,NUPL1,SLC29A1,MVP,RAE1,MCM3AP,ALKBH5,SEH1L,SLC25A19,SLC25A13,PNPT1,NXF1,SRSF5,NUP88,NUP62,PCID2
GO Process	GO:0060071	Wnt signaling pathway, planar cell polarity pathway	19	96	0.48	0.0032	9606.ENSP00000215071,9606.ENSP00000216455,9606.ENSP00000261303,9606.ENSP00000261479,9606.ENSP00000264639,9606.ENSP00000270586,9606.ENSP00000293362,9606.ENSP00000310129,9606.ENSP00000310572,9606.ENSP00000351314,9606.ENSP00000357879,9606.ENSP00000362334,9606.ENSP00000372155,9606.ENSP00000386541,9606.ENSP00000391211,9606.ENSP00000400175,9606.ENSP00000401802,9606.ENSP00000418754,9606.ENSP00000483688	PSMD8,PSMA3,PSMC1,PSMA6,PSMD3,PSMB6,PSME3,PSMD2,PSMC5,PSMB10,PSMD4,PSMB2,PSME1,PSMD14,PSMC2,RHOA,PSMC6,PTK7,PSMB3
GO Process	GO:0006606	Protein import into nucleus	19	97	0.47	0.0036	9606.ENSP00000016946,9606.ENSP00000229179,9606.ENSP00000245544,9606.ENSP00000256079,9606.ENSP00000259569,9606.ENSP00000261396,9606.ENSP00000262982,9606.ENSP00000264657,9606.ENSP00000264883,9606.ENSP00000268058,9606.ENSP00000299192,9606.ENSP00000316032,9606.ENSP00000346453,9606.ENSP00000361658,9606.ENSP00000384849,9606.ENSP00000441875,9606.ENSP00000446917,9606.ENSP00000458954,9606.ENSP00000471191	RGPD5,NUP107,NUP85,IPO8,RANBP6,NUP133,CSE1L,STAT3,NUP54,PML,HEATR3,NUP98,IPO4,NUP188,CDKN1A,PHB2,APPL2,NUP88,NUP62
GO Process	GO:0043467	Regulation of generation of precursor metabolites and energy	26	161	0.39	0.0037	9606.ENSP00000179259,9606.ENSP00000209873,9606.ENSP00000229179,9606.ENSP00000245544,9606.ENSP00000246802,9606.ENSP00000254508,9606.ENSP00000258742,9606.ENSP00000261396,9606.ENSP00000264657,9606.ENSP00000264883,9606.ENSP00000285968,9606.ENSP00000316032,9606.ENSP00000337332,9606.ENSP00000342262,9606.ENSP00000360483,9606.ENSP00000361658,9606.ENSP00000367721,9606.ENSP00000371155,9606.ENSP00000379182,…	C12orf5,AAAS,NUP107,NUP85,GLTSCR2,NUP210,NUPL2,NUP133,STAT3,NUP54,NUP205,NUP98,SIRT6,NUP43,NDC1,NUP188,NUP160,NUPL1,RAE1,SEH1L,RHOA,PNPT1,PARK7,PHB2,NUP88,NUP62
GO Process	GO:0000209	Protein polyubiquitination	41	315	0.3	0.0038	9606.ENSP00000215071,9606.ENSP00000216455,9606.ENSP00000219548,9606.ENSP00000231368,9606.ENSP00000232165,9606.ENSP00000256996,9606.ENSP00000261303,9606.ENSP00000261427,9606.ENSP00000261479,9606.ENSP00000264639,9606.ENSP00000270586,9606.ENSP00000287156,9606.ENSP00000293362,9606.ENSP00000296161,9606.ENSP00000305161,9606.ENSP00000309198,9606.ENSP00000310129,9606.ENSP00000310572,9606.ENSP00000320324,…	PSMD8,PSMA3,STUB1,LNPEP,UBE3A,DDB2,PSMC1,UBE2K,PSMA6,PSMD3,PSMB6,UBE2L6,PSME3,DTX3L,TRIM56,UBE3C,PSMD2,PSMC5,NPEPPS,PPIL2,CTNNB1,PSMB10,MARCH5,TOPORS,DTL,PSMD4,PSMB2,TRIM27,TRIM22,PSME1,SHARPIN,PSMD14,PSMC2,ANAPC7,PSMC6,TRIM32,CDKN2A,WWP1,TRAF3,RNF213,PSMB3
GO Process	GO:1901135	Carbohydrate derivative metabolic process	98	987	0.18	0.0039	9606.ENSP00000179259,9606.ENSP00000216410,9606.ENSP00000217446,9606.ENSP00000218516,9606.ENSP00000219240,9606.ENSP00000236959,9606.ENSP00000250124,9606.ENSP00000251527,9606.ENSP00000252603,9606.ENSP00000257770,9606.ENSP00000258317,9606.ENSP00000259253,9606.ENSP00000261170,9606.ENSP00000261799,9606.ENSP00000262030,9606.ENSP00000262455,9606.ENSP00000262878,9606.ENSP00000266712,9606.ENSP00000267113,…	C12orf5,GNPNAT1,PIGU,GLA,DHODH,ATIC,MPDU1,ESYT2,PGLS,NT5E,NPL,UGGT1,GUCY2C,PDGFRB,ATP5B,ERP44,SAMHD1,TMTC3,ESYT1,PMM2,PGD,PIGT,RPIA,ATP5O,HK2,ATP5J2,PGM2L1,HPRT1,ATP5L,ATP5H,FASN,PDHB,MGAT2,GPD2,PIGS,PFAS,KDELC2,TYMS,OS9,UGDH,IMPDH2,TMTC2,DLST,CHP1,NUDT4,GANAB,ACACB,IMPDH1,FAR1,ATP5C1,FUT8,APOBEC3C,SCCPDH,GALNT2,UCK2,ATP5F1,GNAI3,EXTL2,PIGK,DPM1,CMPK1,PRPS1,CTSA,CTPS1,AK1,FUCA1,NEU1,DLG2,TMEM2,AC…
GO Process	GO:0090502	RNA phosphodiester bond hydrolysis, endonucleolytic	17	81	0.5	0.004	9606.ENSP00000251343,9606.ENSP00000258383,9606.ENSP00000260803,9606.ENSP00000261637,9606.ENSP00000268802,9606.ENSP00000274849,9606.ENSP00000287675,9606.ENSP00000322396,9606.ENSP00000344393,9606.ENSP00000363642,9606.ENSP00000371169,9606.ENSP00000374332,9606.ENSP00000385787,9606.ENSP00000401445,9606.ENSP00000405068,9606.ENSP00000440915,9606.ENSP00000455106	KHNYN,MRPL44,DBR1,UTP20,NOB1,ABT1,EXOG,RRS1,FCF1,BMS1,RCL1,TSN,POP1,ERN1,NOP14,KIAA0391,BOP1
GO Process	GO:0033209	Tumor necrosis factor-mediated signaling pathway	22	125	0.43	0.0042	9606.ENSP00000215071,9606.ENSP00000216455,9606.ENSP00000261303,9606.ENSP00000261479,9606.ENSP00000264639,9606.ENSP00000270586,9606.ENSP00000293362,9606.ENSP00000310129,9606.ENSP00000310572,9606.ENSP00000351314,9606.ENSP00000354394,9606.ENSP00000357879,9606.ENSP00000362334,9606.ENSP00000372155,9606.ENSP00000373487,9606.ENSP00000379975,9606.ENSP00000386541,9606.ENSP00000391211,9606.ENSP00000401802,…	PSMD8,PSMA3,PSMC1,PSMA6,PSMD3,PSMB6,PSME3,PSMD2,PSMC5,PSMB10,STAT1,PSMD4,PSMB2,PSME1,KRT18,ILK,PSMD14,PSMC2,PSMC6,KRT8,TRAF3,PSMB3
GO Process	GO:0071310	Cellular response to organic substance	203	2369	0.11	0.0045	9606.ENSP00000164133,9606.ENSP00000175506,9606.ENSP00000215071,9606.ENSP00000215904,9606.ENSP00000216160,9606.ENSP00000216410,9606.ENSP00000216455,9606.ENSP00000216780,9606.ENSP00000219252,9606.ENSP00000219548,9606.ENSP00000220003,9606.ENSP00000223095,9606.ENSP00000223136,9606.ENSP00000224140,9606.ENSP00000225567,9606.ENSP00000225964,9606.ENSP00000226004,9606.ENSP00000226574,9606.ENSP00000229416,…	PPP2R5B,ASNS,PSMD8,PDXP,TAB1,GNPNAT1,PSMA3,PCK2,POLR2C,STUB1,CSK,SERPINE1,FIS1,SETX,GOSR2,COL1A1,DUSP3,NFKB1,GCLC,MAPK14,LOX,SPARC,UBE3A,ATIC,CANX,HSPB1,RAF1,LAMTOR5,CDK4,HTRA2,UGGT1,DERL1,MRPL15,THBS1,PSMC1,UBE2K,PSMA6,SNW1,PDGFRB,ATP5B,SMAD2,GLP2R,SLC12A2,RRAGB,SAMHD1,C19orf10,DDX18,EPB41L5,PSMD3,STAT3,RAB10,MCM2,TNC,PTPN23,GTF2H1,PML,PSMB6,RALB,RQCD1,PHIP,PAK1,LAMTOR1,FLT1,HSPA13,AIFM1,ZFYVE9,…
GO Process	GO:1901607	Alpha-amino acid biosynthetic process	14	58	0.56	0.0046	9606.ENSP00000175506,9606.ENSP00000220966,9606.ENSP00000245206,9606.ENSP00000307188,9606.ENSP00000317379,9606.ENSP00000327589,9606.ENSP00000342502,9606.ENSP00000359539,9606.ENSP00000365773,9606.ENSP00000369519,9606.ENSP00000378854,9606.ENSP00000379133,9606.ENSP00000381231,9606.ENSP00000443459	ASNS,PYCRL,GOT2,ASL,GLS,GLUD2,PYCR2,GOT1,PSAT1,MTAP,PSPH,APIP,CBSL,BCAT1
GO Process	GO:0022603	Regulation of anatomical structure morphogenesis	106	1095	0.17	0.0048	9606.ENSP00000215071,9606.ENSP00000216455,9606.ENSP00000219240,9606.ENSP00000223095,9606.ENSP00000223136,9606.ENSP00000225698,9606.ENSP00000229795,9606.ENSP00000231061,9606.ENSP00000232165,9606.ENSP00000234677,9606.ENSP00000245304,9606.ENSP00000246792,9606.ENSP00000248553,9606.ENSP00000249014,9606.ENSP00000260356,9606.ENSP00000261263,9606.ENSP00000261303,9606.ENSP00000261479,9606.ENSP00000262461,…	PSMD8,PSMA3,DHODH,SERPINE1,FIS1,C1QBP,MAPK14,SPARC,UBE3A,SARS,RAP2A,RRAS,HSPB1,CDC42EP1,THBS1,RAB21,PSMC1,PSMA6,SLC12A2,C19orf10,PDCL3,PSMD3,STAT3,PML,CDH2,PSMB6,PHIP,DLC1,PAK1,FLT1,CFDP1,HK2,PSME3,CAPN2,CDC42EP3,ERAP1,MAP1B,MAP2K1,DPYSL2,PSMD2,PSMC5,BRSK1,DNMBP,STAT2,FMNL1,BRWD1,SIRT6,RTN4,WNK1,SP100,CTNNB1,FYN,FN1,WARS,KIAA1598,PSMB10,MARCH5,PLXNA4,ARHGEF18,TFRC,COL4A2,STAT1,PHLDB1,MACF1,TGFB2,…
[truncated: 316 more rows]
