# Supplementary material for: The effect of therapeutic potential and safety of bone marrow-derived against adipose-derived mesenchymal stem cells in aged mice associated with septic arthritis
Source: PLoS One. 2025 Nov 26;20(11):e0335011. doi: 10.1371/journal.pone.0335011 (PMC12654889; doi:10.1371/journal.pone.0335011)
Supplement: S1 File — (ZIP) [file pone.0335011.s001.zip › Supplementary_Table 5.xlsx]

## Sheet: Sheet1
Creatinine (mg/dL)
Number of families	1
Number of comparisons per family	28
Alpha	0.05
Tukey's multiple comparisons test	Mean Diff.	95.00% CI of diff.	Significant?	Summary	Adjusted P Value
Saline(gavage) vs. AT	0.3067	-0.01867 to 0.6320	No	ns	0.0772
Saline(gavage) vs. Cd 1 mg/kg	0.2167	-0.1087 to 0.5420	No	ns	0.4149
Saline(gavage) vs. Cd 1 mg/kg+AT	0.6167	0.2913 to 0.9420	Yes	****	<0.0001
Saline(gavage) vs. Cd 2 mg/kg	-0.2917	-0.6170 to 0.03367	No	ns	0.1074
Saline(gavage) vs. Cd 2 mg/kg+AT	0.1228	-0.2025 to 0.4482	No	ns	0.9251
Saline(gavage) vs. Cd 3 mg/kg	-0.4317	-0.7570 to -0.1063	Yes	**	0.0029
Saline(gavage) vs. Cd 3 mg/kg+AT	-0.06	-0.3853 to 0.2653	No	ns	0.9988
AT vs. Cd 1 mg/kg	-0.09	-0.4153 to 0.2353	No	ns	0.9859
AT vs. Cd 1 mg/kg+AT	0.31	-0.01534 to 0.6353	No	ns	0.0715
AT vs. Cd 2 mg/kg	-0.5983	-0.9237 to -0.2730	Yes	****	<0.0001
AT vs. Cd 2 mg/kg+AT	-0.1838	-0.5092 to 0.1415	No	ns	0.6197
AT vs. Cd 3 mg/kg	-0.7383	-1.064 to -0.4130	Yes	****	<0.0001
AT vs. Cd 3 mg/kg+AT	-0.3667	-0.6920 to -0.04133	Yes	*	0.0177
Cd 1 mg/kg vs. Cd 1 mg/kg+AT	0.4	0.07466 to 0.7253	Yes	**	0.0072
Cd 1 mg/kg vs. Cd 2 mg/kg	-0.5083	-0.8337 to -0.1830	Yes	***	0.0003
Cd 1 mg/kg vs. Cd 2 mg/kg+AT	-0.09383	-0.4192 to 0.2315	No	ns	0.9821
Cd 1 mg/kg vs. Cd 3 mg/kg	-0.6483	-0.9737 to -0.3230	Yes	****	<0.0001
Cd 1 mg/kg vs. Cd 3 mg/kg+AT	-0.2767	-0.6020 to 0.04867	No	ns	0.1468
Cd 1 mg/kg+AT vs. Cd 2 mg/kg	-0.9083	-1.234 to -0.5830	Yes	****	<0.0001
Cd 1 mg/kg+AT vs. Cd 2 mg/kg+AT	-0.4938	-0.8192 to -0.1685	Yes	***	0.0005
Cd 1 mg/kg+AT vs. Cd 3 mg/kg	-1.048	-1.374 to -0.7230	Yes	****	<0.0001
Cd 1 mg/kg+AT vs. Cd 3 mg/kg+AT	-0.6767	-1.002 to -0.3513	Yes	****	<0.0001
Cd 2 mg/kg vs. Cd 2 mg/kg+AT	0.4145	0.08916 to 0.7398	Yes	**	0.0048
Cd 2 mg/kg vs. Cd 3 mg/kg	-0.14	-0.4653 to 0.1853	No	ns	0.8628
Cd 2 mg/kg vs. Cd 3 mg/kg+AT	0.2317	-0.09367 to 0.5570	No	ns	0.3313
Cd 2 mg/kg+AT vs. Cd 3 mg/kg	-0.5545	-0.8798 to -0.2292	Yes	****	<0.0001
Cd 2 mg/kg+AT vs. Cd 3 mg/kg+AT	-0.1828	-0.5082 to 0.1425	No	ns	0.626
Cd 3 mg/kg vs. Cd 3 mg/kg+AT	0.3717	0.04633 to 0.6970	Yes	*	0.0155
Test details	Mean 1	Mean 2	Mean Diff.	SE of diff.	n1	q	DF
Saline(gavage) vs. AT	2.657	2.35	0.3067	0.1018	7	4.261	40
Saline(gavage) vs. Cd 1 mg/kg	2.657	2.44	0.2167	0.1018	7	3.011	40
Saline(gavage) vs. Cd 1 mg/kg+AT	2.657	2.04	0.6167	0.1018	7	8.568	40
Saline(gavage) vs. Cd 2 mg/kg	2.657	2.948	-0.2917	0.1018	7	4.053	40
Saline(gavage) vs. Cd 2 mg/kg+AT	2.657	2.534	0.1228	0.1018	7	1.707	40
Saline(gavage) vs. Cd 3 mg/kg	2.657	3.088	-0.4317	0.1018	7	5.998	40
Saline(gavage) vs. Cd 3 mg/kg+AT	2.657	2.717	-0.06	0.1018	7	0.8337	40
AT vs. Cd 1 mg/kg	2.35	2.44	-0.09	0.1018	7	1.251	40
AT vs. Cd 1 mg/kg+AT	2.35	2.04	0.31	0.1018	7	4.307	40
AT vs. Cd 2 mg/kg	2.35	2.948	-0.5983	0.1018	7	8.314	40
AT vs. Cd 2 mg/kg+AT	2.35	2.534	-0.1838	0.1018	7	2.554	40
AT vs. Cd 3 mg/kg	2.35	3.088	-0.7383	0.1018	7	10.26	40
AT vs. Cd 3 mg/kg+AT	2.35	2.717	-0.3667	0.1018	7	5.095	40
Cd 1 mg/kg vs. Cd 1 mg/kg+AT	2.44	2.04	0.4	0.1018	7	5.558	40
Cd 1 mg/kg vs. Cd 2 mg/kg	2.44	2.948	-0.5083	0.1018	7	7.063	40
Cd 1 mg/kg vs. Cd 2 mg/kg+AT	2.44	2.534	-0.09383	0.1018	7	1.304	40
Cd 1 mg/kg vs. Cd 3 mg/kg	2.44	3.088	-0.6483	0.1018	7	9.008	40
Cd 1 mg/kg vs. Cd 3 mg/kg+AT	2.44	2.717	-0.2767	0.1018	7	3.844	40
Cd 1 mg/kg+AT vs. Cd 2 mg/kg	2.04	2.948	-0.9083	0.1018	7	12.62	40
Cd 1 mg/kg+AT vs. Cd 2 mg/kg+AT	2.04	2.534	-0.4938	0.1018	7	6.862	40
Cd 1 mg/kg+AT vs. Cd 3 mg/kg	2.04	3.088	-1.048	0.1018	7	14.57	40
Cd 1 mg/kg+AT vs. Cd 3 mg/kg+AT	2.04	2.717	-0.6767	0.1018	7	9.402	40
Cd 2 mg/kg vs. Cd 2 mg/kg+AT	2.948	2.534	0.4145	0.1018	7	5.759	40
Cd 2 mg/kg vs. Cd 3 mg/kg	2.948	3.088	-0.14	0.1018	7	1.945	40
Cd 2 mg/kg vs. Cd 3 mg/kg+AT	2.948	2.717	0.2317	0.1018	7	3.219	40
Cd 2 mg/kg+AT vs. Cd 3 mg/kg	2.534	3.088	-0.5545	0.1018	7	7.705	40
Cd 2 mg/kg+AT vs. Cd 3 mg/kg+AT	2.534	2.717	-0.1828	0.1018	7	2.54	40
Cd 3 mg/kg vs. Cd 3 mg/kg+AT	3.088	2.717	0.3717	0.1018	7	5.164	40
