# Supplementary material for: The effect of therapeutic potential and safety of bone marrow-derived against adipose-derived mesenchymal stem cells in aged mice associated with septic arthritis
Source: PLoS One. 2025 Nov 26;20(11):e0335011. doi: 10.1371/journal.pone.0335011 (PMC12654889; doi:10.1371/journal.pone.0335011)
Supplement: S1 File — (ZIP) [file pone.0335011.s001.zip › Supplementary file __Fig 11.xlsx]

## Sheet: Sheet1
W	Mean of Total Flux (Photons/s)
1	10
2	23
3	18
4	12
5	11
	Mean of Total Flux (Photons/s)
Control	10
BM-MSC1	23
BM-MSC2	18
AD-MSC1	12
AD-MSC2	11
